# Supplementary material for: Comprehensive bulk and single-cell transcriptome profiling give useful insights into the characteristics of osteoarthritis associated synovial macrophages
Source: Front Immunol. 2023 Jan 5;13:1078414. doi: 10.3389/fimmu.2022.1078414 (PMC9849898; doi:10.3389/fimmu.2022.1078414)
Supplement: Supplementary file 3 [file Table_1.xlsx]

## Sheet: Table S1. Datasets
Table S1. Datasets of gene expression profiles.
Data ID	GEO	Sample source	OA sample	Healthy sample	Seq Type	Platform	year	country	author
1	GSE1919	Synovial tissue	5	5	Array	[HG_U95A] Affymetrix Human Genome U95A Array	2004	Germany	Ute Ungethuem
2	GSE55235	Synovial tissue	10	10	Array	GPL96[HG-U133A] Affymetrix Human Genome U133A Array	2014	Germany	Woetzel D
3	GSE32317	Synovial tissue	9	10	Array	GPL570[HG-U133_Plus_2] Affymetrix Human Genome U133 Plus 2.0 Array	2011	Chicago	Scanzello CR
4	GSE46750	Synovial tissue	12	12	Array	GPL10558 Illumina HumanHT-12 V4.0 expression beadchip	2018	Belgium	Lambert C
5	GSE89408	Synovial tissue	22	28	RNA-Seq	Illumina HiSeq 2000	2016	USA	Alice Walsh
6	GSE143514	Synovial tissue	5	3	RNA-Seq	Illumina HiSeq X Ten	2020	China	Zhou Y
7	GSE152805	Synovial tissue	3	0	scRNAseq	Illumina HiSeq 4000 (10x Genomics)	2020	USA	Virginia Byers Kraus
