# Supplementary material for: Comprehensive bulk and single-cell transcriptome profiling give useful insights into the characteristics of osteoarthritis associated synovial macrophages
Source: Front Immunol. 2023 Jan 5;13:1078414. doi: 10.3389/fimmu.2022.1078414 (PMC9849898; doi:10.3389/fimmu.2022.1078414)
Supplement: Supplementary file 5 [file Table_3.xlsx]

## Sheet: Table S3 KEGG
Table S3. The KEGG pathway enrichment of 172 differentially expressed genes.
Term	Database	ID	Input number	Background number	P-Value	Corrected P-Value	Input_id	Input_name	Hyperlink
Rheumatoid arthritis	KEGG PATHWAY	hsa05323	10	91	1.27941e-11	2.69956e-09	4312|3569|3553|3383|3117|3576|3689|8792|6364|3109	MMP1|IL6|IL1B|ICAM1|HLA-DQA1|CXCL8|ITGB2|TNFRSF11A|CCL20|HLA-DMB	http://www.genome.jp/kegg-bin/show_pathway?hsa05323/hsa:3689%09red/hsa:3569%09red/hsa:3553%09red/hsa:3383%09red/hsa:4312%09red/hsa:6364%09red/hsa:3576%09red/hsa:8792%09red/hsa:3117%09red/hsa:3109%09red
HTLV-I infection	KEGG PATHWAY	hsa05166	13	259	1.07605e-10	1.13523e-08	3689|1026|3383|3117|467|3569|3932|7412|7850|113|4609|2114|3109	ITGB2|CDKN1A|ICAM1|HLA-DQA1|ATF3|IL6|LCK|VCAM1|IL1R2|ADCY7|MYC|ETS2|HLA-DMB	http://www.genome.jp/kegg-bin/show_pathway?hsa05166/hsa:3689%09red/hsa:3569%09red/hsa:2114%09red/hsa:3383%09red/hsa:113%09red/hsa:3932%09red/hsa:3117%09red/hsa:3109%09red/hsa:467%09red/hsa:4609%09red/hsa:1026%09red/hsa:7850%09red/hsa:7412%09red
NF-kappa B signaling pathway	KEGG PATHWAY	hsa04064	9	93	3.95626e-10	2.78257e-08	3553|3383|3576|3932|7412|7128|8792|29760|4616	IL1B|ICAM1|CXCL8|LCK|VCAM1|TNFAIP3|TNFRSF11A|BLNK|GADD45B	http://www.genome.jp/kegg-bin/show_pathway?hsa04064/hsa:3553%09red/hsa:7128%09red/hsa:3383%09red/hsa:8792%09red/hsa:29760%09red/hsa:3576%09red/hsa:3932%09red/hsa:4616%09red/hsa:7412%09red
AGE-RAGE signaling pathway in diabetic complications	KEGG PATHWAY	hsa04933	9	101	7.80205e-10	4.06956e-08	1278|3569|3553|3383|3576|5292|7412|185|5054	COL1A2|IL6|IL1B|ICAM1|CXCL8|PIM1|VCAM1|AGTR1|SERPINE1	http://www.genome.jp/kegg-bin/show_pathway?hsa04933/hsa:3569%09red/hsa:3553%09red/hsa:3383%09red/hsa:5292%09red/hsa:3576%09red/hsa:1278%09red/hsa:5054%09red/hsa:185%09red/hsa:7412%09red
Cell adhesion molecules (CAMs)	KEGG PATHWAY	hsa04514	10	146	9.6435e-10	4.06956e-08	6402|6385|3689|3383|3117|7122|7412|920|5788|3109	SELL|SDC4|ITGB2|ICAM1|HLA-DQA1|CLDN5|VCAM1|CD4|PTPRC|HLA-DMB	http://www.genome.jp/kegg-bin/show_pathway?hsa04514/hsa:3689%09red/hsa:6402%09red/hsa:6385%09red/hsa:3383%09red/hsa:5788%09red/hsa:920%09red/hsa:7122%09red/hsa:3117%09red/hsa:3109%09red/hsa:7412%09red
Malaria	KEGG PATHWAY	hsa05144	7	49	3.12062e-09	1.09742e-07	3689|3569|3553|3383|3576|7412|2532	ITGB2|IL6|IL1B|ICAM1|CXCL8|VCAM1|ACKR1	http://www.genome.jp/kegg-bin/show_pathway?hsa05144/hsa:3689%09red/hsa:3569%09red/hsa:3553%09red/hsa:3383%09red/hsa:2532%09red/hsa:3576%09red/hsa:7412%09red
Legionellosis	KEGG PATHWAY	hsa05134	7	55	6.48393e-09	1.95444e-07	3689|3569|3553|2921|3576|3310|3303	ITGB2|IL6|IL1B|CXCL3|CXCL8|HSPA6|HSPA1A	http://www.genome.jp/kegg-bin/show_pathway?hsa05134/hsa:3689%09red/hsa:3569%09red/hsa:3553%09red/hsa:2921%09red/hsa:3576%09red/hsa:3310%09red/hsa:3303%09red
MAPK signaling pathway	KEGG PATHWAY	hsa04010	11	255	1.37435e-08	3.62486e-07	1647|3553|1850|1847|1844|7850|5880|4609|3310|3303|4616	GADD45A|IL1B|DUSP8|DUSP5|DUSP2|IL1R2|RAC2|MYC|HSPA6|HSPA1A|GADD45B	http://www.genome.jp/kegg-bin/show_pathway?hsa04010/hsa:1647%09red/hsa:3553%09red/hsa:1844%09red/hsa:1847%09red/hsa:3303%09red/hsa:5880%09red/hsa:4616%09red/hsa:1850%09red/hsa:4609%09red/hsa:3310%09red/hsa:7850%09red
TNF signaling pathway	KEGG PATHWAY	hsa04668	8	110	3.09582e-08	7.25798e-07	3553|3383|4318|3569|7412|2921|7128|6364	IL1B|ICAM1|MMP9|IL6|VCAM1|CXCL3|TNFAIP3|CCL20	http://www.genome.jp/kegg-bin/show_pathway?hsa04668/hsa:3569%09red/hsa:3553%09red/hsa:7128%09red/hsa:2921%09red/hsa:3383%09red/hsa:6364%09red/hsa:4318%09red/hsa:7412%09red
Osteoclast differentiation	KEGG PATHWAY	hsa04380	8	132	1.17183e-07	2.47255e-06	3553|2214|3932|653361|8792|29760|2354|2355	IL1B|FCGR3A|LCK|NCF1|TNFRSF11A|BLNK|FOSB|FOSL2	http://www.genome.jp/kegg-bin/show_pathway?hsa04380/hsa:3553%09red/hsa:8792%09red/hsa:29760%09red/hsa:3932%09red/hsa:2214%09red/hsa:653361%09red/hsa:2354%09red/hsa:2355%09red
Fc gamma R-mediated phagocytosis	KEGG PATHWAY	hsa04666	7	93	1.85501e-07	3.55824e-06	4082|273|2214|10810|5880|653361|5788	MARCKS|AMPH|FCGR3A|WASF3|RAC2|NCF1|PTPRC	http://www.genome.jp/kegg-bin/show_pathway?hsa04666/hsa:5788%09red/hsa:10810%09red/hsa:5880%09red/hsa:2214%09red/hsa:653361%09red/hsa:4082%09red/hsa:273%09red
Staphylococcus aureus infection	KEGG PATHWAY	hsa05150	6	57	2.28304e-07	4.01435e-06	3689|3383|2214|3117|3426|3109	ITGB2|ICAM1|FCGR3A|HLA-DQA1|CFI|HLA-DMB	http://www.genome.jp/kegg-bin/show_pathway?hsa05150/hsa:3689%09red/hsa:3383%09red/hsa:3426%09red/hsa:2214%09red/hsa:3117%09red/hsa:3109%09red
Amoebiasis	KEGG PATHWAY	hsa05146	7	100	2.95085e-07	4.55528e-06	1278|3689|3569|3553|3576|3908|7850	COL1A2|ITGB2|IL6|IL1B|CXCL8|LAMA2|IL1R2	http://www.genome.jp/kegg-bin/show_pathway?hsa05146/hsa:3689%09red/hsa:3569%09red/hsa:3553%09red/hsa:3576%09red/hsa:1278%09red/hsa:7850%09red/hsa:3908%09red
Viral myocarditis	KEGG PATHWAY	hsa05416	6	60	3.02246e-07	4.55528e-06	3689|3383|3117|3908|5880|3109	ITGB2|ICAM1|HLA-DQA1|LAMA2|RAC2|HLA-DMB	http://www.genome.jp/kegg-bin/show_pathway?hsa05416/hsa:3689%09red/hsa:3383%09red/hsa:5880%09red/hsa:3117%09red/hsa:3109%09red/hsa:3908%09red
Leukocyte transendothelial migration	KEGG PATHWAY	hsa04670	7	118	8.4894e-07	1.17117e-05	3689|3383|4318|7412|5880|653361|7122	ITGB2|ICAM1|MMP9|VCAM1|RAC2|NCF1|CLDN5	http://www.genome.jp/kegg-bin/show_pathway?hsa04670/hsa:3689%09red/hsa:4318%09red/hsa:3383%09red/hsa:7122%09red/hsa:5880%09red/hsa:653361%09red/hsa:7412%09red
Influenza A	KEGG PATHWAY	hsa05164	8	176	9.42778e-07	1.17117e-05	3569|3553|3383|3117|3576|3310|3303|3109	IL6|IL1B|ICAM1|HLA-DQA1|CXCL8|HSPA6|HSPA1A|HLA-DMB	http://www.genome.jp/kegg-bin/show_pathway?hsa05164/hsa:3569%09red/hsa:3553%09red/hsa:3383%09red/hsa:3576%09red/hsa:3303%09red/hsa:3117%09red/hsa:3109%09red/hsa:3310%09red
Leishmaniasis	KEGG PATHWAY	hsa05140	6	74	9.53904e-07	1.17117e-05	3689|3553|3109|2214|3117|653361	ITGB2|IL1B|HLA-DMB|FCGR3A|HLA-DQA1|NCF1	http://www.genome.jp/kegg-bin/show_pathway?hsa05140/hsa:3689%09red/hsa:3553%09red/hsa:2214%09red/hsa:3117%09red/hsa:3109%09red/hsa:653361%09red
Pathways in cancer	KEGG PATHWAY	hsa05200	11	397	9.991e-07	1.17117e-05	4312|3569|4318|3576|3908|7704|185|5880|113|4609|1026	MMP1|IL6|MMP9|CXCL8|LAMA2|ZBTB16|AGTR1|RAC2|ADCY7|MYC|CDKN1A	http://www.genome.jp/kegg-bin/show_pathway?hsa05200/hsa:3569%09red/hsa:4318%09red/hsa:1026%09red/hsa:4312%09red/hsa:3576%09red/hsa:7704%09red/hsa:5880%09red/hsa:4609%09red/hsa:113%09red/hsa:185%09red/hsa:3908%09red
Transcriptional misregulation in cancer	KEGG PATHWAY	hsa05202	8	180	1.10823e-06	1.23072e-05	604|7704|1026|4318|3576|7850|4609|3569	BCL6|ZBTB16|CDKN1A|MMP9|CXCL8|IL1R2|MYC|IL6	http://www.genome.jp/kegg-bin/show_pathway?hsa05202/hsa:1026%09red/hsa:4318%09red/hsa:3569%09red/hsa:3576%09red/hsa:7704%09red/hsa:4609%09red/hsa:604%09red/hsa:7850%09red
Bladder cancer	KEGG PATHWAY	hsa05219	5	41	1.23923e-06	1.30738e-05	1026|4318|4312|3576|4609	CDKN1A|MMP9|MMP1|CXCL8|MYC	http://www.genome.jp/kegg-bin/show_pathway?hsa05219/hsa:4312%09red/hsa:4609%09red/hsa:4318%09red/hsa:3576%09red/hsa:1026%09red
Chemokine signaling pathway	KEGG PATHWAY	hsa04062	8	187	1.45757e-06	1.46451e-05	2309|2921|3576|1524|5880|113|653361|6364	FOXO3|CXCL3|CXCL8|CX3CR1|RAC2|ADCY7|NCF1|CCL20	http://www.genome.jp/kegg-bin/show_pathway?hsa04062/hsa:1524%09red/hsa:2921%09red/hsa:6364%09red/hsa:3576%09red/hsa:113%09red/hsa:5880%09red/hsa:653361%09red/hsa:2309%09red
FoxO signaling pathway	KEGG PATHWAY	hsa04068	7	134	1.90569e-06	1.82773e-05	2309|604|1647|1026|3569|10769|4616	FOXO3|BCL6|GADD45A|CDKN1A|IL6|PLK2|GADD45B	http://www.genome.jp/kegg-bin/show_pathway?hsa04068/hsa:1647%09red/hsa:3569%09red/hsa:10769%09red/hsa:1026%09red/hsa:4616%09red/hsa:604%09red/hsa:2309%09red
Cytokine-cytokine receptor interaction	KEGG PATHWAY	hsa04060	9	265	2.00544e-06	1.83977e-05	3569|3553|2921|3576|3625|1524|7850|8792|6364	IL6|IL1B|CXCL3|CXCL8|INHBB|CX3CR1|IL1R2|TNFRSF11A|CCL20	http://www.genome.jp/kegg-bin/show_pathway?hsa04060/hsa:3569%09red/hsa:3553%09red/hsa:2921%09red/hsa:1524%09red/hsa:8792%09red/hsa:6364%09red/hsa:3576%09red/hsa:3625%09red/hsa:7850%09red
Tuberculosis	KEGG PATHWAY	hsa05152	7	179	1.18042e-05	0.000103779	3689|3553|3109|2214|3117|3569|11151	ITGB2|IL1B|HLA-DMB|FCGR3A|HLA-DQA1|IL6|CORO1A	http://www.genome.jp/kegg-bin/show_pathway?hsa05152/hsa:3689%09red/hsa:3569%09red/hsa:3553%09red/hsa:11151%09red/hsa:2214%09red/hsa:3117%09red/hsa:3109%09red
Toxoplasmosis	KEGG PATHWAY	hsa05145	6	119	1.28125e-05	0.000107846	3949|3109|3117|3908|3310|3303	LDLR|HLA-DMB|HLA-DQA1|LAMA2|HSPA6|HSPA1A	http://www.genome.jp/kegg-bin/show_pathway?hsa05145/hsa:3949%09red/hsa:3310%09red/hsa:3117%09red/hsa:3109%09red/hsa:3303%09red/hsa:3908%09red
Drug metabolism - cytochrome P450	KEGG PATHWAY	hsa00982	5	69	1.3289e-05	0.000107846	316|4128|125|126|27306	AOX1|MAOA|ADH1B|ADH1C|HPGDS	http://www.genome.jp/kegg-bin/show_pathway?hsa00982/hsa:27306%09red/hsa:316%09red/hsa:126%09red/hsa:4128%09red/hsa:125%09red
Tyrosine metabolism	KEGG PATHWAY	hsa00350	4	35	1.92353e-05	0.000144952	4128|125|126|316	MAOA|ADH1B|ADH1C|AOX1	http://www.genome.jp/kegg-bin/show_pathway?hsa00350/hsa:316%09red/hsa:126%09red/hsa:4128%09red/hsa:125%09red
African trypanosomiasis	KEGG PATHWAY	hsa05143	4	35	1.92353e-05	0.000144952	7412|3569|3553|3383	VCAM1|IL6|IL1B|ICAM1	http://www.genome.jp/kegg-bin/show_pathway?hsa05143/hsa:3569%09red/hsa:3553%09red/hsa:7412%09red/hsa:3383%09red
Antigen processing and presentation	KEGG PATHWAY	hsa04612	5	78	2.32585e-05	0.000165522	3117|920|3310|3109|3303	HLA-DQA1|CD4|HSPA6|HLA-DMB|HSPA1A	http://www.genome.jp/kegg-bin/show_pathway?hsa04612/hsa:3310%09red/hsa:920%09red/hsa:3303%09red/hsa:3117%09red/hsa:3109%09red
Primary immunodeficiency	KEGG PATHWAY	hsa05340	4	37	2.3534e-05	0.000165522	920|5788|29760|3932	CD4|PTPRC|BLNK|LCK	http://www.genome.jp/kegg-bin/show_pathway?hsa05340/hsa:3932%09red/hsa:920%09red/hsa:29760%09red/hsa:5788%09red
Epstein-Barr virus infection	KEGG PATHWAY	hsa05169	7	204	2.65865e-05	0.00018096	1026|3383|3117|7128|4609|3310|3303	CDKN1A|ICAM1|HLA-DQA1|TNFAIP3|MYC|HSPA6|HSPA1A	http://www.genome.jp/kegg-bin/show_pathway?hsa05169/hsa:1026%09red/hsa:7128%09red/hsa:3383%09red/hsa:3303%09red/hsa:3117%09red/hsa:4609%09red/hsa:3310%09red
Graft-versus-host disease	KEGG PATHWAY	hsa05332	4	42	3.73284e-05	0.000246134	3117|3569|3553|3109	HLA-DQA1|IL6|IL1B|HLA-DMB	http://www.genome.jp/kegg-bin/show_pathway?hsa05332/hsa:3569%09red/hsa:3553%09red/hsa:3117%09red/hsa:3109%09red
Phagosome	KEGG PATHWAY	hsa04145	6	155	5.33337e-05	0.000341013	3689|11151|3109|2214|3117|653361	ITGB2|CORO1A|HLA-DMB|FCGR3A|HLA-DQA1|NCF1	http://www.genome.jp/kegg-bin/show_pathway?hsa04145/hsa:3689%09red/hsa:11151%09red/hsa:2214%09red/hsa:3117%09red/hsa:3109%09red/hsa:653361%09red
Metabolic pathways	KEGG PATHWAY	hsa01100	16	1243	5.84881e-05	0.00036297	7298|4056|7083|5277|27306|2593|57016|316|3101|25834|4128|125|126|10797|1036|7915	TYMS|LTC4S|TK1|PIGA|HPGDS|GAMT|AKR1B10|AOX1|HK3|MGAT4C|MAOA|ADH1B|ADH1C|MTHFD2|CDO1|ALDH5A1	http://www.genome.jp/kegg-bin/show_pathway?hsa01100/hsa:7083%09red/hsa:1036%09red/hsa:316%09red/hsa:5277%09red/hsa:7298%09red/hsa:7915%09red/hsa:3101%09red/hsa:27306%09red/hsa:4056%09red/hsa:2593%09red/hsa:10797%09red/hsa:57016%09red/hsa:25834%09red/hsa:126%09red/hsa:4128%09red/hsa:125%09red
Estrogen signaling pathway	KEGG PATHWAY	hsa04915	5	99	6.8792e-05	0.000414717	4318|3310|3303|113|2289	MMP9|HSPA6|HSPA1A|ADCY7|FKBP5	http://www.genome.jp/kegg-bin/show_pathway?hsa04915/hsa:113%09red/hsa:4318%09red/hsa:3310%09red/hsa:2289%09red/hsa:3303%09red
NOD-like receptor signaling pathway	KEGG PATHWAY	hsa04621	4	57	0.000113858	0.000667334	3576|3553|7128|3569	CXCL8|IL1B|TNFAIP3|IL6	http://www.genome.jp/kegg-bin/show_pathway?hsa04621/hsa:3569%09red/hsa:3553%09red/hsa:7128%09red/hsa:3576%09red
Longevity regulating pathway - multiple species	KEGG PATHWAY	hsa04213	4	64	0.000173807	0.000991172	2309|3310|3303|113	FOXO3|HSPA6|HSPA1A|ADCY7	http://www.genome.jp/kegg-bin/show_pathway?hsa04213/hsa:113%09red/hsa:3310%09red/hsa:2309%09red/hsa:3303%09red
Inflammatory bowel disease (IBD)	KEGG PATHWAY	hsa05321	4	66	0.000194457	0.00107975	3117|3569|3553|3109	HLA-DQA1|IL6|IL1B|HLA-DMB	http://www.genome.jp/kegg-bin/show_pathway?hsa05321/hsa:3569%09red/hsa:3553%09red/hsa:3117%09red/hsa:3109%09red
p53 signaling pathway	KEGG PATHWAY	hsa04115	4	69	0.000228667	0.00123715	5054|1647|1026|4616	SERPINE1|GADD45A|CDKN1A|GADD45B	http://www.genome.jp/kegg-bin/show_pathway?hsa04115/hsa:1647%09red/hsa:1026%09red/hsa:4616%09red/hsa:5054%09red
MicroRNAs in cancer	KEGG PATHWAY	hsa05206	7	299	0.000268699	0.00141739	4082|1026|4318|5292|54541|4609|10253	MARCKS|CDKN1A|MMP9|PIM1|DDIT4|MYC|SPRY2	http://www.genome.jp/kegg-bin/show_pathway?hsa05206/hsa:1026%09red/hsa:4318%09red/hsa:10253%09red/hsa:5292%09red/hsa:54541%09red/hsa:4609%09red/hsa:4082%09red
Natural killer cell mediated cytotoxicity	KEGG PATHWAY	hsa04650	5	135	0.000277433	0.00142777	3689|5880|3383|3932|2214	ITGB2|RAC2|ICAM1|LCK|FCGR3A	http://www.genome.jp/kegg-bin/show_pathway?hsa04650/hsa:3689%09red/hsa:5880%09red/hsa:3932%09red/hsa:2214%09red/hsa:3383%09red
Measles	KEGG PATHWAY	hsa05162	5	136	0.0002867	0.00144033	3310|3569|3553|3303|7128	HSPA6|IL6|IL1B|HSPA1A|TNFAIP3	http://www.genome.jp/kegg-bin/show_pathway?hsa05162/hsa:3569%09red/hsa:3553%09red/hsa:3310%09red/hsa:7128%09red/hsa:3303%09red
Pertussis	KEGG PATHWAY	hsa05133	4	75	0.000309758	0.00151998	3689|3576|3553|3569	ITGB2|CXCL8|IL1B|IL6	http://www.genome.jp/kegg-bin/show_pathway?hsa05133/hsa:3689%09red/hsa:3569%09red/hsa:3553%09red/hsa:3576%09red
Hepatitis B	KEGG PATHWAY	hsa05161	5	146	0.000392823	0.00188377	4318|1026|3576|3569|4609	MMP9|CDKN1A|CXCL8|IL6|MYC	http://www.genome.jp/kegg-bin/show_pathway?hsa05161/hsa:4609%09red/hsa:1026%09red/hsa:4318%09red/hsa:3576%09red/hsa:3569%09red
ECM-receptor interaction	KEGG PATHWAY	hsa04512	4	82	0.000428269	0.00200811	6385|1278|3908|9899	SDC4|COL1A2|LAMA2|SV2B	http://www.genome.jp/kegg-bin/show_pathway?hsa04512/hsa:1278%09red/hsa:9899%09red/hsa:6385%09red/hsa:3908%09red
Prion diseases	KEGG PATHWAY	hsa05020	3	35	0.000498492	0.00228457	3569|3553|3303	IL6|IL1B|HSPA1A	http://www.genome.jp/kegg-bin/show_pathway?hsa05020/hsa:3569%09red/hsa:3553%09red/hsa:3303%09red
Salmonella infection	KEGG PATHWAY	hsa05132	4	86	0.000508886	0.00228457	2921|3576|3553|3569	CXCL3|CXCL8|IL1B|IL6	http://www.genome.jp/kegg-bin/show_pathway?hsa05132/hsa:3569%09red/hsa:3553%09red/hsa:3576%09red/hsa:2921%09red
Hematopoietic cell lineage	KEGG PATHWAY	hsa04640	4	88	0.000552994	0.00239656	920|7850|3569|3553	CD4|IL1R2|IL6|IL1B	http://www.genome.jp/kegg-bin/show_pathway?hsa04640/hsa:3569%09red/hsa:920%09red/hsa:7850%09red/hsa:3553%09red
Jak-STAT signaling pathway	KEGG PATHWAY	hsa04630	5	158	0.000556548	0.00239656	1026|3569|5292|316|4609	CDKN1A|IL6|PIM1|AOX1|MYC	http://www.genome.jp/kegg-bin/show_pathway?hsa04630/hsa:4609%09red/hsa:1026%09red/hsa:316%09red/hsa:5292%09red/hsa:3569%09red
PI3K-Akt signaling pathway	KEGG PATHWAY	hsa04151	7	342	0.000588754	0.00248454	1278|2309|1026|3908|3569|54541|4609	COL1A2|FOXO3|CDKN1A|LAMA2|IL6|DDIT4|MYC	http://www.genome.jp/kegg-bin/show_pathway?hsa04151/hsa:1026%09red/hsa:3569%09red/hsa:2309%09red/hsa:3908%09red/hsa:54541%09red/hsa:4609%09red/hsa:1278%09red
Type I diabetes mellitus	KEGG PATHWAY	hsa04940	3	44	0.000932884	0.00385958	3117|3553|3109	HLA-DQA1|IL1B|HLA-DMB	http://www.genome.jp/kegg-bin/show_pathway?hsa04940/hsa:3553%09red/hsa:3117%09red/hsa:3109%09red
HIF-1 signaling pathway	KEGG PATHWAY	hsa04066	4	103	0.000974405	0.00395383	5054|1026|3569|3101	SERPINE1|CDKN1A|IL6|HK3	http://www.genome.jp/kegg-bin/show_pathway?hsa04066/hsa:3569%09red/hsa:3101%09red/hsa:5054%09red/hsa:1026%09red
Chagas disease (American trypanosomiasis)	KEGG PATHWAY	hsa05142	4	104	0.00100872	0.00401583	5054|3576|3553|3569	SERPINE1|CXCL8|IL1B|IL6	http://www.genome.jp/kegg-bin/show_pathway?hsa05142/hsa:3569%09red/hsa:3553%09red/hsa:3576%09red/hsa:5054%09red
Cocaine addiction	KEGG PATHWAY	hsa05030	3	49	0.00125274	0.00489497	4128|2354|6531	MAOA|FOSB|SLC6A3	http://www.genome.jp/kegg-bin/show_pathway?hsa05030/hsa:2354%09red/hsa:4128%09red/hsa:6531%09red
Intestinal immune network for IgA production	KEGG PATHWAY	hsa04672	3	50	0.00132397	0.00507925	3117|3569|3109	HLA-DQA1|IL6|HLA-DMB	http://www.genome.jp/kegg-bin/show_pathway?hsa04672/hsa:3569%09red/hsa:3117%09red/hsa:3109%09red
Proteoglycans in cancer	KEGG PATHWAY	hsa05205	5	205	0.00172057	0.00648288	6385|288|1026|4318|4609	SDC4|ANK3|CDKN1A|MMP9|MYC	http://www.genome.jp/kegg-bin/show_pathway?hsa05205/hsa:4609%09red/hsa:4318%09red/hsa:288%09red/hsa:6385%09red/hsa:1026%09red
Cell cycle	KEGG PATHWAY	hsa04110	4	124	0.00188617	0.00689143	1026|4616|1647|4609	CDKN1A|GADD45B|GADD45A|MYC	http://www.genome.jp/kegg-bin/show_pathway?hsa04110/hsa:1647%09red/hsa:4609%09red/hsa:4616%09red/hsa:1026%09red
Acute myeloid leukemia	KEGG PATHWAY	hsa05221	3	57	0.00189433	0.00689143	7704|5292|4609	ZBTB16|PIM1|MYC	http://www.genome.jp/kegg-bin/show_pathway?hsa05221/hsa:7704%09red/hsa:4609%09red/hsa:5292%09red
Hepatitis C	KEGG PATHWAY	hsa05160	4	133	0.00241422	0.00863389	3949|1026|3576|7122	LDLR|CDKN1A|CXCL8|CLDN5	http://www.genome.jp/kegg-bin/show_pathway?hsa05160/hsa:1026%09red/hsa:3949%09red/hsa:3576%09red/hsa:7122%09red
Retinol metabolism	KEGG PATHWAY	hsa00830	3	65	0.0027094	0.00952806	125|126|316	ADH1B|ADH1C|AOX1	http://www.genome.jp/kegg-bin/show_pathway?hsa00830/hsa:316%09red/hsa:126%09red/hsa:125%09red
Amphetamine addiction	KEGG PATHWAY	hsa05031	3	67	0.00294194	0.00985318	4128|2354|6531	MAOA|FOSB|SLC6A3	http://www.genome.jp/kegg-bin/show_pathway?hsa05031/hsa:2354%09red/hsa:4128%09red/hsa:6531%09red
Central carbon metabolism in cancer	KEGG PATHWAY	hsa05230	3	67	0.00294194	0.00985318	8140|3101|4609	SLC7A5|HK3|MYC	http://www.genome.jp/kegg-bin/show_pathway?hsa05230/hsa:4609%09red/hsa:8140%09red/hsa:3101%09red
Glycolysis / Gluconeogenesis	KEGG PATHWAY	hsa00010	3	67	0.00294194	0.00985318	125|126|3101	ADH1B|ADH1C|HK3	http://www.genome.jp/kegg-bin/show_pathway?hsa00010/hsa:3101%09red/hsa:126%09red/hsa:125%09red
Bile secretion	KEGG PATHWAY	hsa04976	3	71	0.00344298	0.0113511	3949|8714|113	LDLR|ABCC3|ADCY7	http://www.genome.jp/kegg-bin/show_pathway?hsa04976/hsa:113%09red/hsa:3949%09red/hsa:8714%09red
One carbon pool by folate	KEGG PATHWAY	hsa00670	2	20	0.00358401	0.0116343	7298|10797	TYMS|MTHFD2	http://www.genome.jp/kegg-bin/show_pathway?hsa00670/hsa:10797%09red/hsa:7298%09red
Metabolism of xenobiotics by cytochrome P450	KEGG PATHWAY	hsa00980	3	73	0.00371184	0.0118666	27306|125|126	HPGDS|ADH1B|ADH1C	http://www.genome.jp/kegg-bin/show_pathway?hsa00980/hsa:126%09red/hsa:27306%09red/hsa:125%09red
Complement and coagulation cascades	KEGG PATHWAY	hsa04610	3	79	0.00459394	0.0143281	5054|3689|3426	SERPINE1|ITGB2|CFI	http://www.genome.jp/kegg-bin/show_pathway?hsa04610/hsa:3689%09red/hsa:5054%09red/hsa:3426%09red
Renin-angiotensin system	KEGG PATHWAY	hsa04614	2	23	0.0046176	0.0143281	1359|185	CPA3|AGTR1	http://www.genome.jp/kegg-bin/show_pathway?hsa04614/hsa:1359%09red/hsa:185%09red
Aldosterone synthesis and secretion	KEGG PATHWAY	hsa04925	3	81	0.00491368	0.0150259	3949|113|185	LDLR|ADCY7|AGTR1	http://www.genome.jp/kegg-bin/show_pathway?hsa04925/hsa:113%09red/hsa:3949%09red/hsa:185%09red
Chemical carcinogenesis	KEGG PATHWAY	hsa05204	3	82	0.00507847	0.0153079	27306|125|126	HPGDS|ADH1B|ADH1C	http://www.genome.jp/kegg-bin/show_pathway?hsa05204/hsa:126%09red/hsa:27306%09red/hsa:125%09red
ErbB signaling pathway	KEGG PATHWAY	hsa04012	3	88	0.00613701	0.0182382	685|1026|4609	BTC|CDKN1A|MYC	http://www.genome.jp/kegg-bin/show_pathway?hsa04012/hsa:4609%09red/hsa:685%09red/hsa:1026%09red
Axon guidance	KEGG PATHWAY	hsa04360	4	176	0.00636009	0.0186386	10512|5880|10154|10371	SEMA3C|RAC2|PLXNC1|SEMA3A	http://www.genome.jp/kegg-bin/show_pathway?hsa04360/hsa:10154%09red/hsa:5880%09red/hsa:10512%09red/hsa:10371%09red
Herpes simplex infection	KEGG PATHWAY	hsa05168	4	186	0.00766809	0.0220892	3117|3569|3553|3109	HLA-DQA1|IL6|IL1B|HLA-DMB	http://www.genome.jp/kegg-bin/show_pathway?hsa05168/hsa:3569%09red/hsa:3553%09red/hsa:3117%09red/hsa:3109%09red
Endocrine resistance	KEGG PATHWAY	hsa01522	3	97	0.00795521	0.0220892	4318|1026|113	MMP9|CDKN1A|ADCY7	http://www.genome.jp/kegg-bin/show_pathway?hsa01522/hsa:113%09red/hsa:1026%09red/hsa:4318%09red
Galactose metabolism	KEGG PATHWAY	hsa00052	2	31	0.00795631	0.0220892	57016|3101	AKR1B10|HK3	http://www.genome.jp/kegg-bin/show_pathway?hsa00052/hsa:57016%09red/hsa:3101%09red
Circadian rhythm	KEGG PATHWAY	hsa04710	2	31	0.00795631	0.0220892	4862|9572	NPAS2|NR1D1	http://www.genome.jp/kegg-bin/show_pathway?hsa04710/hsa:4862%09red/hsa:9572%09red
Asthma	KEGG PATHWAY	hsa05310	2	32	0.00843121	0.0231037	3117|3109	HLA-DQA1|HLA-DMB	http://www.genome.jp/kegg-bin/show_pathway?hsa05310/hsa:3117%09red/hsa:3109%09red
Fructose and mannose metabolism	KEGG PATHWAY	hsa00051	2	33	0.00891854	0.0241258	57016|3101	AKR1B10|HK3	http://www.genome.jp/kegg-bin/show_pathway?hsa00051/hsa:57016%09red/hsa:3101%09red
T cell receptor signaling pathway	KEGG PATHWAY	hsa04660	3	105	0.00981082	0.0262036	920|5788|3932	CD4|PTPRC|LCK	http://www.genome.jp/kegg-bin/show_pathway?hsa04660/hsa:3932%09red/hsa:920%09red/hsa:5788%09red
Toll-like receptor signaling pathway	KEGG PATHWAY	hsa04620	3	106	0.0100589	0.0265305	3576|3553|3569	CXCL8|IL1B|IL6	http://www.genome.jp/kegg-bin/show_pathway?hsa04620/hsa:3569%09red/hsa:3553%09red/hsa:3576%09red
Rap1 signaling pathway	KEGG PATHWAY	hsa04015	4	211	0.0116799	0.0304254	9732|3689|5880|113	DOCK4|ITGB2|RAC2|ADCY7	http://www.genome.jp/kegg-bin/show_pathway?hsa04015/hsa:3689%09red/hsa:5880%09red/hsa:113%09red/hsa:9732%09red
Allograft rejection	KEGG PATHWAY	hsa05330	2	39	0.0120976	0.0311291	3117|3109	HLA-DQA1|HLA-DMB	http://www.genome.jp/kegg-bin/show_pathway?hsa05330/hsa:3117%09red/hsa:3109%09red
Glycine, serine and threonine metabolism	KEGG PATHWAY	hsa00260	2	40	0.0126689	0.0318231	4128|2593	MAOA|GAMT	http://www.genome.jp/kegg-bin/show_pathway?hsa00260/hsa:4128%09red/hsa:2593%09red
Tryptophan metabolism	KEGG PATHWAY	hsa00380	2	40	0.0126689	0.0318231	4128|316	MAOA|AOX1	http://www.genome.jp/kegg-bin/show_pathway?hsa00380/hsa:316%09red/hsa:4128%09red
Fatty acid degradation	KEGG PATHWAY	hsa00071	2	44	0.0150692	0.0374071	125|126	ADH1B|ADH1C	http://www.genome.jp/kegg-bin/show_pathway?hsa00071/hsa:126%09red/hsa:125%09red
Ovarian steroidogenesis	KEGG PATHWAY	hsa04913	2	50	0.0190032	0.0460882	3949|113	LDLR|ADCY7	http://www.genome.jp/kegg-bin/show_pathway?hsa04913/hsa:113%09red/hsa:3949%09red
Arginine and proline metabolism	KEGG PATHWAY	hsa00330	2	50	0.0190032	0.0460882	4128|2593	MAOA|GAMT	http://www.genome.jp/kegg-bin/show_pathway?hsa00330/hsa:4128%09red/hsa:2593%09red
Systemic lupus erythematosus	KEGG PATHWAY	hsa05322	3	136	0.0192239	0.0460937	3117|3109|2214	HLA-DQA1|HLA-DMB|FCGR3A	http://www.genome.jp/kegg-bin/show_pathway?hsa05322/hsa:2214%09red/hsa:3117%09red/hsa:3109%09red
Endometrial cancer	KEGG PATHWAY	hsa05213	2	52	0.0204003	0.0483647	2309|4609	FOXO3|MYC	http://www.genome.jp/kegg-bin/show_pathway?hsa05213/hsa:4609%09red/hsa:2309%09red
Autoimmune thyroid disease	KEGG PATHWAY	hsa05320	2	54	0.021839	0.0506638	3117|3109	HLA-DQA1|HLA-DMB	http://www.genome.jp/kegg-bin/show_pathway?hsa05320/hsa:3117%09red/hsa:3109%09red
Wnt signaling pathway	KEGG PATHWAY	hsa04310	3	143	0.0218503	0.0506638	5880|11197|4609	RAC2|WIF1|MYC	http://www.genome.jp/kegg-bin/show_pathway?hsa04310/hsa:4609%09red/hsa:11197%09red/hsa:5880%09red
Phospholipase D signaling pathway	KEGG PATHWAY	hsa04072	3	144	0.0222407	0.0510085	3576|113|185	CXCL8|ADCY7|AGTR1	http://www.genome.jp/kegg-bin/show_pathway?hsa04072/hsa:113%09red/hsa:3576%09red/hsa:185%09red
Endocytosis	KEGG PATHWAY	hsa04144	4	260	0.0229537	0.0520778	3310|273|3303|3949	HSPA6|AMPH|HSPA1A|LDLR	http://www.genome.jp/kegg-bin/show_pathway?hsa04144/hsa:3310%09red/hsa:273%09red/hsa:3949%09red/hsa:3303%09red
Butirosin and neomycin biosynthesis	KEGG PATHWAY	hsa00524	1	5	0.0241033	0.0541042	3101	HK3	http://www.genome.jp/kegg-bin/show_pathway?hsa00524/hsa:3101%09red
Non-alcoholic fatty liver disease (NAFLD)	KEGG PATHWAY	hsa04932	3	151	0.0250799	0.0557038	3576|3553|3569	CXCL8|IL1B|IL6	http://www.genome.jp/kegg-bin/show_pathway?hsa04932/hsa:3569%09red/hsa:3553%09red/hsa:3576%09red
Hippo signaling pathway	KEGG PATHWAY	hsa04390	3	154	0.0263537	0.0579232	5054|3689|4609	SERPINE1|ITGB2|MYC	http://www.genome.jp/kegg-bin/show_pathway?hsa04390/hsa:3689%09red/hsa:4609%09red/hsa:5054%09red
Arachidonic acid metabolism	KEGG PATHWAY	hsa00590	2	62	0.0279949	0.0598132	4056|27306	LTC4S|HPGDS	http://www.genome.jp/kegg-bin/show_pathway?hsa00590/hsa:4056%09red/hsa:27306%09red
Colorectal cancer	KEGG PATHWAY	hsa05210	2	62	0.0279949	0.0598132	5880|4609	RAC2|MYC	http://www.genome.jp/kegg-bin/show_pathway?hsa05210/hsa:4609%09red/hsa:5880%09red
Vitamin B6 metabolism	KEGG PATHWAY	hsa00750	1	6	0.028064	0.0598132	316	AOX1	http://www.genome.jp/kegg-bin/show_pathway?hsa00750/hsa:316%09red
Cytosolic DNA-sensing pathway	KEGG PATHWAY	hsa04623	2	64	0.0296305	0.0625203	3569|3553	IL6|IL1B	http://www.genome.jp/kegg-bin/show_pathway?hsa04623/hsa:3569%09red/hsa:3553%09red
Protein processing in endoplasmic reticulum	KEGG PATHWAY	hsa04141	3	166	0.0317895	0.0664118	3310|3303|23645	HSPA6|HSPA1A|PPP1R15A	http://www.genome.jp/kegg-bin/show_pathway?hsa04141/hsa:3310%09red/hsa:23645%09red/hsa:3303%09red
Prolactin signaling pathway	KEGG PATHWAY	hsa04917	2	72	0.0365378	0.0748493	2309|8792	FOXO3|TNFRSF11A	http://www.genome.jp/kegg-bin/show_pathway?hsa04917/hsa:8792%09red/hsa:2309%09red
PPAR signaling pathway	KEGG PATHWAY	hsa03320	2	72	0.0365378	0.0748493	4312|123	MMP1|PLIN2	http://www.genome.jp/kegg-bin/show_pathway?hsa03320/hsa:4312%09red/hsa:123%09red
Chronic myeloid leukemia	KEGG PATHWAY	hsa05220	2	73	0.0374409	0.0752384	1026|4609	CDKN1A|MYC	http://www.genome.jp/kegg-bin/show_pathway?hsa05220/hsa:4609%09red/hsa:1026%09red
B cell receptor signaling pathway	KEGG PATHWAY	hsa04662	2	73	0.0374409	0.0752384	5880|29760	RAC2|BLNK	http://www.genome.jp/kegg-bin/show_pathway?hsa04662/hsa:5880%09red/hsa:29760%09red
Alcoholism	KEGG PATHWAY	hsa05034	3	179	0.0382881	0.0756297	4128|2354|6531	MAOA|FOSB|SLC6A3	http://www.genome.jp/kegg-bin/show_pathway?hsa05034/hsa:2354%09red/hsa:4128%09red/hsa:6531%09red
Adherens junction	KEGG PATHWAY	hsa04520	2	74	0.0383525	0.0756297	10810|5880	WASF3|RAC2	http://www.genome.jp/kegg-bin/show_pathway?hsa04520/hsa:5880%09red/hsa:10810%09red
EGFR tyrosine kinase inhibitor resistance	KEGG PATHWAY	hsa01521	2	81	0.0449655	0.0878493	2309|3569	FOXO3|IL6	http://www.genome.jp/kegg-bin/show_pathway?hsa01521/hsa:3569%09red/hsa:2309%09red
Hypertrophic cardiomyopathy (HCM)	KEGG PATHWAY	hsa05410	2	83	0.0469271	0.0908405	3569|3908	IL6|LAMA2	http://www.genome.jp/kegg-bin/show_pathway?hsa05410/hsa:3569%09red/hsa:3908%09red
Taurine and hypotaurine metabolism	KEGG PATHWAY	hsa00430	1	11	0.0476291	0.0910902	1036	CDO1	http://www.genome.jp/kegg-bin/show_pathway?hsa00430/hsa:1036%09red
TGF-beta signaling pathway	KEGG PATHWAY	hsa04350	2	84	0.0479195	0.0910902	3625|4609	INHBB|MYC	http://www.genome.jp/kegg-bin/show_pathway?hsa04350/hsa:4609%09red/hsa:3625%09red
Small cell lung cancer	KEGG PATHWAY	hsa05222	2	86	0.0499271	0.0940591	3908|4609	LAMA2|MYC	http://www.genome.jp/kegg-bin/show_pathway?hsa05222/hsa:4609%09red/hsa:3908%09red

## Sheet: Table S3 BP
Table S3. The biological process GO terms of 172 differentially expressed genes.
category	over_represented_pvalue	under_represented_pvalue	numDEInCat	numInCat	term	ontology	over_represented_FDR	gene_id	gene_name
GO:0042221	1.18755e-16	1	86	4785	response to chemical	BP	1.91256e-12	113|123|133|185|288|347|467|604|678|687|920|1026|1036|1052|1278|1446|1524|2309|2354|2532|2560|2596|2921|3117|3148|3303|3310|3383|3553|3569|3576|3625|3689|3908|3932|3949|4056|4064|4128|4192|4312|4318|4332|4501|4609|4783|4862|5054|5277|5292|5764|5788|5880|6364|6402|6531|6653|6781|6863|7079|7122|7128|7298|7412|7850|7857|8714|8792|9315|9572|9732|10154|10253|10371|10512|11015|11075|11151|11170|23645|2…	ADCY7|PLIN2|ADM|AGTR1|ANK3|APOD|ATF3|BCL6|ZFP36L2|KLF9|CD4|CDKN1A|CDO1|CEBPD|COL1A2|CSN1S1|CX3CR1|FOXO3|FOSB|ACKR1|GABRB1|GAP43|CXCL3|HLA-DQA1|HMGB2|HSPA1A|HSPA6|ICAM1|IL1B|IL6|CXCL8|INHBB|ITGB2|LAMA2|LCK|LDLR|LTC4S|CD180|MAOA|MDK|MMP1|MMP9|MNDA|MT1X|MYC|NFIL3|NPAS2|SERPINE1|PIGA|PIM1|PTN|PTPRC|RAC2|CCL20|SELL|SLC6A3|SORL1|STC1|TAC1|TIMP4|CLDN5|TNFAIP3|TYMS|VCAM1|IL1R2|SCG2|ABCC3|TNFRSF11A|NREP|N…
GO:0009605	2.65689e-16	1	66	2976	response to external stimulus	BP	2.13946e-12	113|133|185|347|467|604|920|1026|1524|1647|2289|2309|2354|2596|2823|2921|3117|3148|3383|3426|3507|3537|3553|3569|3576|3625|3689|3908|3932|3949|3992|4064|4192|4318|4332|5054|5292|5764|5788|5806|5880|6364|6531|6653|6781|6863|7079|7128|7298|7412|7850|7857|8792|9572|9732|9830|9865|10154|10371|10512|11151|11170|23768|54541|150094|653361	ADCY7|ADM|AGTR1|APOD|ATF3|BCL6|CD4|CDKN1A|CX3CR1|GADD45A|FKBP5|FOXO3|FOSB|GAP43|GPM6A|CXCL3|HLA-DQA1|HMGB2|ICAM1|CFI|IGHM|IGLC1|IL1B|IL6|CXCL8|INHBB|ITGB2|LAMA2|LCK|LDLR|FADS1|CD180|MDK|MMP9|MNDA|SERPINE1|PIM1|PTN|PTPRC|PTX3|RAC2|CCL20|SLC6A3|SORL1|STC1|TAC1|TIMP4|TNFAIP3|TYMS|VCAM1|IL1R2|SCG2|TNFRSF11A|NR1D1|DOCK4|TRIM14|TRIL|PLXNC1|SEMA3A|SEMA3C|CORO1A|FAM107A|FLRT2|DDIT4|SIK1|NCF1
GO:0010033	1.56291e-15	1	70	3385	response to organic substance	BP	8.39021e-12	113|123|133|185|467|604|678|687|920|1026|1036|1052|1278|1446|1524|2309|2354|2532|2560|2921|3117|3148|3303|3310|3383|3553|3569|3576|3625|3689|3949|4064|4128|4192|4312|4318|4332|4501|4609|4783|5054|5277|5292|5764|5788|6364|6402|6531|6653|6781|6863|7079|7122|7128|7298|7412|7850|8792|9315|9572|10253|11015|11075|11151|11170|23645|23768|25878|54541|57016	ADCY7|PLIN2|ADM|AGTR1|ATF3|BCL6|ZFP36L2|KLF9|CD4|CDKN1A|CDO1|CEBPD|COL1A2|CSN1S1|CX3CR1|FOXO3|FOSB|ACKR1|GABRB1|CXCL3|HLA-DQA1|HMGB2|HSPA1A|HSPA6|ICAM1|IL1B|IL6|CXCL8|INHBB|ITGB2|LDLR|CD180|MAOA|MDK|MMP1|MMP9|MNDA|MT1X|MYC|NFIL3|SERPINE1|PIGA|PIM1|PTN|PTPRC|CCL20|SELL|SLC6A3|SORL1|STC1|TAC1|TIMP4|CLDN5|TNFAIP3|TYMS|VCAM1|IL1R2|TNFRSF11A|NREP|NR1D1|SPRY2|KDELR3|STMN2|CORO1A|FAM107A|PPP1R15A|FLRT2|…
GO:0002682	3.46775e-15	1	47	1646	regulation of immune system process	BP	1.3962e-11	113|347|604|678|920|1026|1278|1524|1831|2214|2309|3109|3117|3148|3303|3383|3426|3507|3537|3553|3569|3576|3689|3932|3949|4192|4332|4609|5054|5292|5764|5788|5880|6364|6385|6402|6863|7128|7412|7704|8140|9572|9865|10234|10384|11151|29760	ADCY7|APOD|BCL6|ZFP36L2|CD4|CDKN1A|COL1A2|CX3CR1|TSC22D3|FCGR3A|FOXO3|HLA-DMB|HLA-DQA1|HMGB2|HSPA1A|ICAM1|CFI|IGHM|IGLC1|IL1B|IL6|CXCL8|ITGB2|LCK|LDLR|MDK|MNDA|MYC|SERPINE1|PIM1|PTN|PTPRC|RAC2|CCL20|SDC4|SELL|TAC1|TNFAIP3|VCAM1|ZBTB16|SLC7A5|NR1D1|TRIL|LRRC17|BTN3A3|CORO1A|BLNK
GO:0016477	7.75266e-15	1	47	1650	cell migration	BP	2.37818e-11	185|347|1278|1524|1647|2309|2823|2921|3148|3383|3507|3537|3553|3569|3576|3689|3908|3932|4192|4312|4318|5054|5764|5788|5880|6364|6385|6402|6653|6781|6863|7122|7128|7412|7857|8140|8792|9732|10154|10253|10371|10512|10769|11151|11170|23768|54541	AGTR1|APOD|COL1A2|CX3CR1|GADD45A|FOXO3|GPM6A|CXCL3|HMGB2|ICAM1|IGHM|IGLC1|IL1B|IL6|CXCL8|ITGB2|LAMA2|LCK|MDK|MMP1|MMP9|SERPINE1|PTN|PTPRC|RAC2|CCL20|SDC4|SELL|SORL1|STC1|TAC1|CLDN5|TNFAIP3|VCAM1|SCG2|SLC7A5|TNFRSF11A|DOCK4|PLXNC1|SPRY2|SEMA3A|SEMA3C|PLK2|CORO1A|FAM107A|FLRT2|DDIT4
GO:0050896	8.86003e-15	1	123	9398	response to stimulus	BP	2.37818e-11	113|123|133|185|288|347|467|604|678|685|687|920|1026|1036|1052|1278|1446|1524|1647|1831|1844|1847|1850|2214|2289|2309|2354|2532|2560|2596|2823|2921|3101|3109|3117|3148|3303|3310|3383|3426|3507|3537|3553|3569|3576|3625|3689|3908|3932|3949|3988|3992|4056|4064|4128|4192|4312|4318|4332|4501|4609|4616|4783|4862|5054|5277|5292|5744|5764|5788|5806|5880|6236|6364|6385|6402|6515|6531|6653|6781|6863|7079|7…	ADCY7|PLIN2|ADM|AGTR1|ANK3|APOD|ATF3|BCL6|ZFP36L2|BTC|KLF9|CD4|CDKN1A|CDO1|CEBPD|COL1A2|CSN1S1|CX3CR1|GADD45A|TSC22D3|DUSP2|DUSP5|DUSP8|FCGR3A|FKBP5|FOXO3|FOSB|ACKR1|GABRB1|GAP43|GPM6A|CXCL3|HK3|HLA-DMB|HLA-DQA1|HMGB2|HSPA1A|HSPA6|ICAM1|CFI|IGHM|IGLC1|IL1B|IL6|CXCL8|INHBB|ITGB2|LAMA2|LCK|LDLR|LIPA|FADS1|LTC4S|CD180|MAOA|MDK|MMP1|MMP9|MNDA|MT1X|MYC|GADD45B|NFIL3|NPAS2|SERPINE1|PIGA|PIM1|PTHLH|PTN|…
GO:0070887	1.44724e-14	1	68	3371	cellular response to chemical stimulus	BP	3.32968e-11	113|185|288|467|604|678|687|920|1026|1052|1278|1524|2309|2354|2532|2560|2921|3117|3148|3303|3310|3383|3553|3569|3576|3625|3689|3949|4056|4064|4128|4192|4312|4318|4332|4501|4609|4783|5054|5277|5292|5764|5788|5880|6364|6653|6781|6863|7122|7128|7412|7850|7857|8792|9315|9572|9732|10253|11015|11075|11151|11170|23645|23768|51760|54541|57016|653361	ADCY7|AGTR1|ANK3|ATF3|BCL6|ZFP36L2|KLF9|CD4|CDKN1A|CEBPD|COL1A2|CX3CR1|FOXO3|FOSB|ACKR1|GABRB1|CXCL3|HLA-DQA1|HMGB2|HSPA1A|HSPA6|ICAM1|IL1B|IL6|CXCL8|INHBB|ITGB2|LDLR|LTC4S|CD180|MAOA|MDK|MMP1|MMP9|MNDA|MT1X|MYC|NFIL3|SERPINE1|PIGA|PIM1|PTN|PTPRC|RAC2|CCL20|SORL1|STC1|TAC1|CLDN5|TNFAIP3|VCAM1|IL1R2|SCG2|TNFRSF11A|NREP|NR1D1|DOCK4|SPRY2|KDELR3|STMN2|CORO1A|FAM107A|PPP1R15A|FLRT2|SYT17|DDIT4|AKR1B1…
GO:0006954	2.16977e-14	1	32	803	inflammatory response	BP	4.36802e-11	113|133|185|347|604|1036|2532|2921|3148|3383|3553|3569|3576|3689|3949|3988|4064|4192|4318|5054|5764|5788|5806|6364|6863|7128|7850|7857|8792|9572|9865|29760	ADCY7|ADM|AGTR1|APOD|BCL6|CDO1|ACKR1|CXCL3|HMGB2|ICAM1|IL1B|IL6|CXCL8|ITGB2|LDLR|LIPA|CD180|MDK|MMP9|SERPINE1|PTN|PTPRC|PTX3|CCL20|TAC1|TNFAIP3|IL1R2|SCG2|TNFRSF11A|NR1D1|TRIL|BLNK
GO:0048518	3.18129e-14	1	98	6346	positive regulation of biological process	BP	5.69274e-11	113|123|133|185|288|467|604|678|685|920|1026|1052|1316|1524|1647|1847|2114|2214|2309|2354|2355|2745|2823|3109|3117|3148|3303|3383|3426|3507|3537|3553|3569|3576|3625|3689|3908|3932|3949|4064|4128|4192|4312|4318|4332|4609|4616|4745|4783|4811|4862|5054|5277|5292|5744|5764|5788|5806|5880|6364|6385|6531|6653|6781|6863|7122|7128|7412|7704|7857|8140|8792|9572|9732|9830|10154|10253|10371|10384|10403|1051…	ADCY7|PLIN2|ADM|AGTR1|ANK3|ATF3|BCL6|ZFP36L2|BTC|CD4|CDKN1A|CEBPD|KLF6|CX3CR1|GADD45A|DUSP5|ETS2|FCGR3A|FOXO3|FOSB|FOSL2|GLRX|GPM6A|HLA-DMB|HLA-DQA1|HMGB2|HSPA1A|ICAM1|CFI|IGHM|IGLC1|IL1B|IL6|CXCL8|INHBB|ITGB2|LAMA2|LCK|LDLR|CD180|MAOA|MDK|MMP1|MMP9|MNDA|MYC|GADD45B|NELL1|NFIL3|NID1|NPAS2|SERPINE1|PIGA|PIM1|PTHLH|PTN|PTPRC|PTX3|RAC2|CCL20|SDC4|SLC6A3|SORL1|STC1|TAC1|CLDN5|TNFAIP3|VCAM1|ZBTB16|SCG…
GO:0002376	3.77848e-14	1	66	3287	immune system process	BP	6.08525e-11	113|347|604|678|920|1026|1052|1278|1316|1524|1831|2214|2309|2921|3101|3109|3117|3148|3303|3310|3383|3426|3507|3537|3553|3569|3576|3689|3832|3932|3949|4064|4192|4312|4318|4332|4609|4783|5054|5292|5764|5788|5806|5880|6364|6385|6402|6515|6863|7128|7412|7704|7850|7857|8140|8792|9572|9830|9865|10234|10384|10512|11151|29760|54541|653361	ADCY7|APOD|BCL6|ZFP36L2|CD4|CDKN1A|CEBPD|COL1A2|KLF6|CX3CR1|TSC22D3|FCGR3A|FOXO3|CXCL3|HK3|HLA-DMB|HLA-DQA1|HMGB2|HSPA1A|HSPA6|ICAM1|CFI|IGHM|IGLC1|IL1B|IL6|CXCL8|ITGB2|KIF11|LCK|LDLR|CD180|MDK|MMP1|MMP9|MNDA|MYC|NFIL3|SERPINE1|PIM1|PTN|PTPRC|PTX3|RAC2|CCL20|SDC4|SELL|SLC2A3|TAC1|TNFAIP3|VCAM1|ZBTB16|IL1R2|SCG2|SLC7A5|TNFRSF11A|NR1D1|TRIM14|TRIL|LRRC17|BTN3A3|SEMA3C|CORO1A|BLNK|DDIT4|NCF1
GO:0006952	6.53843e-14	1	47	1824	defense response	BP	8.34094e-11	113|133|185|347|604|920|1036|1524|2532|2921|3117|3148|3383|3426|3507|3537|3553|3569|3576|3625|3689|3932|3949|3988|4064|4192|4318|4332|4862|5054|5764|5788|5806|6364|6863|7128|7412|7850|7857|8792|9572|9830|9865|11151|29760|54541|653361	ADCY7|ADM|AGTR1|APOD|BCL6|CD4|CDO1|CX3CR1|ACKR1|CXCL3|HLA-DQA1|HMGB2|ICAM1|CFI|IGHM|IGLC1|IL1B|IL6|CXCL8|INHBB|ITGB2|LCK|LDLR|LIPA|CD180|MDK|MMP9|MNDA|NPAS2|SERPINE1|PTN|PTPRC|PTX3|CCL20|TAC1|TNFAIP3|VCAM1|IL1R2|SCG2|TNFRSF11A|NR1D1|TRIM14|TRIL|CORO1A|BLNK|DDIT4|NCF1
GO:0048870	6.73283e-14	1	48	1823	cell motility	BP	8.34094e-11	185|347|685|1278|1524|1647|2309|2823|2921|3148|3383|3507|3537|3553|3569|3576|3689|3908|3932|4192|4312|4318|5054|5764|5788|5880|6364|6385|6402|6653|6781|6863|7122|7128|7412|7857|8140|8792|9732|10154|10253|10371|10512|10769|11151|11170|23768|54541	AGTR1|APOD|BTC|COL1A2|CX3CR1|GADD45A|FOXO3|GPM6A|CXCL3|HMGB2|ICAM1|IGHM|IGLC1|IL1B|IL6|CXCL8|ITGB2|LAMA2|LCK|MDK|MMP1|MMP9|SERPINE1|PTN|PTPRC|RAC2|CCL20|SDC4|SELL|SORL1|STC1|TAC1|CLDN5|TNFAIP3|VCAM1|SCG2|SLC7A5|TNFRSF11A|DOCK4|PLXNC1|SPRY2|SEMA3A|SEMA3C|PLK2|CORO1A|FAM107A|FLRT2|DDIT4
GO:0051674	6.73283e-14	1	48	1823	localization of cell	BP	8.34094e-11	185|347|685|1278|1524|1647|2309|2823|2921|3148|3383|3507|3537|3553|3569|3576|3689|3908|3932|4192|4312|4318|5054|5764|5788|5880|6364|6385|6402|6653|6781|6863|7122|7128|7412|7857|8140|8792|9732|10154|10253|10371|10512|10769|11151|11170|23768|54541	AGTR1|APOD|BTC|COL1A2|CX3CR1|GADD45A|FOXO3|GPM6A|CXCL3|HMGB2|ICAM1|IGHM|IGLC1|IL1B|IL6|CXCL8|ITGB2|LAMA2|LCK|MDK|MMP1|MMP9|SERPINE1|PTN|PTPRC|RAC2|CCL20|SDC4|SELL|SORL1|STC1|TAC1|CLDN5|TNFAIP3|VCAM1|SCG2|SLC7A5|TNFRSF11A|DOCK4|PLXNC1|SPRY2|SEMA3A|SEMA3C|PLK2|CORO1A|FAM107A|FLRT2|DDIT4
GO:0071310	1.92896e-13	1	59	2756	cellular response to organic substance	BP	2.219e-10	113|185|467|604|678|687|920|1026|1052|1278|1524|2309|2354|2532|2560|2921|3117|3148|3303|3310|3383|3553|3569|3576|3625|3689|3949|4064|4128|4312|4318|4332|4501|4609|4783|5054|5277|5292|5764|5788|6364|6653|6781|6863|7122|7128|7412|7850|8792|9315|9572|10253|11015|11075|11151|11170|23645|23768|54541	ADCY7|AGTR1|ATF3|BCL6|ZFP36L2|KLF9|CD4|CDKN1A|CEBPD|COL1A2|CX3CR1|FOXO3|FOSB|ACKR1|GABRB1|CXCL3|HLA-DQA1|HMGB2|HSPA1A|HSPA6|ICAM1|IL1B|IL6|CXCL8|INHBB|ITGB2|LDLR|CD180|MAOA|MMP1|MMP9|MNDA|MT1X|MYC|NFIL3|SERPINE1|PIGA|PIM1|PTN|PTPRC|CCL20|SORL1|STC1|TAC1|CLDN5|TNFAIP3|VCAM1|IL1R2|TNFRSF11A|NREP|NR1D1|SPRY2|KDELR3|STMN2|CORO1A|FAM107A|PPP1R15A|FLRT2|DDIT4
GO:0007275	3.08246e-13	1	89	5618	multicellular organism development	BP	3.20643e-10	133|185|288|347|467|604|678|920|1009|1026|1036|1052|1278|1316|1466|1524|1647|1833|1844|1847|2114|2309|2355|2560|2593|2596|2823|3148|3303|3383|3475|3553|3569|3576|3625|3689|3908|3932|3949|3988|4082|4192|4318|4609|4616|4745|4811|4862|5054|5292|5744|5764|5788|5806|5880|6192|6385|6531|6653|6781|7079|7122|7128|7298|7412|7704|7857|7915|8792|9315|9572|10154|10218|10234|10253|10371|10512|10769|10810|1107…	ADM|AGTR1|ANK3|APOD|ATF3|BCL6|ZFP36L2|CD4|CDH11|CDKN1A|CDO1|CEBPD|COL1A2|KLF6|CSRP2|CX3CR1|GADD45A|EPYC|DUSP2|DUSP5|ETS2|FOXO3|FOSL2|GABRB1|GAMT|GAP43|GPM6A|HMGB2|HSPA1A|ICAM1|IFRD1|IL1B|IL6|CXCL8|INHBB|ITGB2|LAMA2|LCK|LDLR|LIPA|MARCKS|MDK|MMP9|MYC|GADD45B|NELL1|NID1|NPAS2|SERPINE1|PIM1|PTHLH|PTN|PTPRC|PTX3|RAC2|RPS4Y1|SDC4|SLC6A3|SORL1|STC1|TIMP4|CLDN5|TNFAIP3|TYMS|VCAM1|ZBTB16|SCG2|ALDH5A1|TNFR…
GO:0050900	3.18553e-13	1	25	516	leukocyte migration	BP	3.20643e-10	347|1278|1524|2921|3383|3507|3537|3553|3569|3576|3689|3932|4192|4312|5054|5764|5880|6364|6385|6402|7412|7857|8140|8792|11151	APOD|COL1A2|CX3CR1|CXCL3|ICAM1|IGHM|IGLC1|IL1B|IL6|CXCL8|ITGB2|LCK|MDK|MMP1|SERPINE1|PTN|RAC2|CCL20|SDC4|SELL|VCAM1|SCG2|SLC7A5|TNFRSF11A|CORO1A
GO:0048731	5.49108e-13	1	83	5045	system development	BP	5.20199e-10	133|185|288|347|467|604|678|920|1009|1026|1036|1052|1278|1316|1524|1647|1833|2114|2309|2355|2560|2593|2596|2823|3148|3303|3383|3475|3553|3569|3576|3625|3689|3908|3932|3949|3988|4082|4192|4318|4609|4745|4811|4862|5054|5292|5744|5764|5788|5806|5880|6385|6531|6653|6781|7079|7122|7128|7298|7412|7704|7857|7915|8792|9315|9572|10154|10218|10234|10253|10371|10512|10769|10810|11075|11341|23764|23768|29760…	ADM|AGTR1|ANK3|APOD|ATF3|BCL6|ZFP36L2|CD4|CDH11|CDKN1A|CDO1|CEBPD|COL1A2|KLF6|CX3CR1|GADD45A|EPYC|ETS2|FOXO3|FOSL2|GABRB1|GAMT|GAP43|GPM6A|HMGB2|HSPA1A|ICAM1|IFRD1|IL1B|IL6|CXCL8|INHBB|ITGB2|LAMA2|LCK|LDLR|LIPA|MARCKS|MDK|MMP9|MYC|NELL1|NID1|NPAS2|SERPINE1|PIM1|PTHLH|PTN|PTPRC|PTX3|RAC2|SDC4|SLC6A3|SORL1|STC1|TIMP4|CLDN5|TNFAIP3|TYMS|VCAM1|ZBTB16|SCG2|ALDH5A1|TNFRSF11A|NREP|NR1D1|PLXNC1|ANGPTL7|L…
GO:0040011	6.83956e-13	1	49	2016	locomotion	BP	6.11951e-10	185|347|685|1278|1524|1647|2309|2596|2823|2921|3148|3383|3507|3537|3553|3569|3576|3689|3908|3932|4192|4312|4318|5054|5764|5788|5880|6364|6385|6402|6653|6781|6863|7122|7128|7412|7857|8140|8792|9732|10154|10253|10371|10512|10769|11151|11170|23768|54541	AGTR1|APOD|BTC|COL1A2|CX3CR1|GADD45A|FOXO3|GAP43|GPM6A|CXCL3|HMGB2|ICAM1|IGHM|IGLC1|IL1B|IL6|CXCL8|ITGB2|LAMA2|LCK|MDK|MMP1|MMP9|SERPINE1|PTN|PTPRC|RAC2|CCL20|SDC4|SELL|SORL1|STC1|TAC1|CLDN5|TNFAIP3|VCAM1|SCG2|SLC7A5|TNFRSF11A|DOCK4|PLXNC1|SPRY2|SEMA3A|SEMA3C|PLK2|CORO1A|FAM107A|FLRT2|DDIT4
GO:0034097	9.90231e-13	1	37	1227	response to cytokine	BP	7.96686e-10	604|678|920|1026|1052|1278|1524|2309|2532|2921|3117|3303|3383|3553|3569|3576|3689|4128|4312|4318|4332|4501|4609|4783|5277|5292|5788|6364|7079|7128|7298|7412|7850|8792|9572|10253|11151	BCL6|ZFP36L2|CD4|CDKN1A|CEBPD|COL1A2|CX3CR1|FOXO3|ACKR1|CXCL3|HLA-DQA1|HSPA1A|ICAM1|IL1B|IL6|CXCL8|ITGB2|MAOA|MMP1|MMP9|MNDA|MT1X|MYC|NFIL3|PIGA|PIM1|PTPRC|CCL20|TIMP4|TNFAIP3|TYMS|VCAM1|IL1R2|TNFRSF11A|NR1D1|SPRY2|CORO1A
GO:0006950	9.94377e-13	1	73	4162	response to stress	BP	7.96686e-10	113|133|185|347|467|604|678|920|1026|1036|1278|1524|1647|1831|2309|2532|2596|2921|3117|3148|3303|3310|3383|3426|3507|3537|3553|3569|3576|3625|3689|3932|3949|3988|3992|4064|4192|4318|4332|4501|4609|4616|4862|5054|5764|5788|5806|6364|6385|6781|6863|7128|7412|7850|7857|8792|9315|9572|9830|9865|9962|10218|10371|10769|11015|11030|11151|23645|23764|29760|54541|150094|653361	ADCY7|ADM|AGTR1|APOD|ATF3|BCL6|ZFP36L2|CD4|CDKN1A|CDO1|COL1A2|CX3CR1|GADD45A|TSC22D3|FOXO3|ACKR1|GAP43|CXCL3|HLA-DQA1|HMGB2|HSPA1A|HSPA6|ICAM1|CFI|IGHM|IGLC1|IL1B|IL6|CXCL8|INHBB|ITGB2|LCK|LDLR|LIPA|FADS1|CD180|MDK|MMP9|MNDA|MT1X|MYC|GADD45B|NPAS2|SERPINE1|PTN|PTPRC|PTX3|CCL20|SDC4|STC1|TAC1|TNFAIP3|VCAM1|IL1R2|SCG2|TNFRSF11A|NREP|NR1D1|TRIM14|TRIL|SLC23A2|ANGPTL7|SEMA3A|PLK2|KDELR3|RBPMS|CORO1A|…
GO:0033993	1.03883e-12	1	32	909	response to lipid	BP	7.96686e-10	133|678|687|920|1026|1036|1446|1524|2309|2354|2560|2921|3148|3383|3553|3569|3576|3949|4064|4192|5054|5292|5764|6781|6863|7079|7128|7298|8792|9572|11170|54541	ADM|ZFP36L2|KLF9|CD4|CDKN1A|CDO1|CSN1S1|CX3CR1|FOXO3|FOSB|GABRB1|CXCL3|HMGB2|ICAM1|IL1B|IL6|CXCL8|LDLR|CD180|MDK|SERPINE1|PIM1|PTN|STC1|TAC1|TIMP4|TNFAIP3|TYMS|TNFRSF11A|NR1D1|FAM107A|DDIT4
GO:0051239	1.7736e-12	1	65	3402	regulation of multicellular organismal process	BP	1.29836e-09	113|133|185|347|604|678|920|1052|1524|1647|2309|2532|2593|2596|3148|3303|3383|3475|3553|3569|3576|3625|3689|3908|3949|4192|4318|4332|4609|4745|4862|5054|5292|5744|5764|5788|6531|6653|6781|6863|7122|7128|7704|7850|8140|8792|9315|9572|9732|9865|10154|10218|10234|10253|10371|10384|10512|10769|10810|11075|23764|23768|27306|50937|51760	ADCY7|ADM|AGTR1|APOD|BCL6|ZFP36L2|CD4|CEBPD|CX3CR1|GADD45A|FOXO3|ACKR1|GAMT|GAP43|HMGB2|HSPA1A|ICAM1|IFRD1|IL1B|IL6|CXCL8|INHBB|ITGB2|LAMA2|LDLR|MDK|MMP9|MNDA|MYC|NELL1|NPAS2|SERPINE1|PIM1|PTHLH|PTN|PTPRC|SLC6A3|SORL1|STC1|TAC1|CLDN5|TNFAIP3|ZBTB16|IL1R2|SLC7A5|TNFRSF11A|NREP|NR1D1|DOCK4|TRIL|PLXNC1|ANGPTL7|LRRC17|SPRY2|SEMA3A|BTN3A3|SEMA3C|PLK2|WASF3|STMN2|MAFF|FLRT2|HPGDS|CDON|SYT17
GO:0048856	1.90714e-12	1	92	6115	anatomical structure development	BP	1.33541e-09	133|185|288|347|467|604|678|920|1009|1026|1036|1052|1278|1316|1466|1524|1647|1833|1844|1847|2114|2309|2355|2560|2593|2596|2823|3148|3303|3383|3475|3553|3569|3576|3625|3689|3908|3932|3949|3988|4082|4192|4318|4609|4616|4745|4811|4862|5054|5292|5744|5764|5788|5806|5880|6192|6385|6531|6653|6781|7079|7122|7128|7298|7412|7694|7704|7857|7915|8792|9315|9572|10154|10218|10234|10253|10371|10512|10769|10810…	ADM|AGTR1|ANK3|APOD|ATF3|BCL6|ZFP36L2|CD4|CDH11|CDKN1A|CDO1|CEBPD|COL1A2|KLF6|CSRP2|CX3CR1|GADD45A|EPYC|DUSP2|DUSP5|ETS2|FOXO3|FOSL2|GABRB1|GAMT|GAP43|GPM6A|HMGB2|HSPA1A|ICAM1|IFRD1|IL1B|IL6|CXCL8|INHBB|ITGB2|LAMA2|LCK|LDLR|LIPA|MARCKS|MDK|MMP9|MYC|GADD45B|NELL1|NID1|NPAS2|SERPINE1|PIM1|PTHLH|PTN|PTPRC|PTX3|RAC2|RPS4Y1|SDC4|SLC6A3|SORL1|STC1|TIMP4|CLDN5|TNFAIP3|TYMS|VCAM1|ZNF135|ZBTB16|SCG2|ALDH5…
GO:0050793	2.05312e-12	1	58	2791	regulation of developmental process	BP	1.37773e-09	133|185|604|678|685|920|1026|1052|1524|1647|2309|2593|2596|3148|3303|3383|3475|3553|3569|3576|3689|3908|3949|3992|4192|4318|4609|4745|5054|5292|5744|5764|5788|5880|6531|6653|7122|7128|7694|7704|9315|9572|10154|10218|10234|10253|10371|10512|10769|10810|11075|11151|11197|23764|23768|50937|51760|150094	ADM|AGTR1|BCL6|ZFP36L2|BTC|CD4|CDKN1A|CEBPD|CX3CR1|GADD45A|FOXO3|GAMT|GAP43|HMGB2|HSPA1A|ICAM1|IFRD1|IL1B|IL6|CXCL8|ITGB2|LAMA2|LDLR|FADS1|MDK|MMP9|MYC|NELL1|SERPINE1|PIM1|PTHLH|PTN|PTPRC|RAC2|SLC6A3|SORL1|CLDN5|TNFAIP3|ZNF135|ZBTB16|NREP|NR1D1|PLXNC1|ANGPTL7|LRRC17|SPRY2|SEMA3A|SEMA3C|PLK2|WASF3|STMN2|CORO1A|WIF1|MAFF|FLRT2|CDON|SYT17|SIK1
GO:0032501	2.23351e-12	1	107	7970	multicellular organismal process	BP	1.40989e-09	113|133|185|288|347|467|604|678|685|920|1009|1026|1036|1052|1278|1316|1359|1466|1524|1647|1833|1844|1847|2114|2309|2354|2355|2532|2560|2593|2596|2823|3148|3303|3383|3475|3553|3569|3576|3625|3689|3908|3932|3949|3988|4082|4192|4318|4332|4609|4616|4745|4811|4862|5054|5292|5744|5764|5788|5806|5880|6192|6385|6531|6653|6781|6863|7079|7122|7128|7298|7412|7704|7850|7857|7915|8140|8653|8792|9315|9572|9732…	ADCY7|ADM|AGTR1|ANK3|APOD|ATF3|BCL6|ZFP36L2|BTC|CD4|CDH11|CDKN1A|CDO1|CEBPD|COL1A2|KLF6|CPA3|CSRP2|CX3CR1|GADD45A|EPYC|DUSP2|DUSP5|ETS2|FOXO3|FOSB|FOSL2|ACKR1|GABRB1|GAMT|GAP43|GPM6A|HMGB2|HSPA1A|ICAM1|IFRD1|IL1B|IL6|CXCL8|INHBB|ITGB2|LAMA2|LCK|LDLR|LIPA|MARCKS|MDK|MMP9|MNDA|MYC|GADD45B|NELL1|NID1|NPAS2|SERPINE1|PIM1|PTHLH|PTN|PTPRC|PTX3|RAC2|RPS4Y1|SDC4|SLC6A3|SORL1|STC1|TAC1|TIMP4|CLDN5|TNFAIP3…
GO:0071345	2.27613e-12	1	35	1136	cellular response to cytokine stimulus	BP	1.40989e-09	604|678|920|1026|1052|1278|1524|2309|2532|2921|3117|3303|3383|3553|3569|3576|3689|4128|4312|4318|4332|4501|4609|4783|5277|5292|5788|6364|7128|7412|7850|8792|9572|10253|11151	BCL6|ZFP36L2|CD4|CDKN1A|CEBPD|COL1A2|CX3CR1|FOXO3|ACKR1|CXCL3|HLA-DQA1|HSPA1A|ICAM1|IL1B|IL6|CXCL8|ITGB2|MAOA|MMP1|MMP9|MNDA|MT1X|MYC|NFIL3|PIGA|PIM1|PTPRC|CCL20|TNFAIP3|VCAM1|IL1R2|TNFRSF11A|NR1D1|SPRY2|CORO1A
GO:0031960	3.78879e-12	1	15	164	response to corticosteroid	BP	2.25994e-09	133|678|687|1026|1036|1446|2309|2354|3383|3569|4192|6781|7298|11170|54541	ADM|ZFP36L2|KLF9|CDKN1A|CDO1|CSN1S1|FOXO3|FOSB|ICAM1|IL6|MDK|STC1|TYMS|FAM107A|DDIT4
GO:0048522	4.30442e-12	1	88	5722	positive regulation of cellular process	BP	2.45295e-09	113|133|185|288|467|604|678|685|920|1026|1052|1316|1524|1647|1847|2114|2309|2354|2355|2745|2823|3109|3148|3303|3383|3507|3537|3553|3569|3576|3625|3689|3908|3932|3949|4064|4128|4192|4312|4318|4332|4609|4616|4745|4783|4811|4862|5054|5292|5744|5764|5788|5806|5880|6364|6385|6653|6863|7122|7128|7412|7704|7857|8792|9572|9732|9830|10154|10253|10371|10403|10512|10769|10810|11030|11075|11151|11170|11197|2…	ADCY7|ADM|AGTR1|ANK3|ATF3|BCL6|ZFP36L2|BTC|CD4|CDKN1A|CEBPD|KLF6|CX3CR1|GADD45A|DUSP5|ETS2|FOXO3|FOSB|FOSL2|GLRX|GPM6A|HLA-DMB|HMGB2|HSPA1A|ICAM1|IGHM|IGLC1|IL1B|IL6|CXCL8|INHBB|ITGB2|LAMA2|LCK|LDLR|CD180|MAOA|MDK|MMP1|MMP9|MNDA|MYC|GADD45B|NELL1|NFIL3|NID1|NPAS2|SERPINE1|PIM1|PTHLH|PTN|PTPRC|PTX3|RAC2|CCL20|SDC4|SORL1|TAC1|CLDN5|TNFAIP3|VCAM1|ZBTB16|SCG2|TNFRSF11A|NR1D1|DOCK4|TRIM14|PLXNC1|SPRY2…
GO:0032502	4.41698e-12	1	96	6649	developmental process	BP	2.45295e-09	133|185|288|347|467|604|678|685|920|1009|1026|1036|1052|1278|1316|1466|1524|1647|1833|1844|1847|2114|2309|2355|2560|2593|2596|2823|3148|3303|3383|3475|3553|3569|3576|3625|3689|3908|3932|3949|3988|3992|4082|4192|4318|4609|4616|4745|4811|4862|5054|5292|5744|5764|5788|5806|5880|6192|6385|6531|6653|6781|7079|7122|7128|7298|7412|7694|7704|7857|7915|8653|8792|9315|9572|10154|10218|10234|10253|10371|105…	ADM|AGTR1|ANK3|APOD|ATF3|BCL6|ZFP36L2|BTC|CD4|CDH11|CDKN1A|CDO1|CEBPD|COL1A2|KLF6|CSRP2|CX3CR1|GADD45A|EPYC|DUSP2|DUSP5|ETS2|FOXO3|FOSL2|GABRB1|GAMT|GAP43|GPM6A|HMGB2|HSPA1A|ICAM1|IFRD1|IL1B|IL6|CXCL8|INHBB|ITGB2|LAMA2|LCK|LDLR|LIPA|FADS1|MARCKS|MDK|MMP9|MYC|GADD45B|NELL1|NID1|NPAS2|SERPINE1|PIM1|PTHLH|PTN|PTPRC|PTX3|RAC2|RPS4Y1|SDC4|SLC6A3|SORL1|STC1|TIMP4|CLDN5|TNFAIP3|TYMS|VCAM1|ZNF135|ZBTB16|…
GO:0030154	4.65634e-12	1	74	4349	cell differentiation	BP	2.49968e-09	133|185|288|347|467|604|678|685|920|1009|1026|1052|1316|1466|1524|2114|2309|2355|2560|2596|2823|3148|3303|3383|3475|3553|3569|3625|3689|3908|3932|3949|3992|4192|4318|4609|4616|4745|5054|5292|5744|5764|5788|5806|5880|6385|6653|6781|7122|7298|7412|7704|8653|8792|9315|9572|10154|10234|10253|10371|10512|10769|10810|11075|11197|23764|23768|25802|26091|29760|50937|51760|54541|150094	ADM|AGTR1|ANK3|APOD|ATF3|BCL6|ZFP36L2|BTC|CD4|CDH11|CDKN1A|CEBPD|KLF6|CSRP2|CX3CR1|ETS2|FOXO3|FOSL2|GABRB1|GAP43|GPM6A|HMGB2|HSPA1A|ICAM1|IFRD1|IL1B|IL6|INHBB|ITGB2|LAMA2|LCK|LDLR|FADS1|MDK|MMP9|MYC|GADD45B|NELL1|SERPINE1|PIM1|PTHLH|PTN|PTPRC|PTX3|RAC2|SDC4|SORL1|STC1|CLDN5|TYMS|VCAM1|ZBTB16|DDX3Y|TNFRSF11A|NREP|NR1D1|PLXNC1|LRRC17|SPRY2|SEMA3A|SEMA3C|PLK2|WASF3|STMN2|WIF1|MAFF|FLRT2|LMOD1|HERC4|…
GO:0048584	5.23625e-12	1	53	2465	positive regulation of response to stimulus	BP	2.72032e-09	185|467|685|920|1524|1647|1847|2214|2309|3109|3117|3148|3303|3383|3426|3507|3537|3553|3569|3576|3625|3689|3932|3949|4064|4128|4192|4318|4332|4609|4616|4862|5054|5764|5788|5880|6364|6653|6863|7128|7857|8140|8792|9830|10253|10371|10384|10769|11030|23645|29760|50937|653361	AGTR1|ATF3|BTC|CD4|CX3CR1|GADD45A|DUSP5|FCGR3A|FOXO3|HLA-DMB|HLA-DQA1|HMGB2|HSPA1A|ICAM1|CFI|IGHM|IGLC1|IL1B|IL6|CXCL8|INHBB|ITGB2|LCK|LDLR|CD180|MAOA|MDK|MMP9|MNDA|MYC|GADD45B|NPAS2|SERPINE1|PTN|PTPRC|RAC2|CCL20|SORL1|TAC1|TNFAIP3|SCG2|SLC7A5|TNFRSF11A|TRIM14|SPRY2|SEMA3A|BTN3A3|PLK2|RBPMS|PPP1R15A|BLNK|CDON|NCF1
GO:0006928	6.62264e-12	1	51	2298	movement of cell or subcellular component	BP	3.33305e-09	185|347|604|685|1278|1524|1647|2309|2596|2823|2921|3148|3383|3507|3537|3553|3569|3576|3689|3832|3908|3932|4192|4312|4318|5054|5764|5788|5880|6364|6385|6402|6653|6781|6863|7122|7128|7412|7857|8140|8792|9732|10154|10253|10371|10512|10769|11151|11170|23768|54541	AGTR1|APOD|BCL6|BTC|COL1A2|CX3CR1|GADD45A|FOXO3|GAP43|GPM6A|CXCL3|HMGB2|ICAM1|IGHM|IGLC1|IL1B|IL6|CXCL8|ITGB2|KIF11|LAMA2|LCK|MDK|MMP1|MMP9|SERPINE1|PTN|PTPRC|RAC2|CCL20|SDC4|SELL|SORL1|STC1|TAC1|CLDN5|TNFAIP3|VCAM1|SCG2|SLC7A5|TNFRSF11A|DOCK4|PLXNC1|SPRY2|SEMA3A|SEMA3C|PLK2|CORO1A|FAM107A|FLRT2|DDIT4
GO:0048869	1.14765e-11	1	74	4429	cellular developmental process	BP	5.6009e-09	133|185|288|347|467|604|678|685|920|1009|1026|1052|1316|1466|1524|2114|2309|2355|2560|2596|2823|3148|3303|3383|3475|3553|3569|3625|3689|3908|3932|3949|3992|4192|4318|4609|4616|4745|5054|5292|5744|5764|5788|5806|5880|6385|6653|6781|7122|7298|7412|7704|8653|8792|9315|9572|10154|10234|10253|10371|10512|10769|10810|11075|11197|23764|23768|25802|26091|29760|50937|51760|54541|150094	ADM|AGTR1|ANK3|APOD|ATF3|BCL6|ZFP36L2|BTC|CD4|CDH11|CDKN1A|CEBPD|KLF6|CSRP2|CX3CR1|ETS2|FOXO3|FOSL2|GABRB1|GAP43|GPM6A|HMGB2|HSPA1A|ICAM1|IFRD1|IL1B|IL6|INHBB|ITGB2|LAMA2|LCK|LDLR|FADS1|MDK|MMP9|MYC|GADD45B|NELL1|SERPINE1|PIM1|PTHLH|PTN|PTPRC|PTX3|RAC2|SDC4|SORL1|STC1|CLDN5|TYMS|VCAM1|ZBTB16|DDX3Y|TNFRSF11A|NREP|NR1D1|PLXNC1|LRRC17|SPRY2|SEMA3A|SEMA3C|PLK2|WASF3|STMN2|WIF1|MAFF|FLRT2|LMOD1|HERC4|…
GO:0051384	1.19037e-11	1	14	147	response to glucocorticoid	BP	5.63851e-09	133|678|687|1026|1036|2309|2354|3383|3569|4192|6781|7298|11170|54541	ADM|ZFP36L2|KLF9|CDKN1A|CDO1|FOXO3|FOSB|ICAM1|IL6|MDK|STC1|TYMS|FAM107A|DDIT4
GO:0007166	1.90035e-11	1	61	3219	cell surface receptor signaling pathway	BP	8.74434e-09	347|467|604|685|920|1026|1052|1278|1524|1647|2214|2309|2532|2921|3117|3148|3303|3383|3507|3537|3553|3569|3576|3625|3689|3932|4064|4128|4192|4312|4318|4332|4609|5054|5292|5764|5788|6364|6653|7079|7122|7128|7412|7850|7857|8792|9315|10154|10253|10371|10384|10512|11030|11151|11197|23768|26091|29760|50937|54541|653361	APOD|ATF3|BCL6|BTC|CD4|CDKN1A|CEBPD|COL1A2|CX3CR1|GADD45A|FCGR3A|FOXO3|ACKR1|CXCL3|HLA-DQA1|HMGB2|HSPA1A|ICAM1|IGHM|IGLC1|IL1B|IL6|CXCL8|INHBB|ITGB2|LCK|CD180|MAOA|MDK|MMP1|MMP9|MNDA|MYC|SERPINE1|PIM1|PTN|PTPRC|CCL20|SORL1|TIMP4|CLDN5|TNFAIP3|VCAM1|IL1R2|SCG2|TNFRSF11A|NREP|PLXNC1|SPRY2|SEMA3A|BTN3A3|SEMA3C|RBPMS|CORO1A|WIF1|FLRT2|HERC4|BLNK|CDON|DDIT4|NCF1
GO:0065008	2.78349e-11	1	70	4102	regulation of biological quality	BP	1.24523e-08	113|123|125|126|133|185|288|604|678|685|920|1026|1036|1043|1278|1359|1524|1831|2309|2560|2596|2745|2823|3101|3148|3303|3383|3475|3553|3569|3625|3689|3908|3932|3949|3988|4128|4501|4609|5054|5292|5764|5788|5880|6531|6653|6781|6863|7122|7128|7915|8140|8792|9572|9732|10154|10371|10512|10769|10810|11015|11151|11170|23645|23764|23768|25802|51760|57016|653361	ADCY7|PLIN2|ADH1B|ADH1C|ADM|AGTR1|ANK3|BCL6|ZFP36L2|BTC|CD4|CDKN1A|CDO1|CD52|COL1A2|CPA3|CX3CR1|TSC22D3|FOXO3|GABRB1|GAP43|GLRX|GPM6A|HK3|HMGB2|HSPA1A|ICAM1|IFRD1|IL1B|IL6|INHBB|ITGB2|LAMA2|LCK|LDLR|LIPA|MAOA|MT1X|MYC|SERPINE1|PIM1|PTN|PTPRC|RAC2|SLC6A3|SORL1|STC1|TAC1|CLDN5|TNFAIP3|ALDH5A1|SLC7A5|TNFRSF11A|NR1D1|DOCK4|PLXNC1|SEMA3A|SEMA3C|PLK2|WASF3|KDELR3|CORO1A|FAM107A|PPP1R15A|MAFF|FLRT2|LMOD…
GO:0002684	4.21707e-11	1	33	1110	positive regulation of immune system process	BP	1.83557e-08	604|920|1026|1524|2214|2309|3109|3117|3148|3303|3383|3426|3507|3537|3553|3569|3576|3689|3932|4192|4332|5054|5764|5788|5880|6364|6863|7412|7704|8140|10384|11151|29760	BCL6|CD4|CDKN1A|CX3CR1|FCGR3A|FOXO3|HLA-DMB|HLA-DQA1|HMGB2|HSPA1A|ICAM1|CFI|IGHM|IGLC1|IL1B|IL6|CXCL8|ITGB2|LCK|MDK|MNDA|SERPINE1|PTN|PTPRC|RAC2|CCL20|TAC1|VCAM1|ZBTB16|SLC7A5|BTN3A3|CORO1A|BLNK
GO:0048545	4.7115e-11	1	19	346	response to steroid hormone	BP	1.99681e-08	133|678|687|1026|1036|1446|2309|2354|2560|3148|3383|3569|4192|5764|6781|7298|9572|11170|54541	ADM|ZFP36L2|KLF9|CDKN1A|CDO1|CSN1S1|FOXO3|FOSB|GABRB1|HMGB2|ICAM1|IL6|MDK|PTN|STC1|TYMS|NR1D1|FAM107A|DDIT4
GO:0042127	7.36119e-11	1	42	1766	regulation of cell population proliferation	BP	3.0205e-08	133|185|347|467|604|685|687|920|1026|1524|2309|2355|3109|3148|3303|3553|3569|3576|3932|4192|4318|4332|4609|4745|5292|5744|5764|5788|5880|6385|6863|7122|7128|7412|7704|7857|8792|9572|10253|11151|27306|50937	ADM|AGTR1|APOD|ATF3|BCL6|BTC|KLF9|CD4|CDKN1A|CX3CR1|FOXO3|FOSL2|HLA-DMB|HMGB2|HSPA1A|IL1B|IL6|CXCL8|LCK|MDK|MMP9|MNDA|MYC|NELL1|PIM1|PTHLH|PTN|PTPRC|RAC2|SDC4|TAC1|CLDN5|TNFAIP3|VCAM1|ZBTB16|SCG2|TNFRSF11A|NR1D1|SPRY2|CORO1A|HPGDS|CDON
GO:0023052	7.50203e-11	1	94	6784	signaling	BP	3.0205e-08	113|133|185|273|288|347|467|604|678|685|920|1009|1026|1052|1278|1524|1647|1844|1847|1850|2214|2309|2532|2560|2596|2921|3117|3148|3303|3383|3507|3537|3553|3569|3576|3625|3689|3908|3932|3992|4064|4128|4192|4312|4318|4332|4609|4616|5054|5292|5744|5764|5788|5880|6236|6364|6531|6653|6781|6863|7079|7122|7128|7412|7850|7857|8792|9315|9572|9732|9830|9865|9899|10154|10253|10371|10384|10512|10769|11015|110…	ADCY7|ADM|AGTR1|AMPH|ANK3|APOD|ATF3|BCL6|ZFP36L2|BTC|CD4|CDH11|CDKN1A|CEBPD|COL1A2|CX3CR1|GADD45A|DUSP2|DUSP5|DUSP8|FCGR3A|FOXO3|ACKR1|GABRB1|GAP43|CXCL3|HLA-DQA1|HMGB2|HSPA1A|ICAM1|IGHM|IGLC1|IL1B|IL6|CXCL8|INHBB|ITGB2|LAMA2|LCK|FADS1|CD180|MAOA|MDK|MMP1|MMP9|MNDA|MYC|GADD45B|SERPINE1|PIM1|PTHLH|PTN|PTPRC|RAC2|RRAD|CCL20|SLC6A3|SORL1|STC1|TAC1|TIMP4|CLDN5|TNFAIP3|VCAM1|IL1R2|SCG2|TNFRSF11A|NREP|…
GO:0007154	8.76426e-11	1	94	6803	cell communication	BP	3.44264e-08	113|133|185|273|288|347|467|604|678|685|920|1009|1026|1052|1278|1524|1647|1844|1847|1850|2214|2309|2532|2560|2596|2921|3117|3148|3303|3383|3507|3537|3553|3569|3576|3625|3689|3908|3932|3992|4064|4128|4192|4312|4318|4332|4609|4616|5054|5292|5744|5764|5788|5880|6236|6364|6531|6653|6781|6863|7079|7122|7128|7412|7850|7857|8792|9315|9572|9732|9830|9865|9899|10154|10253|10371|10384|10512|10769|11015|110…	ADCY7|ADM|AGTR1|AMPH|ANK3|APOD|ATF3|BCL6|ZFP36L2|BTC|CD4|CDH11|CDKN1A|CEBPD|COL1A2|CX3CR1|GADD45A|DUSP2|DUSP5|DUSP8|FCGR3A|FOXO3|ACKR1|GABRB1|GAP43|CXCL3|HLA-DQA1|HMGB2|HSPA1A|ICAM1|IGHM|IGLC1|IL1B|IL6|CXCL8|INHBB|ITGB2|LAMA2|LCK|FADS1|CD180|MAOA|MDK|MMP1|MMP9|MNDA|MYC|GADD45B|SERPINE1|PIM1|PTHLH|PTN|PTPRC|RAC2|RRAD|CCL20|SLC6A3|SORL1|STC1|TAC1|TIMP4|CLDN5|TNFAIP3|VCAM1|IL1R2|SCG2|TNFRSF11A|NREP|…
GO:1901700	1.27828e-10	1	41	1715	response to oxygen-containing compound	BP	4.90159e-08	113|133|185|347|687|920|1026|1036|1278|1446|1524|2309|2354|2560|2921|3148|3383|3553|3569|3576|3625|3949|4064|4318|5054|5292|5764|6402|6531|6653|6781|6863|7079|7128|7298|7412|8792|9572|54541|57016|653361	ADCY7|ADM|AGTR1|APOD|KLF9|CD4|CDKN1A|CDO1|COL1A2|CSN1S1|CX3CR1|FOXO3|FOSB|GABRB1|CXCL3|HMGB2|ICAM1|IL1B|IL6|CXCL8|INHBB|LDLR|CD180|MMP9|SERPINE1|PIM1|PTN|SELL|SLC6A3|SORL1|STC1|TAC1|TIMP4|TNFAIP3|TYMS|VCAM1|TNFRSF11A|NR1D1|DDIT4|AKR1B10|NCF1
GO:0019221	1.3626e-10	1	27	808	cytokine-mediated signaling pathway	BP	5.10342e-08	604|920|1026|1052|1278|1524|2309|2532|2921|3117|3303|3383|3553|3569|3576|3689|4128|4312|4318|4609|5292|5788|6364|7128|7412|7850|8792	BCL6|CD4|CDKN1A|CEBPD|COL1A2|CX3CR1|FOXO3|ACKR1|CXCL3|HLA-DQA1|HSPA1A|ICAM1|IL1B|IL6|CXCL8|ITGB2|MAOA|MMP1|MMP9|MYC|PIM1|PTPRC|CCL20|TNFAIP3|VCAM1|IL1R2|TNFRSF11A
GO:0008283	2.24906e-10	1	45	2047	cell population proliferation	BP	8.23207e-08	133|185|347|467|604|685|687|920|1026|1524|2309|2355|3109|3148|3303|3553|3569|3576|3932|3988|4064|4192|4318|4332|4609|4745|5292|5744|5764|5788|5880|6385|6781|6863|7122|7128|7412|7704|7857|8792|9572|10253|11151|27306|50937	ADM|AGTR1|APOD|ATF3|BCL6|BTC|KLF9|CD4|CDKN1A|CX3CR1|FOXO3|FOSL2|HLA-DMB|HMGB2|HSPA1A|IL1B|IL6|CXCL8|LCK|LIPA|CD180|MDK|MMP9|MNDA|MYC|NELL1|PIM1|PTHLH|PTN|PTPRC|RAC2|SDC4|STC1|TAC1|CLDN5|TNFAIP3|VCAM1|ZBTB16|SCG2|TNFRSF11A|NR1D1|SPRY2|CORO1A|HPGDS|CDON
GO:0060326	2.35865e-10	1	17	311	cell chemotaxis	BP	8.44133e-08	185|1524|2921|3148|3553|3569|3576|3689|4192|5054|5764|5880|6364|7857|8792|9732|11151	AGTR1|CX3CR1|CXCL3|HMGB2|IL1B|IL6|CXCL8|ITGB2|MDK|SERPINE1|PTN|RAC2|CCL20|SCG2|TNFRSF11A|DOCK4|CORO1A
GO:0040012	2.43642e-10	1	32	1097	regulation of locomotion	BP	8.53012e-08	347|685|1524|1647|2309|3383|3553|3569|3576|3908|4192|4318|5054|5764|5788|5880|6364|6385|6653|6781|6863|7122|7857|9732|10154|10253|10371|10512|10769|11151|11170|23768	APOD|BTC|CX3CR1|GADD45A|FOXO3|ICAM1|IL1B|IL6|CXCL8|LAMA2|MDK|MMP9|SERPINE1|PTN|PTPRC|RAC2|CCL20|SDC4|SORL1|STC1|TAC1|CLDN5|SCG2|DOCK4|PLXNC1|SPRY2|SEMA3A|SEMA3C|PLK2|CORO1A|FAM107A|FLRT2
GO:0045321	2.48984e-10	1	35	1321	leukocyte activation	BP	8.53166e-08	604|678|920|1026|1316|3101|3109|3303|3310|3383|3507|3537|3553|3569|3576|3689|3932|3949|4064|4192|4318|4332|5788|5806|5880|6385|6402|6515|6863|7128|7412|7704|9572|11151|29760	BCL6|ZFP36L2|CD4|CDKN1A|KLF6|HK3|HLA-DMB|HSPA1A|HSPA6|ICAM1|IGHM|IGLC1|IL1B|IL6|CXCL8|ITGB2|LCK|LDLR|CD180|MDK|MMP9|MNDA|PTPRC|PTX3|RAC2|SDC4|SELL|SLC2A3|TAC1|TNFAIP3|VCAM1|ZBTB16|NR1D1|CORO1A|BLNK
GO:0009719	2.59405e-10	1	40	1662	response to endogenous stimulus	BP	8.70357e-08	113|133|185|678|687|1026|1036|1278|1446|1524|2309|2354|2560|3148|3303|3383|3553|3569|3576|3625|3689|3949|4192|5764|6653|6781|6863|7079|7122|7298|7412|9315|9572|10253|11075|11151|11170|23768|25878|54541	ADCY7|ADM|AGTR1|ZFP36L2|KLF9|CDKN1A|CDO1|COL1A2|CSN1S1|CX3CR1|FOXO3|FOSB|GABRB1|HMGB2|HSPA1A|ICAM1|IL1B|IL6|CXCL8|INHBB|ITGB2|LDLR|MDK|PTN|SORL1|STC1|TAC1|TIMP4|CLDN5|TYMS|VCAM1|NREP|NR1D1|SPRY2|STMN2|CORO1A|FAM107A|FLRT2|MXRA5|DDIT4
GO:0051241	2.65963e-10	1	36	1382	negative regulation of multicellular organismal process	BP	8.74148e-08	113|133|347|604|1524|1647|2309|3475|3553|3569|3625|3949|4192|4318|4609|5054|5744|5764|5788|6653|6781|6863|7122|7128|7704|7850|9572|9732|10218|10234|10253|10371|10512|10769|11075|27306	ADCY7|ADM|APOD|BCL6|CX3CR1|GADD45A|FOXO3|IFRD1|IL1B|IL6|INHBB|LDLR|MDK|MMP9|MYC|SERPINE1|PTHLH|PTN|PTPRC|SORL1|STC1|TAC1|CLDN5|TNFAIP3|ZBTB16|IL1R2|NR1D1|DOCK4|ANGPTL7|LRRC17|SPRY2|SEMA3A|SEMA3C|PLK2|STMN2|HPGDS
GO:2000145	4.3579e-10	1	31	1058	regulation of cell motility	BP	1.39963e-07	347|685|1524|1647|2309|3383|3553|3569|3576|3908|4192|4318|5054|5764|5788|5880|6364|6385|6653|6781|6863|7122|9732|10154|10253|10371|10512|10769|11151|11170|23768	APOD|BTC|CX3CR1|GADD45A|FOXO3|ICAM1|IL1B|IL6|CXCL8|LAMA2|MDK|MMP9|SERPINE1|PTN|PTPRC|RAC2|CCL20|SDC4|SORL1|STC1|TAC1|CLDN5|DOCK4|PLXNC1|SPRY2|SEMA3A|SEMA3C|PLK2|CORO1A|FAM107A|FLRT2
GO:0030334	4.43225e-10	1	30	994	regulation of cell migration	BP	1.39963e-07	347|1524|1647|2309|3383|3553|3569|3576|3908|4192|4318|5054|5764|5788|5880|6364|6385|6653|6781|6863|7122|9732|10154|10253|10371|10512|10769|11151|11170|23768	APOD|CX3CR1|GADD45A|FOXO3|ICAM1|IL1B|IL6|CXCL8|LAMA2|MDK|MMP9|SERPINE1|PTN|PTPRC|RAC2|CCL20|SDC4|SORL1|STC1|TAC1|CLDN5|DOCK4|PLXNC1|SPRY2|SEMA3A|SEMA3C|PLK2|CORO1A|FAM107A|FLRT2
GO:0048583	4.7909e-10	1	71	4403	regulation of response to stimulus	BP	1.4838e-07	113|133|185|347|467|604|685|920|1278|1524|1647|1844|1847|1850|2214|2309|3109|3117|3148|3303|3383|3426|3507|3537|3553|3569|3576|3625|3689|3932|3949|4064|4128|4192|4318|4332|4609|4616|4862|5054|5764|5788|5880|6364|6402|6531|6653|6863|7128|7412|7850|7857|8140|8792|9315|9572|9830|9865|10253|10371|10384|10512|10769|11030|11197|23645|26091|29760|50937|54541|653361	ADCY7|ADM|AGTR1|APOD|ATF3|BCL6|BTC|CD4|COL1A2|CX3CR1|GADD45A|DUSP2|DUSP5|DUSP8|FCGR3A|FOXO3|HLA-DMB|HLA-DQA1|HMGB2|HSPA1A|ICAM1|CFI|IGHM|IGLC1|IL1B|IL6|CXCL8|INHBB|ITGB2|LCK|LDLR|CD180|MAOA|MDK|MMP9|MNDA|MYC|GADD45B|NPAS2|SERPINE1|PTN|PTPRC|RAC2|CCL20|SELL|SLC6A3|SORL1|TAC1|TNFAIP3|VCAM1|IL1R2|SCG2|SLC7A5|TNFRSF11A|NREP|NR1D1|TRIM14|TRIL|SPRY2|SEMA3A|BTN3A3|SEMA3C|PLK2|RBPMS|WIF1|PPP1R15A|HERC4|B…
GO:0002694	6.60774e-10	1	23	605	regulation of leukocyte activation	BP	2.00788e-07	604|678|920|1026|3109|3507|3537|3553|3569|3689|3932|3949|4192|4332|5788|5880|6385|6863|7128|7412|7704|9572|11151	BCL6|ZFP36L2|CD4|CDKN1A|HLA-DMB|IGHM|IGLC1|IL1B|IL6|ITGB2|LCK|LDLR|MDK|MNDA|PTPRC|RAC2|SDC4|TAC1|TNFAIP3|VCAM1|ZBTB16|NR1D1|CORO1A
GO:0051270	7.19336e-10	1	32	1143	regulation of cellular component movement	BP	2.14535e-07	347|604|685|1524|1647|2309|3383|3553|3569|3576|3908|4192|4318|5054|5764|5788|5880|6364|6385|6653|6781|6863|7122|9732|10154|10253|10371|10512|10769|11151|11170|23768	APOD|BCL6|BTC|CX3CR1|GADD45A|FOXO3|ICAM1|IL1B|IL6|CXCL8|LAMA2|MDK|MMP9|SERPINE1|PTN|PTPRC|RAC2|CCL20|SDC4|SORL1|STC1|TAC1|CLDN5|DOCK4|PLXNC1|SPRY2|SEMA3A|SEMA3C|PLK2|CORO1A|FAM107A|FLRT2
GO:0045595	7.86826e-10	1	43	1947	regulation of cell differentiation	BP	2.30397e-07	133|185|604|678|685|920|1052|1524|2309|3148|3303|3475|3553|3569|3949|3992|4192|4318|4609|4745|5054|5292|5744|5764|5788|6653|7122|7704|9315|9572|10154|10234|10253|10371|10512|10769|11075|11197|23764|23768|50937|51760|150094	ADM|AGTR1|BCL6|ZFP36L2|BTC|CD4|CEBPD|CX3CR1|FOXO3|HMGB2|HSPA1A|IFRD1|IL1B|IL6|LDLR|FADS1|MDK|MMP9|MYC|NELL1|SERPINE1|PIM1|PTHLH|PTN|PTPRC|SORL1|CLDN5|ZBTB16|NREP|NR1D1|PLXNC1|LRRC17|SPRY2|SEMA3A|SEMA3C|PLK2|STMN2|WIF1|MAFF|FLRT2|CDON|SYT17|SIK1
GO:0051716	9.4957e-10	1	100	7748	cellular response to stimulus	BP	2.73086e-07	113|133|185|288|347|467|604|678|685|687|920|1026|1052|1278|1524|1647|1844|1847|1850|2214|2309|2354|2532|2560|2596|2921|3117|3148|3303|3310|3383|3507|3537|3553|3569|3576|3625|3689|3932|3949|3992|4056|4064|4128|4192|4312|4318|4332|4501|4609|4616|4783|4862|5054|5277|5292|5744|5764|5788|5880|6236|6364|6653|6781|6863|7079|7122|7128|7412|7850|7857|8792|9315|9572|9732|9830|9865|10154|10253|10371|10384|1…	ADCY7|ADM|AGTR1|ANK3|APOD|ATF3|BCL6|ZFP36L2|BTC|KLF9|CD4|CDKN1A|CEBPD|COL1A2|CX3CR1|GADD45A|DUSP2|DUSP5|DUSP8|FCGR3A|FOXO3|FOSB|ACKR1|GABRB1|GAP43|CXCL3|HLA-DQA1|HMGB2|HSPA1A|HSPA6|ICAM1|IGHM|IGLC1|IL1B|IL6|CXCL8|INHBB|ITGB2|LCK|LDLR|FADS1|LTC4S|CD180|MAOA|MDK|MMP1|MMP9|MNDA|MT1X|MYC|GADD45B|NFIL3|NPAS2|SERPINE1|PIGA|PIM1|PTHLH|PTN|PTPRC|RAC2|RRAD|CCL20|SORL1|STC1|TAC1|TIMP4|CLDN5|TNFAIP3|VCAM1|I…
GO:0008284	1.03045e-09	1	29	979	positive regulation of cell population proliferation	BP	2.91148e-07	133|185|467|604|685|920|1026|1524|2355|3109|3148|3553|3569|4192|4318|4609|5292|5744|5764|5788|5880|6863|7122|7128|7412|7857|8792|11151|50937	ADM|AGTR1|ATF3|BCL6|BTC|CD4|CDKN1A|CX3CR1|FOSL2|HLA-DMB|HMGB2|IL1B|IL6|MDK|MMP9|MYC|PIM1|PTHLH|PTN|PTPRC|RAC2|TAC1|CLDN5|TNFAIP3|VCAM1|SCG2|TNFRSF11A|CORO1A|CDON
GO:0065007	1.46198e-09	1	139	13030	biological regulation	BP	4.05952e-07	113|123|125|126|133|185|288|347|467|604|678|685|687|920|1009|1026|1036|1043|1052|1278|1316|1359|1524|1647|1831|1844|1847|1850|2114|2214|2309|2354|2355|2532|2560|2593|2596|2745|2823|2921|3101|3109|3117|3148|3303|3383|3426|3475|3507|3537|3553|3569|3576|3625|3689|3832|3908|3932|3949|3988|3992|4056|4064|4128|4192|4200|4312|4318|4332|4501|4609|4616|4745|4783|4811|4862|5054|5277|5292|5744|5764|5788|580…	ADCY7|PLIN2|ADH1B|ADH1C|ADM|AGTR1|ANK3|APOD|ATF3|BCL6|ZFP36L2|BTC|KLF9|CD4|CDH11|CDKN1A|CDO1|CD52|CEBPD|COL1A2|KLF6|CPA3|CX3CR1|GADD45A|TSC22D3|DUSP2|DUSP5|DUSP8|ETS2|FCGR3A|FOXO3|FOSB|FOSL2|ACKR1|GABRB1|GAMT|GAP43|GLRX|GPM6A|CXCL3|HK3|HLA-DMB|HLA-DQA1|HMGB2|HSPA1A|ICAM1|CFI|IFRD1|IGHM|IGLC1|IL1B|IL6|CXCL8|INHBB|ITGB2|KIF11|LAMA2|LCK|LDLR|LIPA|FADS1|LTC4S|CD180|MAOA|MDK|ME2|MMP1|MMP9|MNDA|MT1X|MY…
GO:0001775	1.50767e-09	1	36	1482	cell activation	BP	4.11542e-07	604|678|920|1026|1278|1316|3101|3109|3303|3310|3383|3507|3537|3553|3569|3576|3689|3932|3949|4064|4192|4318|4332|5788|5806|5880|6385|6402|6515|6863|7128|7412|7704|9572|11151|29760	BCL6|ZFP36L2|CD4|CDKN1A|COL1A2|KLF6|HK3|HLA-DMB|HSPA1A|HSPA6|ICAM1|IGHM|IGLC1|IL1B|IL6|CXCL8|ITGB2|LCK|LDLR|CD180|MDK|MMP9|MNDA|PTPRC|PTX3|RAC2|SDC4|SELL|SLC2A3|TAC1|TNFAIP3|VCAM1|ZBTB16|NR1D1|CORO1A|BLNK
GO:0051240	1.5657e-09	1	41	1844	positive regulation of multicellular organismal process	BP	4.15393e-07	133|185|604|920|1052|1524|2309|3148|3303|3383|3553|3569|3576|3625|3689|4192|4318|4332|4609|4745|4862|5054|5292|5764|5788|6531|6653|6863|7128|7704|8140|8792|10154|10371|10512|10769|10810|11075|23768|50937|51760	ADM|AGTR1|BCL6|CD4|CEBPD|CX3CR1|FOXO3|HMGB2|HSPA1A|ICAM1|IL1B|IL6|CXCL8|INHBB|ITGB2|MDK|MMP9|MNDA|MYC|NELL1|NPAS2|SERPINE1|PIM1|PTN|PTPRC|SLC6A3|SORL1|TAC1|TNFAIP3|ZBTB16|SLC7A5|TNFRSF11A|PLXNC1|SEMA3A|SEMA3C|PLK2|WASF3|STMN2|FLRT2|CDON|SYT17
GO:2000026	1.57336e-09	1	46	2231	regulation of multicellular organismal development	BP	4.15393e-07	133|185|604|678|920|1524|1647|2309|2596|3148|3303|3475|3553|3569|3576|3689|3908|3949|4192|4318|4609|4745|5054|5292|5744|5764|5788|6653|7122|7128|7704|9315|9572|10154|10218|10234|10253|10371|10512|10769|10810|11075|23764|23768|50937|51760	ADM|AGTR1|BCL6|ZFP36L2|CD4|CX3CR1|GADD45A|FOXO3|GAP43|HMGB2|HSPA1A|IFRD1|IL1B|IL6|CXCL8|ITGB2|LAMA2|LDLR|MDK|MMP9|MYC|NELL1|SERPINE1|PIM1|PTHLH|PTN|PTPRC|SORL1|CLDN5|TNFAIP3|ZBTB16|NREP|NR1D1|PLXNC1|ANGPTL7|LRRC17|SPRY2|SEMA3A|SEMA3C|PLK2|WASF3|STMN2|MAFF|FLRT2|CDON|SYT17
GO:0009653	1.83321e-09	1	53	2812	anatomical structure morphogenesis	BP	4.76192e-07	133|185|288|347|604|1009|1278|1466|1524|1647|1844|1847|2114|2309|2593|2596|2823|3383|3475|3553|3569|3576|3689|3908|3949|3988|4192|4318|4609|5054|5292|5764|5880|6385|6531|6781|7122|7128|7694|7704|7857|10154|10218|10253|10371|10512|10769|10810|11151|23768|25802|50937|51760	ADM|AGTR1|ANK3|APOD|BCL6|CDH11|COL1A2|CSRP2|CX3CR1|GADD45A|DUSP2|DUSP5|ETS2|FOXO3|GAMT|GAP43|GPM6A|ICAM1|IFRD1|IL1B|IL6|CXCL8|ITGB2|LAMA2|LDLR|LIPA|MDK|MMP9|MYC|SERPINE1|PIM1|PTN|RAC2|SDC4|SLC6A3|STC1|CLDN5|TNFAIP3|ZNF135|ZBTB16|SCG2|PLXNC1|ANGPTL7|SPRY2|SEMA3A|SEMA3C|PLK2|WASF3|CORO1A|FLRT2|LMOD1|CDON|SYT17
GO:0051094	1.87367e-09	1	36	1467	positive regulation of developmental process	BP	4.78976e-07	133|185|604|685|920|1052|1524|2309|3148|3303|3553|3569|3576|3689|4192|4609|4745|5054|5292|5764|5788|6531|6653|7122|7128|7704|10154|10371|10512|10769|10810|11075|11197|23768|50937|51760	ADM|AGTR1|BCL6|BTC|CD4|CEBPD|CX3CR1|FOXO3|HMGB2|HSPA1A|IL1B|IL6|CXCL8|ITGB2|MDK|MYC|NELL1|SERPINE1|PIM1|PTN|PTPRC|SLC6A3|SORL1|CLDN5|TNFAIP3|ZBTB16|PLXNC1|SEMA3A|SEMA3C|PLK2|WASF3|STMN2|WIF1|FLRT2|CDON|SYT17
GO:0006935	2.06938e-09	1	23	655	chemotaxis	BP	5.2074e-07	185|1524|2596|2921|3148|3553|3569|3576|3689|3908|4192|5054|5764|5880|6364|7857|8792|9732|10154|10371|10512|11151|23768	AGTR1|CX3CR1|GAP43|CXCL3|HMGB2|IL1B|IL6|CXCL8|ITGB2|LAMA2|MDK|SERPINE1|PTN|RAC2|CCL20|SCG2|TNFRSF11A|DOCK4|PLXNC1|SEMA3A|SEMA3C|CORO1A|FLRT2
GO:0042330	2.19888e-09	1	23	657	taxis	BP	5.44816e-07	185|1524|2596|2921|3148|3553|3569|3576|3689|3908|4192|5054|5764|5880|6364|7857|8792|9732|10154|10371|10512|11151|23768	AGTR1|CX3CR1|GAP43|CXCL3|HMGB2|IL1B|IL6|CXCL8|ITGB2|LAMA2|MDK|SERPINE1|PTN|RAC2|CCL20|SCG2|TNFRSF11A|DOCK4|PLXNC1|SEMA3A|SEMA3C|CORO1A|FLRT2
GO:0046649	2.53655e-09	1	25	765	lymphocyte activation	BP	6.18956e-07	604|678|920|1026|1316|3109|3383|3507|3537|3553|3569|3689|3932|4064|4192|4332|5788|5880|6385|6863|7128|7412|7704|11151|29760	BCL6|ZFP36L2|CD4|CDKN1A|KLF6|HLA-DMB|ICAM1|IGHM|IGLC1|IL1B|IL6|ITGB2|LCK|CD180|MDK|MNDA|PTPRC|RAC2|SDC4|TAC1|TNFAIP3|VCAM1|ZBTB16|CORO1A|BLNK
GO:0050865	2.75462e-09	1	23	650	regulation of cell activation	BP	6.62136e-07	604|678|920|1026|3109|3507|3537|3553|3569|3689|3932|3949|4192|4332|5788|5880|6385|6863|7128|7412|7704|9572|11151	BCL6|ZFP36L2|CD4|CDKN1A|HLA-DMB|IGHM|IGLC1|IL1B|IL6|ITGB2|LCK|LDLR|MDK|MNDA|PTPRC|RAC2|SDC4|TAC1|TNFAIP3|VCAM1|ZBTB16|NR1D1|CORO1A
GO:0007165	3.01089e-09	1	86	6272	signal transduction	BP	7.13093e-07	113|133|185|288|347|467|604|678|685|920|1026|1052|1278|1524|1647|1844|1847|1850|2214|2309|2532|2560|2596|2921|3117|3148|3303|3383|3507|3537|3553|3569|3576|3625|3689|3932|4064|4128|4192|4312|4318|4332|4609|4616|5054|5292|5744|5764|5788|5880|6236|6364|6653|6781|6863|7079|7122|7128|7412|7850|7857|8792|9315|9572|9732|9830|9865|10154|10253|10371|10384|10512|10769|11015|11030|11151|11197|23645|23768|26…	ADCY7|ADM|AGTR1|ANK3|APOD|ATF3|BCL6|ZFP36L2|BTC|CD4|CDKN1A|CEBPD|COL1A2|CX3CR1|GADD45A|DUSP2|DUSP5|DUSP8|FCGR3A|FOXO3|ACKR1|GABRB1|GAP43|CXCL3|HLA-DQA1|HMGB2|HSPA1A|ICAM1|IGHM|IGLC1|IL1B|IL6|CXCL8|INHBB|ITGB2|LCK|CD180|MAOA|MDK|MMP1|MMP9|MNDA|MYC|GADD45B|SERPINE1|PIM1|PTHLH|PTN|PTPRC|RAC2|RRAD|CCL20|SORL1|STC1|TAC1|TIMP4|CLDN5|TNFAIP3|VCAM1|IL1R2|SCG2|TNFRSF11A|NREP|NR1D1|DOCK4|TRIM14|TRIL|PLXNC1…
GO:0042493	3.48903e-09	1	18	397	response to drug	BP	8.14361e-07	123|347|1026|2309|2354|3148|3383|3553|3932|4192|4609|4862|5764|6531|7079|7298|8714|10512	PLIN2|APOD|CDKN1A|FOXO3|FOSB|HMGB2|ICAM1|IL1B|LCK|MDK|MYC|NPAS2|PTN|SLC6A3|TIMP4|TYMS|ABCC3|SEMA3C
GO:0048468	4.62649e-09	1	45	2208	cell development	BP	1.06442e-06	133|288|347|604|1009|1026|1466|1524|2309|2355|2560|2596|2823|3148|3383|3475|3553|3569|3625|3908|3949|4192|5744|5764|5788|5806|5880|6385|6653|6781|7122|7298|7704|9315|9572|10154|10371|10512|10769|10810|11075|23768|25802|50937|51760	ADM|ANK3|APOD|BCL6|CDH11|CDKN1A|CSRP2|CX3CR1|FOXO3|FOSL2|GABRB1|GAP43|GPM6A|HMGB2|ICAM1|IFRD1|IL1B|IL6|INHBB|LAMA2|LDLR|MDK|PTHLH|PTN|PTPRC|PTX3|RAC2|SDC4|SORL1|STC1|CLDN5|TYMS|ZBTB16|NREP|NR1D1|PLXNC1|SEMA3A|SEMA3C|PLK2|WASF3|STMN2|FLRT2|LMOD1|CDON|SYT17
GO:0006955	5.15967e-09	1	45	2306	immune response	BP	1.17037e-06	113|604|920|1278|1524|2214|2921|3101|3109|3117|3148|3303|3310|3383|3426|3507|3537|3553|3569|3576|3689|3932|4064|4192|4318|4332|4783|5788|5806|5880|6364|6402|6515|7128|7412|7850|8140|8792|9830|9865|10384|10512|11151|29760|653361	ADCY7|BCL6|CD4|COL1A2|CX3CR1|FCGR3A|CXCL3|HK3|HLA-DMB|HLA-DQA1|HMGB2|HSPA1A|HSPA6|ICAM1|CFI|IGHM|IGLC1|IL1B|IL6|CXCL8|ITGB2|LCK|CD180|MDK|MMP9|MNDA|NFIL3|PTPRC|PTX3|RAC2|CCL20|SELL|SLC2A3|TNFAIP3|VCAM1|IL1R2|SLC7A5|TNFRSF11A|TRIM14|TRIL|BTN3A3|SEMA3C|CORO1A|BLNK|NCF1
GO:0070663	6.40681e-09	1	14	240	regulation of leukocyte proliferation	BP	1.43308e-06	604|920|1026|3109|3553|3569|4332|5788|5880|6385|6863|7128|7412|11151	BCL6|CD4|CDKN1A|HLA-DMB|IL1B|IL6|MNDA|PTPRC|RAC2|SDC4|TAC1|TNFAIP3|VCAM1|CORO1A
GO:0007159	6.53514e-09	1	17	364	leukocyte cell-cell adhesion	BP	1.44176e-06	604|920|1524|3109|3383|3553|3569|3689|3932|4192|5788|5880|6385|6402|7412|7704|11151	BCL6|CD4|CX3CR1|HLA-DMB|ICAM1|IL1B|IL6|ITGB2|LCK|MDK|PTPRC|RAC2|SDC4|SELL|VCAM1|ZBTB16|CORO1A
GO:0051249	6.88459e-09	1	20	515	regulation of lymphocyte activation	BP	1.49833e-06	604|678|920|1026|3109|3507|3537|3553|3569|3932|4192|4332|5788|5880|6385|6863|7128|7412|7704|11151	BCL6|ZFP36L2|CD4|CDKN1A|HLA-DMB|IGHM|IGLC1|IL1B|IL6|LCK|MDK|MNDA|PTPRC|RAC2|SDC4|TAC1|TNFAIP3|VCAM1|ZBTB16|CORO1A
GO:0030155	7.70747e-09	1	24	736	regulation of cell adhesion	BP	1.65505e-06	288|347|604|920|3109|3383|3553|3569|3576|3689|3908|3932|4192|4811|5054|5764|5788|5880|6385|7412|7704|10154|11151|11170	ANK3|APOD|BCL6|CD4|HLA-DMB|ICAM1|IL1B|IL6|CXCL8|ITGB2|LAMA2|LCK|MDK|NID1|SERPINE1|PTN|PTPRC|RAC2|SDC4|VCAM1|ZBTB16|PLXNC1|CORO1A|FAM107A
GO:0009725	1.68543e-08	1	26	905	response to hormone	BP	3.57156e-06	113|133|185|678|687|1026|1036|1446|2309|2354|2560|3148|3383|3553|3569|3625|4192|5764|6653|6781|6863|7079|7298|9572|11170|54541	ADCY7|ADM|AGTR1|ZFP36L2|KLF9|CDKN1A|CDO1|CSN1S1|FOXO3|FOSB|GABRB1|HMGB2|ICAM1|IL1B|IL6|INHBB|MDK|PTN|SORL1|STC1|TAC1|TIMP4|TYMS|NR1D1|FAM107A|DDIT4
GO:0050670	1.84669e-08	1	13	219	regulation of lymphocyte proliferation	BP	3.86245e-06	604|920|1026|3109|3553|3569|4332|5788|5880|6385|6863|7412|11151	BCL6|CD4|CDKN1A|HLA-DMB|IL1B|IL6|MNDA|PTPRC|RAC2|SDC4|TAC1|VCAM1|CORO1A
GO:0032944	2.0435e-08	1	13	221	regulation of mononuclear cell proliferation	BP	4.21931e-06	604|920|1026|3109|3553|3569|4332|5788|5880|6385|6863|7412|11151	BCL6|CD4|CDKN1A|HLA-DMB|IL1B|IL6|MNDA|PTPRC|RAC2|SDC4|TAC1|VCAM1|CORO1A
GO:0030595	2.11187e-08	1	13	232	leukocyte chemotaxis	BP	4.30527e-06	2921|3553|3569|3576|3689|4192|5054|5764|5880|6364|7857|8792|11151	CXCL3|IL1B|IL6|CXCL8|ITGB2|MDK|SERPINE1|PTN|RAC2|CCL20|SCG2|TNFRSF11A|CORO1A
GO:0040017	2.19879e-08	1	21	607	positive regulation of locomotion	BP	4.42643e-06	1524|3383|3553|3569|3576|4192|4318|5054|5764|5788|5880|6364|6863|7857|9732|10253|10371|10512|10769|11151|11170	CX3CR1|ICAM1|IL1B|IL6|CXCL8|MDK|MMP9|SERPINE1|PTN|PTPRC|RAC2|CCL20|TAC1|SCG2|DOCK4|SPRY2|SEMA3A|SEMA3C|PLK2|CORO1A|FAM107A
GO:0051179	2.2532e-08	1	90	6865	localization	BP	4.47998e-06	123|133|185|273|288|347|604|685|920|1026|1036|1278|1446|1524|1647|1831|2214|2309|2560|2745|2823|2921|3101|3148|3303|3310|3383|3426|3507|3537|3553|3569|3576|3625|3689|3832|3908|3932|3949|4192|4312|4318|4332|4609|5054|5292|5764|5788|5806|5880|6192|6236|6364|6385|6402|6515|6531|6653|6781|6863|7122|7128|7412|7704|7857|8140|8714|8792|9572|9732|9830|9899|9962|10154|10253|10371|10403|10512|10560|10769|1…	PLIN2|ADM|AGTR1|AMPH|ANK3|APOD|BCL6|BTC|CD4|CDKN1A|CDO1|COL1A2|CSN1S1|CX3CR1|GADD45A|TSC22D3|FCGR3A|FOXO3|GABRB1|GLRX|GPM6A|CXCL3|HK3|HMGB2|HSPA1A|HSPA6|ICAM1|CFI|IGHM|IGLC1|IL1B|IL6|CXCL8|INHBB|ITGB2|KIF11|LAMA2|LCK|LDLR|MDK|MMP1|MMP9|MNDA|MYC|SERPINE1|PIM1|PTN|PTPRC|PTX3|RAC2|RPS4Y1|RRAD|CCL20|SDC4|SELL|SLC2A3|SLC6A3|SORL1|STC1|TAC1|CLDN5|TNFAIP3|VCAM1|ZBTB16|SCG2|SLC7A5|ABCC3|TNFRSF11A|NR1D1|D…
GO:0070661	2.4286e-08	1	15	313	leukocyte proliferation	BP	4.76984e-06	604|920|1026|3109|3553|3569|4064|4332|5788|5880|6385|6863|7128|7412|11151	BCL6|CD4|CDKN1A|HLA-DMB|IL1B|IL6|CD180|MNDA|PTPRC|RAC2|SDC4|TAC1|TNFAIP3|VCAM1|CORO1A
GO:0051272	2.4688e-08	1	21	611	positive regulation of cellular component movement	BP	4.79037e-06	604|1524|3383|3553|3569|3576|4192|4318|5054|5764|5788|5880|6364|6863|9732|10253|10371|10512|10769|11151|11170	BCL6|CX3CR1|ICAM1|IL1B|IL6|CXCL8|MDK|MMP9|SERPINE1|PTN|PTPRC|RAC2|CCL20|TAC1|DOCK4|SPRY2|SEMA3A|SEMA3C|PLK2|CORO1A|FAM107A
GO:0048513	2.57734e-08	1	59	3674	animal organ development	BP	4.94144e-06	133|185|347|467|604|678|920|1026|1036|1052|1278|1316|1833|2309|2355|2593|2823|3148|3303|3383|3553|3569|3576|3625|3908|3932|3988|4192|4318|4609|4745|4811|5054|5292|5744|5764|5788|5806|6385|6531|6653|6781|7122|7128|7298|7412|7704|8792|10218|10234|10253|10371|10512|23764|23768|29760|50937|54541|150094	ADM|AGTR1|APOD|ATF3|BCL6|ZFP36L2|CD4|CDKN1A|CDO1|CEBPD|COL1A2|KLF6|EPYC|FOXO3|FOSL2|GAMT|GPM6A|HMGB2|HSPA1A|ICAM1|IL1B|IL6|CXCL8|INHBB|LAMA2|LCK|LIPA|MDK|MMP9|MYC|NELL1|NID1|SERPINE1|PIM1|PTHLH|PTN|PTPRC|PTX3|SDC4|SLC6A3|SORL1|STC1|CLDN5|TNFAIP3|TYMS|VCAM1|ZBTB16|TNFRSF11A|ANGPTL7|LRRC17|SPRY2|SEMA3A|SEMA3C|MAFF|FLRT2|BLNK|CDON|DDIT4|SIK1
GO:0030335	3.61859e-08	1	20	567	positive regulation of cell migration	BP	6.85617e-06	1524|3383|3553|3569|3576|4192|4318|5054|5764|5788|5880|6364|6863|9732|10253|10371|10512|10769|11151|11170	CX3CR1|ICAM1|IL1B|IL6|CXCL8|MDK|MMP9|SERPINE1|PTN|PTPRC|RAC2|CCL20|TAC1|DOCK4|SPRY2|SEMA3A|SEMA3C|PLK2|CORO1A|FAM107A
GO:0014070	4.56823e-08	1	26	946	response to organic cyclic compound	BP	8.55481e-06	123|133|678|687|920|1026|1036|1446|2309|2354|2560|3148|3383|3553|3569|4192|5292|5764|6402|6531|6781|6863|7298|9572|11170|54541	PLIN2|ADM|ZFP36L2|KLF9|CD4|CDKN1A|CDO1|CSN1S1|FOXO3|FOSB|GABRB1|HMGB2|ICAM1|IL1B|IL6|MDK|PIM1|PTN|SELL|SLC6A3|STC1|TAC1|TYMS|NR1D1|FAM107A|DDIT4
GO:0046651	4.75582e-08	1	14	283	lymphocyte proliferation	BP	8.80374e-06	604|920|1026|3109|3553|3569|4064|4332|5788|5880|6385|6863|7412|11151	BCL6|CD4|CDKN1A|HLA-DMB|IL1B|IL6|CD180|MNDA|PTPRC|RAC2|SDC4|TAC1|VCAM1|CORO1A
GO:0048519	4.97756e-08	1	82	6078	negative regulation of biological process	BP	9.1095e-06	113|133|288|347|467|604|678|685|687|1026|1052|1524|1647|1831|1844|1847|1850|2114|2309|2354|3148|3303|3383|3475|3553|3569|3576|3625|3689|3932|3949|4192|4318|4332|4501|4609|4616|4745|4783|4862|5054|5292|5744|5764|5788|5806|6192|6236|6385|6531|6653|6781|6863|7079|7122|7128|7298|7704|7850|7857|8140|9572|9732|9830|10154|10218|10234|10253|10371|10403|10512|10769|11075|11151|11170|11197|23645|25802|2609…	ADCY7|ADM|ANK3|APOD|ATF3|BCL6|ZFP36L2|BTC|KLF9|CDKN1A|CEBPD|CX3CR1|GADD45A|TSC22D3|DUSP2|DUSP5|DUSP8|ETS2|FOXO3|FOSB|HMGB2|HSPA1A|ICAM1|IFRD1|IL1B|IL6|CXCL8|INHBB|ITGB2|LCK|LDLR|MDK|MMP9|MNDA|MT1X|MYC|GADD45B|NELL1|NFIL3|NPAS2|SERPINE1|PIM1|PTHLH|PTN|PTPRC|PTX3|RPS4Y1|RRAD|SDC4|SLC6A3|SORL1|STC1|TAC1|TIMP4|CLDN5|TNFAIP3|TYMS|ZBTB16|IL1R2|SCG2|SLC7A5|NR1D1|DOCK4|TRIM14|PLXNC1|ANGPTL7|LRRC17|SPRY2|…
GO:0032943	5.41725e-08	1	14	286	mononuclear cell proliferation	BP	9.80278e-06	604|920|1026|3109|3553|3569|4064|4332|5788|5880|6385|6863|7412|11151	BCL6|CD4|CDKN1A|HLA-DMB|IL1B|IL6|CD180|MNDA|PTPRC|RAC2|SDC4|TAC1|VCAM1|CORO1A
GO:0048585	5.77234e-08	1	37	1754	negative regulation of response to stimulus	BP	1.03293e-05	113|133|347|467|604|685|1524|1844|1847|1850|2309|3148|3303|3383|3553|3569|3576|3949|4192|4318|4609|5054|5788|6531|6653|7128|7850|7857|9572|10253|10371|10512|10769|11197|23645|26091|54541	ADCY7|ADM|APOD|ATF3|BCL6|BTC|CX3CR1|DUSP2|DUSP5|DUSP8|FOXO3|HMGB2|HSPA1A|ICAM1|IL1B|IL6|CXCL8|LDLR|MDK|MMP9|MYC|SERPINE1|PTPRC|SLC6A3|SORL1|TNFAIP3|IL1R2|SCG2|NR1D1|SPRY2|SEMA3A|SEMA3C|PLK2|WIF1|PPP1R15A|HERC4|DDIT4
GO:1903039	6.06175e-08	1	13	235	positive regulation of leukocyte cell-cell adhesion	BP	1.0655e-05	604|920|3109|3383|3553|3569|3689|3932|4192|5788|7412|7704|11151	BCL6|CD4|HLA-DMB|ICAM1|IL1B|IL6|ITGB2|LCK|MDK|PTPRC|VCAM1|ZBTB16|CORO1A
GO:0071396	6.09933e-08	1	20	588	cellular response to lipid	BP	1.0655e-05	678|687|1524|2309|2921|3148|3383|3553|3569|3576|3949|4064|5054|5292|5764|6781|7128|9572|11170|54541	ZFP36L2|KLF9|CX3CR1|FOXO3|CXCL3|HMGB2|ICAM1|IL1B|IL6|CXCL8|LDLR|CD180|SERPINE1|PIM1|PTN|STC1|TNFAIP3|NR1D1|FAM107A|DDIT4
GO:0032496	6.15283e-08	1	15	334	response to lipopolysaccharide	BP	1.0655e-05	133|1524|2921|3148|3383|3553|3569|3576|4064|5054|6863|7079|7128|8792|9572	ADM|CX3CR1|CXCL3|HMGB2|ICAM1|IL1B|IL6|CXCL8|CD180|SERPINE1|TAC1|TIMP4|TNFAIP3|TNFRSF11A|NR1D1
GO:0048523	6.23326e-08	1	73	5131	negative regulation of cellular process	BP	1.06794e-05	133|288|347|467|604|678|685|687|1026|1052|1524|1647|1831|1844|1847|1850|2114|2309|2354|3148|3303|3383|3475|3553|3569|3576|3625|3689|3932|3949|4192|4318|4332|4609|4616|4745|4783|4862|5054|5292|5744|5764|5788|5806|6236|6385|6653|6781|7079|7122|7128|7298|7704|7850|7857|9572|10154|10234|10253|10371|10403|10512|10769|11075|11151|11170|11197|23645|25802|26091|27306|54541|150094	ADM|ANK3|APOD|ATF3|BCL6|ZFP36L2|BTC|KLF9|CDKN1A|CEBPD|CX3CR1|GADD45A|TSC22D3|DUSP2|DUSP5|DUSP8|ETS2|FOXO3|FOSB|HMGB2|HSPA1A|ICAM1|IFRD1|IL1B|IL6|CXCL8|INHBB|ITGB2|LCK|LDLR|MDK|MMP9|MNDA|MYC|GADD45B|NELL1|NFIL3|NPAS2|SERPINE1|PIM1|PTHLH|PTN|PTPRC|PTX3|RRAD|SDC4|SORL1|STC1|TIMP4|CLDN5|TNFAIP3|TYMS|ZBTB16|IL1R2|SCG2|NR1D1|PLXNC1|LRRC17|SPRY2|SEMA3A|NDC80|SEMA3C|PLK2|STMN2|CORO1A|FAM107A|WIF1|PPP1R15…
GO:0022409	6.6463e-08	1	14	279	positive regulation of cell-cell adhesion	BP	1.12672e-05	288|604|920|3109|3383|3553|3569|3689|3932|4192|5788|7412|7704|11151	ANK3|BCL6|CD4|HLA-DMB|ICAM1|IL1B|IL6|ITGB2|LCK|MDK|PTPRC|VCAM1|ZBTB16|CORO1A
GO:0032879	6.78132e-08	1	50	2875	regulation of localization	BP	1.13764e-05	123|185|288|347|604|685|920|1524|1647|2309|2745|3303|3383|3553|3569|3576|3625|3689|3908|3932|4192|4318|5054|5292|5764|5788|5806|5880|6236|6364|6385|6653|6781|6863|7122|8792|9572|9732|9830|10154|10253|10371|10403|10512|10769|11151|11170|23768|51760|150094	PLIN2|AGTR1|ANK3|APOD|BCL6|BTC|CD4|CX3CR1|GADD45A|FOXO3|GLRX|HSPA1A|ICAM1|IL1B|IL6|CXCL8|INHBB|ITGB2|LAMA2|LCK|MDK|MMP9|SERPINE1|PIM1|PTN|PTPRC|PTX3|RAC2|RRAD|CCL20|SDC4|SORL1|STC1|TAC1|CLDN5|TNFRSF11A|NR1D1|DOCK4|TRIM14|PLXNC1|SPRY2|SEMA3A|NDC80|SEMA3C|PLK2|CORO1A|FAM107A|FLRT2|SYT17|SIK1
GO:2000147	7.36479e-08	1	20	593	positive regulation of cell motility	BP	1.22278e-05	1524|3383|3553|3569|3576|4192|4318|5054|5764|5788|5880|6364|6863|9732|10253|10371|10512|10769|11151|11170	CX3CR1|ICAM1|IL1B|IL6|CXCL8|MDK|MMP9|SERPINE1|PTN|PTPRC|RAC2|CCL20|TAC1|DOCK4|SPRY2|SEMA3A|SEMA3C|PLK2|CORO1A|FAM107A
GO:0045785	7.84558e-08	1	17	428	positive regulation of cell adhesion	BP	1.28932e-05	288|604|920|3109|3383|3553|3569|3689|3932|4192|4811|5764|5788|6385|7412|7704|11151	ANK3|BCL6|CD4|HLA-DMB|ICAM1|IL1B|IL6|ITGB2|LCK|MDK|NID1|PTN|PTPRC|SDC4|VCAM1|ZBTB16|CORO1A
GO:0045597	8.80375e-08	1	27	1034	positive regulation of cell differentiation	BP	1.43217e-05	133|185|604|685|920|1052|1524|2309|3148|3303|3553|3569|4192|4745|5054|5292|5764|5788|7122|7704|10154|10371|10512|11075|11197|50937|51760	ADM|AGTR1|BCL6|BTC|CD4|CEBPD|CX3CR1|FOXO3|HMGB2|HSPA1A|IL1B|IL6|MDK|NELL1|SERPINE1|PIM1|PTN|PTPRC|CLDN5|ZBTB16|PLXNC1|SEMA3A|SEMA3C|STMN2|WIF1|CDON|SYT17
GO:0010648	1.01399e-07	1	33	1478	negative regulation of cell communication	BP	1.63304e-05	133|347|467|604|685|1524|1844|1847|1850|2309|3148|3303|3383|3553|3569|3576|3625|4192|4318|4609|5054|5788|6653|7128|7850|7857|9572|10253|10769|11197|23645|26091|54541	ADM|APOD|ATF3|BCL6|BTC|CX3CR1|DUSP2|DUSP5|DUSP8|FOXO3|HMGB2|HSPA1A|ICAM1|IL1B|IL6|CXCL8|INHBB|MDK|MMP9|MYC|SERPINE1|PTPRC|SORL1|TNFAIP3|IL1R2|SCG2|NR1D1|SPRY2|PLK2|WIF1|PPP1R15A|HERC4|DDIT4
GO:0023057	1.06448e-07	1	33	1481	negative regulation of signaling	BP	1.69736e-05	133|347|467|604|685|1524|1844|1847|1850|2309|3148|3303|3383|3553|3569|3576|3625|4192|4318|4609|5054|5788|6653|7128|7850|7857|9572|10253|10769|11197|23645|26091|54541	ADM|APOD|ATF3|BCL6|BTC|CX3CR1|DUSP2|DUSP5|DUSP8|FOXO3|HMGB2|HSPA1A|ICAM1|IL1B|IL6|CXCL8|INHBB|MDK|MMP9|MYC|SERPINE1|PTPRC|SORL1|TNFAIP3|IL1R2|SCG2|NR1D1|SPRY2|PLK2|WIF1|PPP1R15A|HERC4|DDIT4
GO:0009893	1.09212e-07	1	60	3880	positive regulation of metabolic process	BP	1.72437e-05	113|133|185|288|467|604|678|685|920|1026|1052|1316|1524|1647|1847|2114|2309|2354|2355|3148|3303|3383|3553|3569|3576|3625|3689|3932|3949|4192|4318|4332|4609|4616|4783|4862|5054|5277|5292|5788|5806|6364|6385|6653|7122|7128|7704|8140|8792|9572|9830|10253|10371|10769|11030|11170|23645|23764|50937|653361	ADCY7|ADM|AGTR1|ANK3|ATF3|BCL6|ZFP36L2|BTC|CD4|CDKN1A|CEBPD|KLF6|CX3CR1|GADD45A|DUSP5|ETS2|FOXO3|FOSB|FOSL2|HMGB2|HSPA1A|ICAM1|IL1B|IL6|CXCL8|INHBB|ITGB2|LCK|LDLR|MDK|MMP9|MNDA|MYC|GADD45B|NFIL3|NPAS2|SERPINE1|PIGA|PIM1|PTPRC|PTX3|CCL20|SDC4|SORL1|CLDN5|TNFAIP3|ZBTB16|SLC7A5|TNFRSF11A|NR1D1|TRIM14|SPRY2|SEMA3A|PLK2|RBPMS|FAM107A|PPP1R15A|MAFF|CDON|NCF1
GO:0097529	1.12253e-07	1	12	222	myeloid leukocyte migration	BP	1.75518e-05	1524|2921|3553|3569|3576|3689|4192|5054|5880|6364|7857|8792	CX3CR1|CXCL3|IL1B|IL6|CXCL8|ITGB2|MDK|SERPINE1|RAC2|CCL20|SCG2|TNFRSF11A
GO:0050671	1.16094e-07	1	10	136	positive regulation of lymphocyte proliferation	BP	1.79779e-05	604|920|1026|3109|3553|3569|5788|6863|7412|11151	BCL6|CD4|CDKN1A|HLA-DMB|IL1B|IL6|PTPRC|TAC1|VCAM1|CORO1A
GO:0009991	1.22357e-07	1	18	507	response to extracellular stimulus	BP	1.87673e-05	133|467|920|1026|2309|3383|3625|3949|3992|5292|5764|5788|6653|6781|7298|7412|11170|150094	ADM|ATF3|CD4|CDKN1A|FOXO3|ICAM1|INHBB|LDLR|FADS1|PIM1|PTN|PTPRC|SORL1|STC1|TYMS|VCAM1|FAM107A|SIK1
GO:0032946	1.25174e-07	1	10	137	positive regulation of mononuclear cell proliferation	BP	1.90181e-05	604|920|1026|3109|3553|3569|5788|6863|7412|11151	BCL6|CD4|CDKN1A|HLA-DMB|IL1B|IL6|PTPRC|TAC1|VCAM1|CORO1A
GO:0010941	1.26674e-07	1	36	1748	regulation of cell death	BP	1.90663e-05	133|467|604|685|1026|1524|1647|1831|2309|3148|3303|3383|3553|3569|3625|3689|3932|4192|4318|4332|4609|4616|4862|5054|5292|5764|5788|6653|7128|7704|7857|10253|10769|11151|54541|150094	ADM|ATF3|BCL6|BTC|CDKN1A|CX3CR1|GADD45A|TSC22D3|FOXO3|HMGB2|HSPA1A|ICAM1|IL1B|IL6|INHBB|ITGB2|LCK|MDK|MMP9|MNDA|MYC|GADD45B|NPAS2|SERPINE1|PIM1|PTN|PTPRC|SORL1|TNFAIP3|ZBTB16|SCG2|SPRY2|PLK2|CORO1A|DDIT4|SIK1
GO:0009888	1.40236e-07	1	40	2107	tissue development	BP	2.06806e-05	133|347|467|1026|1278|1466|1833|1844|1847|2114|2355|2596|3383|3475|3553|3569|3689|3908|4192|4318|4609|4745|5054|5292|5744|5764|5788|6385|6653|6781|7122|7298|7704|10234|10253|10371|10512|23764|50937|150094	ADM|APOD|ATF3|CDKN1A|COL1A2|CSRP2|EPYC|DUSP2|DUSP5|ETS2|FOSL2|GAP43|ICAM1|IFRD1|IL1B|IL6|ITGB2|LAMA2|MDK|MMP9|MYC|NELL1|SERPINE1|PIM1|PTHLH|PTN|PTPRC|SDC4|SORL1|STC1|CLDN5|TYMS|ZBTB16|LRRC17|SPRY2|SEMA3A|SEMA3C|MAFF|CDON|SIK1
GO:0048646	1.40587e-07	1	29	1202	anatomical structure formation involved in morphogenesis	BP	2.06806e-05	133|185|347|604|1466|1524|1647|1844|1847|2114|3553|3569|3576|3689|4192|4318|5054|5292|5764|6385|7122|7128|7857|10218|10253|10512|10769|25802|50937	ADM|AGTR1|APOD|BCL6|CSRP2|CX3CR1|GADD45A|DUSP2|DUSP5|ETS2|IL1B|IL6|CXCL8|ITGB2|MDK|MMP9|SERPINE1|PIM1|PTN|SDC4|CLDN5|TNFAIP3|SCG2|ANGPTL7|SPRY2|SEMA3C|PLK2|LMOD1|CDON
GO:0002237	1.41252e-07	1	15	356	response to molecule of bacterial origin	BP	2.06806e-05	133|1524|2921|3148|3383|3553|3569|3576|4064|5054|6863|7079|7128|8792|9572	ADM|CX3CR1|CXCL3|HMGB2|ICAM1|IL1B|IL6|CXCL8|CD180|SERPINE1|TAC1|TIMP4|TNFAIP3|TNFRSF11A|NR1D1
GO:0051246	1.49772e-07	1	49	2891	regulation of protein metabolic process	BP	2.17304e-05	113|185|347|467|604|678|685|920|1026|1524|1647|1844|1847|1850|2309|3303|3383|3553|3569|3625|3689|3932|3949|4318|4609|4616|4745|5054|5764|5788|5806|5880|6364|6385|6653|7079|7128|7298|7850|8792|10253|10371|10769|11030|11170|23645|50937|54541|653361	ADCY7|AGTR1|APOD|ATF3|BCL6|ZFP36L2|BTC|CD4|CDKN1A|CX3CR1|GADD45A|DUSP2|DUSP5|DUSP8|FOXO3|HSPA1A|ICAM1|IL1B|IL6|INHBB|ITGB2|LCK|LDLR|MMP9|MYC|GADD45B|NELL1|SERPINE1|PTN|PTPRC|PTX3|RAC2|CCL20|SDC4|SORL1|TIMP4|TNFAIP3|TYMS|IL1R2|TNFRSF11A|SPRY2|SEMA3A|PLK2|RBPMS|FAM107A|PPP1R15A|CDON|DDIT4|NCF1
GO:0051707	1.56881e-07	1	33	1591	response to other organism	BP	2.25587e-05	133|920|1524|2289|2823|2921|3117|3148|3383|3426|3507|3537|3553|3569|3576|3932|4064|4332|5054|5788|5806|6364|6863|7079|7128|7412|8792|9572|9830|9865|11151|54541|653361	ADM|CD4|CX3CR1|FKBP5|GPM6A|CXCL3|HLA-DQA1|HMGB2|ICAM1|CFI|IGHM|IGLC1|IL1B|IL6|CXCL8|LCK|CD180|MNDA|SERPINE1|PTPRC|PTX3|CCL20|TAC1|TIMP4|TNFAIP3|VCAM1|TNFRSF11A|NR1D1|TRIM14|TRIL|CORO1A|DDIT4|NCF1
GO:0043207	1.61047e-07	1	33	1593	response to external biotic stimulus	BP	2.29528e-05	133|920|1524|2289|2823|2921|3117|3148|3383|3426|3507|3537|3553|3569|3576|3932|4064|4332|5054|5788|5806|6364|6863|7079|7128|7412|8792|9572|9830|9865|11151|54541|653361	ADM|CD4|CX3CR1|FKBP5|GPM6A|CXCL3|HLA-DQA1|HMGB2|ICAM1|CFI|IGHM|IGLC1|IL1B|IL6|CXCL8|LCK|CD180|MNDA|SERPINE1|PTPRC|PTX3|CCL20|TAC1|TIMP4|TNFAIP3|VCAM1|TNFRSF11A|NR1D1|TRIM14|TRIL|CORO1A|DDIT4|NCF1
GO:0009968	1.63375e-07	1	31	1356	negative regulation of signal transduction	BP	2.30804e-05	133|347|467|604|685|1524|1844|1847|1850|2309|3148|3303|3383|3553|3569|3576|4192|4318|4609|5054|5788|6653|7128|7850|7857|9572|10253|11197|23645|26091|54541	ADM|APOD|ATF3|BCL6|BTC|CX3CR1|DUSP2|DUSP5|DUSP8|FOXO3|HMGB2|HSPA1A|ICAM1|IL1B|IL6|CXCL8|MDK|MMP9|MYC|SERPINE1|PTPRC|SORL1|TNFAIP3|IL1R2|SCG2|NR1D1|SPRY2|WIF1|PPP1R15A|HERC4|DDIT4
GO:0050789	1.84403e-07	1	130	12364	regulation of biological process	BP	2.58244e-05	113|123|133|185|288|347|467|604|678|685|687|920|1009|1026|1052|1278|1316|1524|1647|1831|1844|1847|1850|2114|2214|2309|2354|2355|2532|2560|2593|2596|2745|2823|2921|3109|3117|3148|3303|3383|3426|3475|3507|3537|3553|3569|3576|3625|3689|3832|3908|3932|3949|3988|3992|4064|4128|4192|4200|4312|4318|4332|4501|4609|4616|4745|4783|4811|4862|5054|5277|5292|5744|5764|5788|5806|5880|6192|6236|6364|6385|6402|6…	ADCY7|PLIN2|ADM|AGTR1|ANK3|APOD|ATF3|BCL6|ZFP36L2|BTC|KLF9|CD4|CDH11|CDKN1A|CEBPD|COL1A2|KLF6|CX3CR1|GADD45A|TSC22D3|DUSP2|DUSP5|DUSP8|ETS2|FCGR3A|FOXO3|FOSB|FOSL2|ACKR1|GABRB1|GAMT|GAP43|GLRX|GPM6A|CXCL3|HLA-DMB|HLA-DQA1|HMGB2|HSPA1A|ICAM1|CFI|IFRD1|IGHM|IGLC1|IL1B|IL6|CXCL8|INHBB|ITGB2|KIF11|LAMA2|LCK|LDLR|LIPA|FADS1|CD180|MAOA|MDK|ME2|MMP1|MMP9|MNDA|MT1X|MYC|GADD45B|NELL1|NFIL3|NID1|NPAS2|SERP…
GO:0051093	1.8619e-07	1	27	1082	negative regulation of developmental process	BP	2.58499e-05	604|678|1026|1524|1647|2309|3475|3553|3569|3949|4192|4318|4609|5054|5744|5764|6653|7122|7704|9572|10218|10234|10253|10371|10512|10769|11075	BCL6|ZFP36L2|CDKN1A|CX3CR1|GADD45A|FOXO3|IFRD1|IL1B|IL6|LDLR|MDK|MMP9|MYC|SERPINE1|PTHLH|PTN|SORL1|CLDN5|ZBTB16|NR1D1|ANGPTL7|LRRC17|SPRY2|SEMA3A|SEMA3C|PLK2|STMN2
GO:0002696	2.03661e-07	1	16	406	positive regulation of leukocyte activation	BP	2.79965e-05	604|920|1026|3109|3507|3537|3553|3569|3689|3932|4192|5788|6863|7412|7704|11151	BCL6|CD4|CDKN1A|HLA-DMB|IGHM|IGLC1|IL1B|IL6|ITGB2|LCK|MDK|PTPRC|TAC1|VCAM1|ZBTB16|CORO1A
GO:0050776	2.05128e-07	1	26	1027	regulation of immune response	BP	2.79965e-05	113|604|920|1278|2214|3109|3117|3148|3383|3426|3507|3537|3553|3569|3689|3932|4332|5788|5880|6402|7128|7412|8140|9865|10384|29760	ADCY7|BCL6|CD4|COL1A2|FCGR3A|HLA-DMB|HLA-DQA1|HMGB2|ICAM1|CFI|IGHM|IGLC1|IL1B|IL6|ITGB2|LCK|MNDA|PTPRC|RAC2|SELL|TNFAIP3|VCAM1|SLC7A5|TRIL|BTN3A3|BLNK
GO:0048511	2.20743e-07	1	14	305	rhythmic process	BP	2.98744e-05	687|2309|2560|4192|4783|4862|5054|5764|5806|7079|7298|8792|9572|150094	KLF9|FOXO3|GABRB1|MDK|NFIL3|NPAS2|SERPINE1|PTN|PTX3|TIMP4|TYMS|TNFRSF11A|NR1D1|SIK1
GO:0051251	2.29812e-07	1	15	357	positive regulation of lymphocyte activation	BP	3.08427e-05	604|920|1026|3109|3507|3537|3553|3569|3932|4192|5788|6863|7412|7704|11151	BCL6|CD4|CDKN1A|HLA-DMB|IGHM|IGLC1|IL1B|IL6|LCK|MDK|PTPRC|TAC1|VCAM1|ZBTB16|CORO1A
GO:0032268	2.37512e-07	1	47	2754	regulation of cellular protein metabolic process	BP	3.16126e-05	113|185|467|604|678|685|920|1026|1524|1647|1844|1847|1850|2309|3303|3383|3553|3569|3625|3689|3932|3949|4318|4609|4616|4745|5054|5764|5788|5880|6364|6385|6653|7079|7128|7298|7850|8792|10253|10371|10769|11030|11170|23645|50937|54541|653361	ADCY7|AGTR1|ATF3|BCL6|ZFP36L2|BTC|CD4|CDKN1A|CX3CR1|GADD45A|DUSP2|DUSP5|DUSP8|FOXO3|HSPA1A|ICAM1|IL1B|IL6|INHBB|ITGB2|LCK|LDLR|MMP9|MYC|GADD45B|NELL1|SERPINE1|PTN|PTPRC|RAC2|CCL20|SDC4|SORL1|TIMP4|TNFAIP3|TYMS|IL1R2|TNFRSF11A|SPRY2|SEMA3A|PLK2|RBPMS|FAM107A|PPP1R15A|CDON|DDIT4|NCF1
GO:0061756	2.43823e-07	1	7	53	leukocyte adhesion to vascular endothelial cell	BP	3.21867e-05	1524|3383|3569|3689|4192|6402|7412	CX3CR1|ICAM1|IL6|ITGB2|MDK|SELL|VCAM1
GO:0009617	2.48713e-07	1	21	750	response to bacterium	BP	3.25652e-05	133|920|1524|2289|2823|2921|3148|3383|3507|3537|3553|3569|3576|4064|5054|6364|6863|7079|7128|8792|9572	ADM|CD4|CX3CR1|FKBP5|GPM6A|CXCL3|HMGB2|ICAM1|IGHM|IGLC1|IL1B|IL6|CXCL8|CD180|SERPINE1|CCL20|TAC1|TIMP4|TNFAIP3|TNFRSF11A|NR1D1
GO:0031325	2.5874e-07	1	54	3382	positive regulation of cellular metabolic process	BP	3.36049e-05	113|133|185|467|604|678|685|920|1026|1052|1316|1524|1647|1847|2114|2309|2354|2355|3148|3303|3383|3553|3569|3576|3625|3689|3932|3949|4192|4318|4609|4616|4783|4862|5054|5292|5788|5806|6364|6385|7128|7704|8792|9572|9830|10253|10371|10769|11030|11170|23645|23764|50937|653361	ADCY7|ADM|AGTR1|ATF3|BCL6|ZFP36L2|BTC|CD4|CDKN1A|CEBPD|KLF6|CX3CR1|GADD45A|DUSP5|ETS2|FOXO3|FOSB|FOSL2|HMGB2|HSPA1A|ICAM1|IL1B|IL6|CXCL8|INHBB|ITGB2|LCK|LDLR|MDK|MMP9|MYC|GADD45B|NFIL3|NPAS2|SERPINE1|PIM1|PTPRC|PTX3|CCL20|SDC4|TNFAIP3|ZBTB16|TNFRSF11A|NR1D1|TRIM14|SPRY2|SEMA3A|PLK2|RBPMS|FAM107A|PPP1R15A|MAFF|CDON|NCF1
GO:0051173	2.61185e-07	1	52	3196	positive regulation of nitrogen compound metabolic process	BP	3.36511e-05	113|185|467|604|678|685|920|1026|1052|1316|1524|1647|1847|2114|2309|2354|2355|3148|3303|3383|3553|3569|3625|3689|3932|3949|4192|4318|4609|4616|4783|4862|5054|5292|5788|5806|6364|6385|6653|7128|7704|8792|9572|10253|10371|10769|11030|11170|23645|23764|50937|653361	ADCY7|AGTR1|ATF3|BCL6|ZFP36L2|BTC|CD4|CDKN1A|CEBPD|KLF6|CX3CR1|GADD45A|DUSP5|ETS2|FOXO3|FOSB|FOSL2|HMGB2|HSPA1A|ICAM1|IL1B|IL6|INHBB|ITGB2|LCK|LDLR|MDK|MMP9|MYC|GADD45B|NFIL3|NPAS2|SERPINE1|PIM1|PTPRC|PTX3|CCL20|SDC4|SORL1|TNFAIP3|ZBTB16|TNFRSF11A|NR1D1|SPRY2|SEMA3A|PLK2|RBPMS|FAM107A|PPP1R15A|MAFF|CDON|NCF1
GO:0009607	2.63864e-07	1	33	1625	response to biotic stimulus	BP	3.37264e-05	133|920|1524|2289|2823|2921|3117|3148|3383|3426|3507|3537|3553|3569|3576|3932|4064|4332|5054|5788|5806|6364|6863|7079|7128|7412|8792|9572|9830|9865|11151|54541|653361	ADM|CD4|CX3CR1|FKBP5|GPM6A|CXCL3|HLA-DQA1|HMGB2|ICAM1|CFI|IGHM|IGLC1|IL1B|IL6|CXCL8|LCK|CD180|MNDA|SERPINE1|PTPRC|PTX3|CCL20|TAC1|TIMP4|TNFAIP3|VCAM1|TNFRSF11A|NR1D1|TRIM14|TRIL|CORO1A|DDIT4|NCF1
GO:0008150	2.6749e-07	1	163	18866	biological_process	BP	3.39206e-05	113|123|125|126|133|185|273|288|316|347|467|604|678|685|687|920|1009|1026|1036|1043|1052|1278|1316|1359|1446|1466|1524|1647|1831|1833|1844|1847|1850|2114|2214|2289|2309|2354|2355|2532|2560|2593|2596|2745|2823|2921|3101|3109|3117|3148|3303|3310|3383|3426|3475|3507|3537|3553|3569|3576|3625|3689|3832|3908|3932|3949|3988|3992|4056|4064|4082|4128|4192|4200|4312|4318|4332|4501|4609|4616|4745|4783|4811|…	ADCY7|PLIN2|ADH1B|ADH1C|ADM|AGTR1|AMPH|ANK3|AOX1|APOD|ATF3|BCL6|ZFP36L2|BTC|KLF9|CD4|CDH11|CDKN1A|CDO1|CD52|CEBPD|COL1A2|KLF6|CPA3|CSN1S1|CSRP2|CX3CR1|GADD45A|TSC22D3|EPYC|DUSP2|DUSP5|DUSP8|ETS2|FCGR3A|FKBP5|FOXO3|FOSB|FOSL2|ACKR1|GABRB1|GAMT|GAP43|GLRX|GPM6A|CXCL3|HK3|HLA-DMB|HLA-DQA1|HMGB2|HSPA1A|HSPA6|ICAM1|CFI|IFRD1|IGHM|IGLC1|IL1B|IL6|CXCL8|INHBB|ITGB2|KIF11|LAMA2|LCK|LDLR|LIPA|FADS1|LTC4S|C…
GO:0070665	2.97606e-07	1	10	150	positive regulation of leukocyte proliferation	BP	3.73289e-05	604|920|1026|3109|3553|3569|5788|6863|7412|11151	BCL6|CD4|CDKN1A|HLA-DMB|IL1B|IL6|PTPRC|TAC1|VCAM1|CORO1A
GO:0050727	2.99002e-07	1	16	425	regulation of inflammatory response	BP	3.73289e-05	113|185|347|604|3553|3569|3949|4192|4318|5054|5788|6863|7128|7850|8792|9572	ADCY7|AGTR1|APOD|BCL6|IL1B|IL6|LDLR|MDK|MMP9|SERPINE1|PTPRC|TAC1|TNFAIP3|IL1R2|TNFRSF11A|NR1D1
GO:0051248	3.26194e-07	1	28	1201	negative regulation of protein metabolic process	BP	4.04105e-05	347|467|678|1026|1647|1844|1847|1850|3303|3553|3625|3949|4318|4609|4616|4745|5054|5764|5788|5806|6653|7079|7128|7298|7850|10253|23645|54541	APOD|ATF3|ZFP36L2|CDKN1A|GADD45A|DUSP2|DUSP5|DUSP8|HSPA1A|IL1B|INHBB|LDLR|MMP9|MYC|GADD45B|NELL1|SERPINE1|PTN|PTPRC|PTX3|SORL1|TIMP4|TNFAIP3|TYMS|IL1R2|SPRY2|PPP1R15A|DDIT4
GO:0050867	3.3491e-07	1	16	421	positive regulation of cell activation	BP	4.11735e-05	604|920|1026|3109|3507|3537|3553|3569|3689|3932|4192|5788|6863|7412|7704|11151	BCL6|CD4|CDKN1A|HLA-DMB|IGHM|IGLC1|IL1B|IL6|ITGB2|LCK|MDK|PTPRC|TAC1|VCAM1|ZBTB16|CORO1A
GO:0022610	3.83508e-07	1	32	1481	biological adhesion	BP	4.67909e-05	288|347|604|920|1009|1524|3109|3383|3553|3569|3576|3625|3689|3908|3932|4192|4811|5054|5764|5788|5880|6385|6402|7122|7412|7704|10154|11151|11170|22795|23768|50937	ANK3|APOD|BCL6|CD4|CDH11|CX3CR1|HLA-DMB|ICAM1|IL1B|IL6|CXCL8|INHBB|ITGB2|LAMA2|LCK|MDK|NID1|SERPINE1|PTN|PTPRC|RAC2|SDC4|SELL|CLDN5|VCAM1|ZBTB16|PLXNC1|CORO1A|FAM107A|NID2|FLRT2|CDON
GO:1903037	4.64883e-07	1	14	329	regulation of leukocyte cell-cell adhesion	BP	5.60465e-05	604|920|3109|3383|3553|3569|3689|3932|4192|5788|6385|7412|7704|11151	BCL6|CD4|HLA-DMB|ICAM1|IL1B|IL6|ITGB2|LCK|MDK|PTPRC|SDC4|VCAM1|ZBTB16|CORO1A
GO:0010243	4.66329e-07	1	26	1064	response to organonitrogen compound	BP	5.60465e-05	113|133|185|1026|1036|1278|2309|2354|2560|3383|3553|3569|3625|3689|3949|4318|5764|6402|6531|6653|6781|6863|7079|7128|7298|7412	ADCY7|ADM|AGTR1|CDKN1A|CDO1|COL1A2|FOXO3|FOSB|GABRB1|ICAM1|IL1B|IL6|INHBB|ITGB2|LDLR|MMP9|PTN|SELL|SLC6A3|SORL1|STC1|TAC1|TIMP4|TNFAIP3|TYMS|VCAM1
GO:0022603	4.84872e-07	1	28	1198	regulation of anatomical structure morphogenesis	BP	5.78435e-05	133|185|604|1524|1647|3383|3475|3553|3569|3576|3689|4192|4609|5054|5292|5764|5880|7122|7128|7694|10154|10253|10371|10512|10769|10810|11151|51760	ADM|AGTR1|BCL6|CX3CR1|GADD45A|ICAM1|IFRD1|IL1B|IL6|CXCL8|ITGB2|MDK|MYC|SERPINE1|PIM1|PTN|RAC2|CLDN5|TNFAIP3|ZNF135|PLXNC1|SPRY2|SEMA3A|SEMA3C|PLK2|WASF3|CORO1A|SYT17
GO:0010646	4.97764e-07	1	56	3631	regulation of cell communication	BP	5.89447e-05	133|185|288|347|467|604|685|920|1009|1524|1647|1844|1847|1850|2309|3148|3303|3383|3553|3569|3576|3625|3908|3932|4064|4128|4192|4318|4609|4616|5054|5764|5788|5880|6364|6653|6863|7128|7850|7857|8792|9315|9572|9830|10253|10371|10769|11030|11170|11197|23645|26091|50937|51760|54541|653361	ADM|AGTR1|ANK3|APOD|ATF3|BCL6|BTC|CD4|CDH11|CX3CR1|GADD45A|DUSP2|DUSP5|DUSP8|FOXO3|HMGB2|HSPA1A|ICAM1|IL1B|IL6|CXCL8|INHBB|LAMA2|LCK|CD180|MAOA|MDK|MMP9|MYC|GADD45B|SERPINE1|PTN|PTPRC|RAC2|CCL20|SORL1|TAC1|TNFAIP3|IL1R2|SCG2|TNFRSF11A|NREP|NR1D1|TRIM14|SPRY2|SEMA3A|PLK2|RBPMS|FAM107A|WIF1|PPP1R15A|HERC4|CDON|SYT17|DDIT4|NCF1
GO:0071496	5.04859e-07	1	14	326	cellular response to external stimulus	BP	5.93486e-05	467|1026|1647|2309|3383|3553|3625|3992|5292|5764|5788|7412|11170|150094	ATF3|CDKN1A|GADD45A|FOXO3|ICAM1|IL1B|INHBB|FADS1|PIM1|PTN|PTPRC|VCAM1|FAM107A|SIK1
GO:0071385	5.31796e-07	1	7	59	cellular response to glucocorticoid stimulus	BP	6.20621e-05	678|687|2309|3383|6781|11170|54541	ZFP36L2|KLF9|FOXO3|ICAM1|STC1|FAM107A|DDIT4
GO:0010604	5.99904e-07	1	55	3574	positive regulation of macromolecule metabolic process	BP	6.95068e-05	113|185|288|467|604|678|685|920|1026|1052|1316|1524|1647|1847|2114|2309|2354|2355|3148|3303|3383|3553|3569|3576|3625|3932|3949|4192|4318|4332|4609|4616|4783|4862|5054|5292|5788|6364|6385|6653|7122|7128|7704|8140|8792|9572|10253|10371|10769|11030|11170|23645|23764|50937|653361	ADCY7|AGTR1|ANK3|ATF3|BCL6|ZFP36L2|BTC|CD4|CDKN1A|CEBPD|KLF6|CX3CR1|GADD45A|DUSP5|ETS2|FOXO3|FOSB|FOSL2|HMGB2|HSPA1A|ICAM1|IL1B|IL6|CXCL8|INHBB|LCK|LDLR|MDK|MMP9|MNDA|MYC|GADD45B|NFIL3|NPAS2|SERPINE1|PIM1|PTPRC|CCL20|SDC4|SORL1|CLDN5|TNFAIP3|ZBTB16|SLC7A5|TNFRSF11A|NR1D1|SPRY2|SEMA3A|PLK2|RBPMS|FAM107A|PPP1R15A|MAFF|CDON|NCF1
GO:0032101	6.54257e-07	1	26	1097	regulation of response to external stimulus	BP	7.5263e-05	113|185|347|604|3148|3553|3569|3576|3949|4064|4192|4318|4332|5054|5764|5788|5880|6531|6863|7128|7850|7857|8792|9572|10371|10512	ADCY7|AGTR1|APOD|BCL6|HMGB2|IL1B|IL6|CXCL8|LDLR|CD180|MDK|MMP9|MNDA|SERPINE1|PTN|PTPRC|RAC2|SLC6A3|TAC1|TNFAIP3|IL1R2|SCG2|TNFRSF11A|NR1D1|SEMA3A|SEMA3C
GO:0071222	6.90773e-07	1	11	208	cellular response to lipopolysaccharide	BP	7.89e-05	1524|2921|3148|3383|3553|3569|3576|4064|5054|7128|9572	CX3CR1|CXCL3|HMGB2|ICAM1|IL1B|IL6|CXCL8|CD180|SERPINE1|TNFAIP3|NR1D1
GO:0071384	7.46598e-07	1	7	62	cellular response to corticosteroid stimulus	BP	8.46758e-05	678|687|2309|3383|6781|11170|54541	ZFP36L2|KLF9|FOXO3|ICAM1|STC1|FAM107A|DDIT4
GO:0035556	8.24392e-07	1	47	2837	intracellular signal transduction	BP	9.24588e-05	113|133|185|467|604|678|685|920|1026|1278|1524|1647|1844|1847|1850|2309|3303|3383|3553|3569|3576|3932|4318|4609|4616|5744|5788|5880|6236|6364|6653|7128|7412|7857|8792|9572|9732|9830|10253|10371|10769|23645|29760|50937|54541|150094|653361	ADCY7|ADM|AGTR1|ATF3|BCL6|ZFP36L2|BTC|CD4|CDKN1A|COL1A2|CX3CR1|GADD45A|DUSP2|DUSP5|DUSP8|FOXO3|HSPA1A|ICAM1|IL1B|IL6|CXCL8|LCK|MMP9|MYC|GADD45B|PTHLH|PTPRC|RAC2|RRAD|CCL20|SORL1|TNFAIP3|VCAM1|SCG2|TNFRSF11A|NR1D1|DOCK4|TRIM14|SPRY2|SEMA3A|PLK2|PPP1R15A|BLNK|CDON|DDIT4|SIK1|NCF1
GO:1901342	8.26704e-07	1	16	444	regulation of vasculature development	BP	9.24588e-05	133|185|1524|1647|3553|3569|3576|3689|4192|5054|5764|7122|7128|10218|10253|10769	ADM|AGTR1|CX3CR1|GADD45A|IL1B|IL6|CXCL8|ITGB2|MDK|SERPINE1|PTN|CLDN5|TNFAIP3|ANGPTL7|SPRY2|PLK2
GO:0001932	9.82749e-07	1	31	1499	regulation of protein phosphorylation	BP	0.000109153	113|467|685|920|1026|1524|1647|1844|1847|1850|3383|3553|3569|3625|3689|4318|4609|4616|5788|5880|6364|6385|6653|7128|8792|10253|10371|11030|50937|54541|653361	ADCY7|ATF3|BTC|CD4|CDKN1A|CX3CR1|GADD45A|DUSP2|DUSP5|DUSP8|ICAM1|IL1B|IL6|INHBB|ITGB2|MMP9|MYC|GADD45B|PTPRC|RAC2|CCL20|SDC4|SORL1|TNFAIP3|TNFRSF11A|SPRY2|SEMA3A|RBPMS|CDON|DDIT4|NCF1
GO:0007155	1.07522e-06	1	31	1474	cell adhesion	BP	0.000118258	288|347|604|920|1009|1524|3109|3383|3553|3569|3576|3689|3908|3932|4192|4811|5054|5764|5788|5880|6385|6402|7122|7412|7704|10154|11151|11170|22795|23768|50937	ANK3|APOD|BCL6|CD4|CDH11|CX3CR1|HLA-DMB|ICAM1|IL1B|IL6|CXCL8|ITGB2|LAMA2|LCK|MDK|NID1|SERPINE1|PTN|PTPRC|RAC2|SDC4|SELL|CLDN5|VCAM1|ZBTB16|PLXNC1|CORO1A|FAM107A|NID2|FLRT2|CDON
GO:0006915	1.07941e-06	1	37	1996	apoptotic process	BP	0.000118258	133|467|604|685|1026|1524|1647|1831|2309|3148|3303|3383|3553|3569|3625|3689|3932|4192|4318|4332|4609|4616|5054|5292|5764|5788|7128|7704|7857|10253|10371|10769|11151|23645|54541|150094|653361	ADM|ATF3|BCL6|BTC|CDKN1A|CX3CR1|GADD45A|TSC22D3|FOXO3|HMGB2|HSPA1A|ICAM1|IL1B|IL6|INHBB|ITGB2|LCK|MDK|MMP9|MNDA|MYC|GADD45B|SERPINE1|PIM1|PTN|PTPRC|TNFAIP3|ZBTB16|SCG2|SPRY2|SEMA3A|PLK2|CORO1A|PPP1R15A|DDIT4|SIK1|NCF1
GO:0150077	1.09269e-06	1	6	43	regulation of neuroinflammatory response	BP	0.000118904	3553|3569|3949|4318|5788|9572	IL1B|IL6|LDLR|MMP9|PTPRC|NR1D1
GO:0045596	1.14574e-06	1	21	770	negative regulation of cell differentiation	BP	0.00012384	604|678|2309|3475|3553|3569|3949|4192|4318|4609|5744|5764|6653|7704|9572|10234|10253|10371|10512|10769|11075	BCL6|ZFP36L2|FOXO3|IFRD1|IL1B|IL6|LDLR|MDK|MMP9|MYC|PTHLH|PTN|SORL1|ZBTB16|NR1D1|LRRC17|SPRY2|SEMA3A|SEMA3C|PLK2|STMN2
GO:0031399	1.17515e-06	1	36	1917	regulation of protein modification process	BP	0.000126172	113|467|604|685|920|1026|1524|1647|1844|1847|1850|3303|3383|3553|3569|3625|3689|4318|4609|4616|5764|5788|5880|6364|6385|6653|7128|8792|10253|10371|11030|11170|23645|50937|54541|653361	ADCY7|ATF3|BCL6|BTC|CD4|CDKN1A|CX3CR1|GADD45A|DUSP2|DUSP5|DUSP8|HSPA1A|ICAM1|IL1B|IL6|INHBB|ITGB2|MMP9|MYC|GADD45B|PTN|PTPRC|RAC2|CCL20|SDC4|SORL1|TNFAIP3|TNFRSF11A|SPRY2|SEMA3A|RBPMS|FAM107A|PPP1R15A|CDON|DDIT4|NCF1
GO:0045765	1.19926e-06	1	15	403	regulation of angiogenesis	BP	0.000127636	133|185|1524|1647|3553|3569|3576|3689|4192|5054|5764|7122|7128|10253|10769	ADM|AGTR1|CX3CR1|GADD45A|IL1B|IL6|CXCL8|ITGB2|MDK|SERPINE1|PTN|CLDN5|TNFAIP3|SPRY2|PLK2
GO:0031668	1.20623e-06	1	12	253	cellular response to extracellular stimulus	BP	0.000127636	467|1026|2309|3383|3625|3992|5292|5764|5788|7412|11170|150094	ATF3|CDKN1A|FOXO3|ICAM1|INHBB|FADS1|PIM1|PTN|PTPRC|VCAM1|FAM107A|SIK1
GO:0031667	1.21257e-06	1	16	473	response to nutrient levels	BP	0.000127636	133|467|920|1026|2309|3383|3625|3949|3992|5292|5764|6653|6781|7298|11170|150094	ADM|ATF3|CD4|CDKN1A|FOXO3|ICAM1|INHBB|LDLR|FADS1|PIM1|PTN|SORL1|STC1|TYMS|FAM107A|SIK1
GO:0042981	1.24267e-06	1	32	1592	regulation of apoptotic process	BP	0.000129956	133|467|604|685|1026|1524|1647|1831|2309|3148|3303|3383|3553|3569|3625|3932|4192|4318|4332|4609|4616|5054|5292|5764|5788|7128|7704|7857|10253|10769|11151|150094	ADM|ATF3|BCL6|BTC|CDKN1A|CX3CR1|GADD45A|TSC22D3|FOXO3|HMGB2|HSPA1A|ICAM1|IL1B|IL6|INHBB|LCK|MDK|MMP9|MNDA|MYC|GADD45B|SERPINE1|PIM1|PTN|PTPRC|TNFAIP3|ZBTB16|SCG2|SPRY2|PLK2|CORO1A|SIK1
GO:0050870	1.30362e-06	1	11	214	positive regulation of T cell activation	BP	0.00013545	604|920|3109|3553|3569|3932|4192|5788|7412|7704|11151	BCL6|CD4|HLA-DMB|IL1B|IL6|LCK|MDK|PTPRC|VCAM1|ZBTB16|CORO1A
GO:0071219	1.32424e-06	1	11	222	cellular response to molecule of bacterial origin	BP	0.00013671	1524|2921|3148|3383|3553|3569|3576|4064|5054|7128|9572	CX3CR1|CXCL3|HMGB2|ICAM1|IL1B|IL6|CXCL8|CD180|SERPINE1|TNFAIP3|NR1D1
GO:0008219	1.38791e-06	0.999999	40	2281	cell death	BP	0.000142371	133|467|604|685|1026|1524|1647|1831|2309|2355|3148|3303|3383|3553|3569|3625|3689|3932|4192|4318|4332|4609|4616|4862|5054|5292|5764|5788|6653|7128|7704|7857|10253|10371|10769|11151|23645|54541|150094|653361	ADM|ATF3|BCL6|BTC|CDKN1A|CX3CR1|GADD45A|TSC22D3|FOXO3|FOSL2|HMGB2|HSPA1A|ICAM1|IL1B|IL6|INHBB|ITGB2|LCK|MDK|MMP9|MNDA|MYC|GADD45B|NPAS2|SERPINE1|PIM1|PTN|PTPRC|SORL1|TNFAIP3|ZBTB16|SCG2|SPRY2|SEMA3A|PLK2|CORO1A|PPP1R15A|DDIT4|SIK1|NCF1
GO:0002252	1.4037e-06	1	28	1299	immune effector process	BP	0.000143079	604|2214|3101|3109|3303|3310|3383|3426|3507|3537|3553|3569|3689|4064|4192|4318|4332|5788|5806|5880|6402|6515|7128|8140|9865|10384|11151|54541	BCL6|FCGR3A|HK3|HLA-DMB|HSPA1A|HSPA6|ICAM1|CFI|IGHM|IGLC1|IL1B|IL6|ITGB2|CD180|MDK|MMP9|MNDA|PTPRC|PTX3|RAC2|SELL|SLC2A3|TNFAIP3|SLC7A5|TRIL|BTN3A3|CORO1A|DDIT4
GO:0002687	1.47844e-06	1	9	142	positive regulation of leukocyte migration	BP	0.00014975	1524|3383|3569|3576|4192|5054|5764|5880|6364	CX3CR1|ICAM1|IL6|CXCL8|MDK|SERPINE1|PTN|RAC2|CCL20
GO:0001816	1.50297e-06	1	22	863	cytokine production	BP	0.000151283	113|347|604|920|1524|2532|3148|3303|3553|3569|3625|3988|4192|4332|5054|5788|6653|7128|7850|8140|9865|10384	ADCY7|APOD|BCL6|CD4|CX3CR1|ACKR1|HMGB2|HSPA1A|IL1B|IL6|INHBB|LIPA|MDK|MNDA|SERPINE1|PTPRC|SORL1|TNFAIP3|IL1R2|SLC7A5|TRIL|BTN3A3
GO:0006468	1.51303e-06	0.999999	37	2014	protein phosphorylation	BP	0.00015135	113|467|678|685|920|1026|1524|1647|1844|1847|1850|3383|3553|3569|3625|3689|3932|4318|4609|4616|5292|5788|5880|6364|6385|6653|7128|7857|8792|10253|10371|10769|11030|50937|54541|150094|653361	ADCY7|ATF3|ZFP36L2|BTC|CD4|CDKN1A|CX3CR1|GADD45A|DUSP2|DUSP5|DUSP8|ICAM1|IL1B|IL6|INHBB|ITGB2|LCK|MMP9|MYC|GADD45B|PIM1|PTPRC|RAC2|CCL20|SDC4|SORL1|TNFAIP3|SCG2|TNFRSF11A|SPRY2|SEMA3A|PLK2|RBPMS|CDON|DDIT4|SIK1|NCF1
GO:0048699	1.52446e-06	0.999999	32	1570	generation of neurons	BP	0.000151552	133|288|347|604|1009|1524|2309|2560|2596|2823|3148|3475|3553|3569|3908|3949|4192|5764|5880|6385|6653|9315|9572|10154|10371|10512|10769|11075|23768|50937|51760|54541	ADM|ANK3|APOD|BCL6|CDH11|CX3CR1|FOXO3|GABRB1|GAP43|GPM6A|HMGB2|IFRD1|IL1B|IL6|LAMA2|LDLR|MDK|PTN|RAC2|SDC4|SORL1|NREP|NR1D1|PLXNC1|SEMA3A|SEMA3C|PLK2|STMN2|FLRT2|CDON|SYT17|DDIT4
GO:0001817	1.55833e-06	1	21	795	regulation of cytokine production	BP	0.000153968	113|347|604|920|1524|2532|3148|3303|3553|3569|3625|4192|4332|5054|5788|6653|7128|7850|8140|9865|10384	ADCY7|APOD|BCL6|CD4|CX3CR1|ACKR1|HMGB2|HSPA1A|IL1B|IL6|INHBB|MDK|MNDA|SERPINE1|PTPRC|SORL1|TNFAIP3|IL1R2|SLC7A5|TRIL|BTN3A3
GO:1901701	1.59425e-06	1	27	1220	cellular response to oxygen-containing compound	BP	0.000156557	113|185|687|1278|1524|2309|2921|3148|3383|3553|3569|3576|3625|3949|4064|4318|5054|5292|5764|6653|6781|7128|7412|9572|54541|57016|653361	ADCY7|AGTR1|KLF9|COL1A2|CX3CR1|FOXO3|CXCL3|HMGB2|ICAM1|IL1B|IL6|CXCL8|INHBB|LDLR|CD180|MMP9|SERPINE1|PIM1|PTN|SORL1|STC1|TNFAIP3|VCAM1|NR1D1|DDIT4|AKR1B10|NCF1
GO:0023051	1.70156e-06	0.999999	55	3671	regulation of signaling	BP	0.000166082	133|185|347|467|604|685|920|1009|1524|1647|1844|1847|1850|2309|3148|3303|3383|3553|3569|3576|3625|3908|3932|4064|4128|4192|4318|4609|4616|5054|5764|5788|5880|6364|6653|6863|7128|7850|7857|8792|9315|9572|9830|10253|10371|10769|11030|11170|11197|23645|26091|50937|51760|54541|653361	ADM|AGTR1|APOD|ATF3|BCL6|BTC|CD4|CDH11|CX3CR1|GADD45A|DUSP2|DUSP5|DUSP8|FOXO3|HMGB2|HSPA1A|ICAM1|IL1B|IL6|CXCL8|INHBB|LAMA2|LCK|CD180|MAOA|MDK|MMP9|MYC|GADD45B|SERPINE1|PTN|PTPRC|RAC2|CCL20|SORL1|TAC1|TNFAIP3|IL1R2|SCG2|TNFRSF11A|NREP|NR1D1|TRIM14|SPRY2|SEMA3A|PLK2|RBPMS|FAM107A|WIF1|PPP1R15A|HERC4|CDON|SYT17|DDIT4|NCF1
GO:1901698	1.72221e-06	0.999999	26	1146	response to nitrogen compound	BP	0.000167086	113|133|185|1026|1036|1278|2309|2354|2560|3383|3553|3569|3625|3689|3949|4318|5764|6402|6531|6653|6781|6863|7079|7128|7298|7412	ADCY7|ADM|AGTR1|CDKN1A|CDO1|COL1A2|FOXO3|FOSB|GABRB1|ICAM1|IL1B|IL6|INHBB|ITGB2|LDLR|MMP9|PTN|SELL|SLC6A3|SORL1|STC1|TAC1|TIMP4|TNFAIP3|TYMS|VCAM1
GO:0043067	1.75505e-06	0.999999	32	1617	regulation of programmed cell death	BP	0.000169252	133|467|604|685|1026|1524|1647|1831|2309|3148|3303|3383|3553|3569|3625|3932|4192|4318|4332|4609|4616|5054|5292|5764|5788|7128|7704|7857|10253|10769|11151|150094	ADM|ATF3|BCL6|BTC|CDKN1A|CX3CR1|GADD45A|TSC22D3|FOXO3|HMGB2|HSPA1A|ICAM1|IL1B|IL6|INHBB|LCK|MDK|MMP9|MNDA|MYC|GADD45B|SERPINE1|PIM1|PTN|PTPRC|TNFAIP3|ZBTB16|SCG2|SPRY2|PLK2|CORO1A|SIK1
GO:0022008	2.08093e-06	0.999999	33	1674	neurogenesis	BP	0.000199485	133|288|347|604|1009|1524|2309|2560|2596|2823|3148|3475|3553|3569|3908|3949|4192|5764|5880|6385|6653|9315|9572|10154|10371|10512|10769|10810|11075|23768|50937|51760|54541	ADM|ANK3|APOD|BCL6|CDH11|CX3CR1|FOXO3|GABRB1|GAP43|GPM6A|HMGB2|IFRD1|IL1B|IL6|LAMA2|LDLR|MDK|PTN|RAC2|SDC4|SORL1|NREP|NR1D1|PLXNC1|SEMA3A|SEMA3C|PLK2|WASF3|STMN2|FLRT2|CDON|SYT17|DDIT4
GO:0051247	2.22944e-06	0.999999	33	1724	positive regulation of protein metabolic process	BP	0.000212456	113|185|604|685|920|1026|1524|1647|1847|3303|3383|3553|3569|3625|3932|3949|4318|4609|4616|5788|6364|6385|6653|7128|8792|10253|10371|10769|11030|11170|23645|50937|653361	ADCY7|AGTR1|BCL6|BTC|CD4|CDKN1A|CX3CR1|GADD45A|DUSP5|HSPA1A|ICAM1|IL1B|IL6|INHBB|LCK|LDLR|MMP9|MYC|GADD45B|PTPRC|CCL20|SDC4|SORL1|TNFAIP3|TNFRSF11A|SPRY2|SEMA3A|PLK2|RBPMS|FAM107A|PPP1R15A|CDON|NCF1
GO:0032270	2.30992e-06	0.999999	32	1646	positive regulation of cellular protein metabolic process	BP	0.000218831	113|185|604|685|920|1026|1524|1647|1847|3303|3383|3553|3569|3625|3932|3949|4318|4609|4616|5788|6364|6385|7128|8792|10253|10371|10769|11030|11170|23645|50937|653361	ADCY7|AGTR1|BCL6|BTC|CD4|CDKN1A|CX3CR1|GADD45A|DUSP5|HSPA1A|ICAM1|IL1B|IL6|INHBB|LCK|LDLR|MMP9|MYC|GADD45B|PTPRC|CCL20|SDC4|TNFAIP3|TNFRSF11A|SPRY2|SEMA3A|PLK2|RBPMS|FAM107A|PPP1R15A|CDON|NCF1
GO:0001568	2.33838e-06	0.999999	21	793	blood vessel development	BP	0.000220232	133|185|347|1278|1524|1647|3553|3569|3576|3689|3949|4192|5054|5764|7122|7128|7857|10218|10253|10512|10769	ADM|AGTR1|APOD|COL1A2|CX3CR1|GADD45A|IL1B|IL6|CXCL8|ITGB2|LDLR|MDK|SERPINE1|PTN|CLDN5|TNFAIP3|SCG2|ANGPTL7|SPRY2|SEMA3C|PLK2
GO:2000379	2.38799e-06	1	8	106	positive regulation of reactive oxygen species metabolic process	BP	0.000223596	185|1026|1647|2309|3383|3553|3689|5806	AGTR1|CDKN1A|GADD45A|FOXO3|ICAM1|IL1B|ITGB2|PTX3
GO:0150076	2.6997e-06	1	7	77	neuroinflammatory response	BP	0.000251321	3553|3569|3689|3949|4318|5788|9572	IL1B|IL6|ITGB2|LDLR|MMP9|PTPRC|NR1D1
GO:0042113	2.77859e-06	1	13	328	B cell activation	BP	0.000257179	604|678|1026|1316|3507|3537|3569|4064|4332|5788|7128|7412|29760	BCL6|ZFP36L2|CDKN1A|KLF6|IGHM|IGLC1|IL6|CD180|MNDA|PTPRC|TNFAIP3|VCAM1|BLNK
GO:0001525	2.8486e-06	0.999999	18	610	angiogenesis	BP	0.000262152	133|185|347|1524|1647|3553|3569|3576|3689|4192|5054|5764|7122|7128|7857|10218|10253|10769	ADM|AGTR1|APOD|CX3CR1|GADD45A|IL1B|IL6|CXCL8|ITGB2|MDK|SERPINE1|PTN|CLDN5|TNFAIP3|SCG2|ANGPTL7|SPRY2|PLK2
GO:0050863	2.92727e-06	1	13	332	regulation of T cell activation	BP	0.000267862	604|920|3109|3553|3569|3932|4192|5788|5880|6385|7412|7704|11151	BCL6|CD4|HLA-DMB|IL1B|IL6|LCK|MDK|PTPRC|RAC2|SDC4|VCAM1|ZBTB16|CORO1A
GO:0044419	2.98314e-06	0.999999	38	2250	interspecies interaction between organisms	BP	0.000271432	133|920|1524|2289|2823|2921|3117|3148|3303|3383|3426|3507|3537|3553|3569|3576|3625|3932|3949|4064|4312|4332|5054|5788|5806|6192|6364|6863|7079|7128|7412|8792|9572|9830|9865|11151|54541|653361	ADM|CD4|CX3CR1|FKBP5|GPM6A|CXCL3|HLA-DQA1|HMGB2|HSPA1A|ICAM1|CFI|IGHM|IGLC1|IL1B|IL6|CXCL8|INHBB|LCK|LDLR|CD180|MMP1|MNDA|SERPINE1|PTPRC|PTX3|RPS4Y1|CCL20|TAC1|TIMP4|TNFAIP3|VCAM1|TNFRSF11A|NR1D1|TRIM14|TRIL|CORO1A|DDIT4|NCF1
GO:0022407	3.09647e-06	0.999999	15	439	regulation of cell-cell adhesion	BP	0.000280161	288|604|920|3109|3383|3553|3569|3689|3932|4192|5788|6385|7412|7704|11151	ANK3|BCL6|CD4|HLA-DMB|ICAM1|IL1B|IL6|ITGB2|LCK|MDK|PTPRC|SDC4|VCAM1|ZBTB16|CORO1A
GO:0072593	3.32809e-06	0.999999	12	288	reactive oxygen species metabolic process	BP	0.000299435	185|1026|1524|1647|2309|3383|3553|3689|5806|5880|54541|653361	AGTR1|CDKN1A|CX3CR1|GADD45A|FOXO3|ICAM1|IL1B|ITGB2|PTX3|RAC2|DDIT4|NCF1
GO:0050794	3.45048e-06	0.999998	120	11433	regulation of cellular process	BP	0.000308722	113|133|185|288|347|467|604|678|685|687|920|1009|1026|1052|1278|1316|1524|1647|1831|1844|1847|1850|2114|2214|2309|2354|2355|2532|2560|2596|2745|2823|2921|3109|3117|3148|3303|3383|3475|3507|3537|3553|3569|3576|3625|3689|3832|3908|3932|3949|3992|4064|4128|4192|4312|4318|4332|4609|4616|4745|4783|4811|4862|5054|5292|5744|5764|5788|5806|5880|6236|6364|6385|6531|6653|6781|6863|7079|7122|7128|7298|7412|…	ADCY7|ADM|AGTR1|ANK3|APOD|ATF3|BCL6|ZFP36L2|BTC|KLF9|CD4|CDH11|CDKN1A|CEBPD|COL1A2|KLF6|CX3CR1|GADD45A|TSC22D3|DUSP2|DUSP5|DUSP8|ETS2|FCGR3A|FOXO3|FOSB|FOSL2|ACKR1|GABRB1|GAP43|GLRX|GPM6A|CXCL3|HLA-DMB|HLA-DQA1|HMGB2|HSPA1A|ICAM1|IFRD1|IGHM|IGLC1|IL1B|IL6|CXCL8|INHBB|ITGB2|KIF11|LAMA2|LCK|LDLR|FADS1|CD180|MAOA|MDK|MMP1|MMP9|MNDA|MYC|GADD45B|NELL1|NFIL3|NID1|NPAS2|SERPINE1|PIM1|PTHLH|PTN|PTPRC|PTX…
GO:0071901	3.52868e-06	1	9	148	negative regulation of protein serine/threonine kinase activity	BP	0.000313975	1026|1647|1844|1847|1850|3553|6653|7128|10253	CDKN1A|GADD45A|DUSP2|DUSP5|DUSP8|IL1B|SORL1|TNFAIP3|SPRY2
GO:0071621	3.5605e-06	1	8	127	granulocyte chemotaxis	BP	0.000315065	2921|3553|3576|3689|4192|5880|6364|7857	CXCL3|IL1B|CXCL8|ITGB2|MDK|RAC2|CCL20|SCG2
GO:0071216	3.78584e-06	0.999999	11	246	cellular response to biotic stimulus	BP	0.000333175	1524|2921|3148|3383|3553|3569|3576|4064|5054|7128|9572	CX3CR1|CXCL3|HMGB2|ICAM1|IL1B|IL6|CXCL8|CD180|SERPINE1|TNFAIP3|NR1D1
GO:0051960	4.08921e-06	0.999999	23	957	regulation of nervous system development	BP	0.000357917	604|1524|2309|2596|3148|3475|3553|3569|3949|4192|5764|6653|9315|9572|10154|10371|10512|10769|10810|11075|23768|50937|51760	BCL6|CX3CR1|FOXO3|GAP43|HMGB2|IFRD1|IL1B|IL6|LDLR|MDK|PTN|SORL1|NREP|NR1D1|PLXNC1|SEMA3A|SEMA3C|PLK2|WASF3|STMN2|FLRT2|CDON|SYT17
GO:0001944	4.44244e-06	0.999999	21	826	vasculature development	BP	0.000386733	133|185|347|1278|1524|1647|3553|3569|3576|3689|3949|4192|5054|5764|7122|7128|7857|10218|10253|10512|10769	ADM|AGTR1|APOD|COL1A2|CX3CR1|GADD45A|IL1B|IL6|CXCL8|ITGB2|LDLR|MDK|SERPINE1|PTN|CLDN5|TNFAIP3|SCG2|ANGPTL7|SPRY2|SEMA3C|PLK2
GO:0030097	4.47839e-06	0.999999	22	926	hemopoiesis	BP	0.000387766	604|678|920|1052|1316|2309|3148|3303|3553|3569|3932|4192|4318|4609|5292|5764|5788|7412|7704|8792|10234|29760	BCL6|ZFP36L2|CD4|CEBPD|KLF6|FOXO3|HMGB2|HSPA1A|IL1B|IL6|LCK|MDK|MMP9|MYC|PIM1|PTN|PTPRC|VCAM1|ZBTB16|TNFRSF11A|LRRC17|BLNK
GO:0040007	4.66814e-06	0.999999	23	983	growth	BP	0.000402034	133|185|347|604|1026|2309|2593|2596|3303|3475|4192|4501|5292|5764|5806|6531|6781|7298|10253|10371|10512|11170|51760	ADM|AGTR1|APOD|BCL6|CDKN1A|FOXO3|GAMT|GAP43|HSPA1A|IFRD1|MDK|MT1X|PIM1|PTN|PTX3|SLC6A3|STC1|TYMS|SPRY2|SEMA3A|SEMA3C|FAM107A|SYT17
GO:0010647	4.83801e-06	0.999998	34	1872	positive regulation of cell communication	BP	0.000414447	288|467|685|920|1524|1647|1847|3303|3383|3553|3569|3625|3908|3932|4064|4128|4318|4616|5764|5788|5880|6364|6653|6863|7128|8792|9830|10253|10371|10769|11030|11170|50937|653361	ANK3|ATF3|BTC|CD4|CX3CR1|GADD45A|DUSP5|HSPA1A|ICAM1|IL1B|IL6|INHBB|LAMA2|LCK|CD180|MAOA|MMP9|GADD45B|PTN|PTPRC|RAC2|CCL20|SORL1|TAC1|TNFAIP3|TNFRSF11A|TRIM14|SPRY2|SEMA3A|PLK2|RBPMS|FAM107A|CDON|NCF1
GO:0019220	5.05399e-06	0.999998	34	1869	regulation of phosphate metabolic process	BP	0.000430659	113|467|685|920|1026|1524|1647|1844|1847|1850|3383|3553|3569|3625|3689|3949|4318|4609|4616|5764|5788|5880|6364|6385|6653|7128|8792|10253|10371|11030|23645|50937|54541|653361	ADCY7|ATF3|BTC|CD4|CDKN1A|CX3CR1|GADD45A|DUSP2|DUSP5|DUSP8|ICAM1|IL1B|IL6|INHBB|ITGB2|LDLR|MMP9|MYC|GADD45B|PTN|PTPRC|RAC2|CCL20|SDC4|SORL1|TNFAIP3|TNFRSF11A|SPRY2|SEMA3A|RBPMS|PPP1R15A|CDON|DDIT4|NCF1
GO:0051174	5.1164e-06	0.999998	34	1870	regulation of phosphorus metabolic process	BP	0.000433682	113|467|685|920|1026|1524|1647|1844|1847|1850|3383|3553|3569|3625|3689|3949|4318|4609|4616|5764|5788|5880|6364|6385|6653|7128|8792|10253|10371|11030|23645|50937|54541|653361	ADCY7|ATF3|BTC|CD4|CDKN1A|CX3CR1|GADD45A|DUSP2|DUSP5|DUSP8|ICAM1|IL1B|IL6|INHBB|ITGB2|LDLR|MMP9|MYC|GADD45B|PTN|PTPRC|RAC2|CCL20|SDC4|SORL1|TNFAIP3|TNFRSF11A|SPRY2|SEMA3A|RBPMS|PPP1R15A|CDON|DDIT4|NCF1
GO:0012501	5.27644e-06	0.999998	37	2139	programmed cell death	BP	0.000444906	133|467|604|685|1026|1524|1647|1831|2309|3148|3303|3383|3553|3569|3625|3689|3932|4192|4318|4332|4609|4616|5054|5292|5764|5788|7128|7704|7857|10253|10371|10769|11151|23645|54541|150094|653361	ADM|ATF3|BCL6|BTC|CDKN1A|CX3CR1|GADD45A|TSC22D3|FOXO3|HMGB2|HSPA1A|ICAM1|IL1B|IL6|INHBB|ITGB2|LCK|MDK|MMP9|MNDA|MYC|GADD45B|SERPINE1|PIM1|PTN|PTPRC|TNFAIP3|ZBTB16|SCG2|SPRY2|SEMA3A|PLK2|CORO1A|PPP1R15A|DDIT4|SIK1|NCF1
GO:1901654	5.35893e-06	0.999999	10	200	response to ketone	BP	0.000449508	687|1026|1446|2309|2354|2560|3383|5764|7298|54541	KLF9|CDKN1A|CSN1S1|FOXO3|FOSB|GABRB1|ICAM1|PTN|TYMS|DDIT4
GO:0010721	5.42116e-06	0.999999	13	343	negative regulation of cell development	BP	0.000452372	2309|3475|3553|3569|3949|5744|5764|6653|9572|10371|10512|10769|11075	FOXO3|IFRD1|IL1B|IL6|LDLR|PTHLH|PTN|SORL1|NR1D1|SEMA3A|SEMA3C|PLK2|STMN2
GO:2000377	5.45288e-06	0.999999	10	200	regulation of reactive oxygen species metabolic process	BP	0.000452674	185|1026|1524|1647|2309|3383|3553|3689|5806|5880	AGTR1|CDKN1A|CX3CR1|GADD45A|FOXO3|ICAM1|IL1B|ITGB2|PTX3|RAC2
GO:0007399	5.53455e-06	0.999998	41	2449	nervous system development	BP	0.000454672	133|288|347|604|1009|1524|2309|2560|2596|2823|3148|3475|3553|3569|3908|3949|4082|4192|4745|4862|5764|5880|6385|6531|6653|7079|7704|7915|9315|9572|10154|10371|10512|10769|10810|11075|11341|23768|50937|51760|54541	ADM|ANK3|APOD|BCL6|CDH11|CX3CR1|FOXO3|GABRB1|GAP43|GPM6A|HMGB2|IFRD1|IL1B|IL6|LAMA2|LDLR|MARCKS|MDK|NELL1|NPAS2|PTN|RAC2|SDC4|SLC6A3|SORL1|TIMP4|ZBTB16|ALDH5A1|NREP|NR1D1|PLXNC1|SEMA3A|SEMA3C|PLK2|WASF3|STMN2|SCRG1|FLRT2|CDON|SYT17|DDIT4
GO:0030198	5.53543e-06	0.999999	14	395	extracellular matrix organization	BP	0.000454672	1278|3383|3569|3689|3908|4312|4318|4811|5054|5806|7412|10218|22795|23768	COL1A2|ICAM1|IL6|ITGB2|LAMA2|MMP1|MMP9|NID1|SERPINE1|PTX3|VCAM1|ANGPTL7|NID2|FLRT2
GO:0006469	5.56165e-06	0.999999	11	246	negative regulation of protein kinase activity	BP	0.000454672	1026|1647|1844|1847|1850|3553|4616|5788|6653|7128|10253	CDKN1A|GADD45A|DUSP2|DUSP5|DUSP8|IL1B|GADD45B|PTPRC|SORL1|TNFAIP3|SPRY2
GO:0043062	5.70223e-06	0.999999	14	396	extracellular structure organization	BP	0.00046381	1278|3383|3569|3689|3908|4312|4318|4811|5054|5806|7412|10218|22795|23768	COL1A2|ICAM1|IL6|ITGB2|LAMA2|MMP1|MMP9|NID1|SERPINE1|PTX3|VCAM1|ANGPTL7|NID2|FLRT2
GO:0031099	5.75213e-06	0.999999	10	201	regeneration	BP	0.000465007	133|347|1026|2596|3475|3569|4192|5764|7298|9315	ADM|APOD|CDKN1A|GAP43|IFRD1|IL6|MDK|PTN|TYMS|NREP
GO:0048514	5.77469e-06	0.999999	19	706	blood vessel morphogenesis	BP	0.000465007	133|185|347|1524|1647|3553|3569|3576|3689|3949|4192|5054|5764|7122|7128|7857|10218|10253|10769	ADM|AGTR1|APOD|CX3CR1|GADD45A|IL1B|IL6|CXCL8|ITGB2|LDLR|MDK|SERPINE1|PTN|CLDN5|TNFAIP3|SCG2|ANGPTL7|SPRY2|PLK2
GO:0008285	5.90143e-06	0.999998	20	786	negative regulation of cell population proliferation	BP	0.000472848	133|347|604|687|1026|3303|3553|3569|3576|4332|4609|4745|5744|5764|6385|7128|7704|7857|10253|27306	ADM|APOD|BCL6|KLF9|CDKN1A|HSPA1A|IL1B|IL6|CXCL8|MNDA|MYC|NELL1|PTHLH|PTN|SDC4|TNFAIP3|ZBTB16|SCG2|SPRY2|HPGDS
GO:0050768	6.14804e-06	0.999999	12	295	negative regulation of neurogenesis	BP	0.00048786	2309|3475|3553|3569|3949|5764|6653|9572|10371|10512|10769|11075	FOXO3|IFRD1|IL1B|IL6|LDLR|PTN|SORL1|NR1D1|SEMA3A|SEMA3C|PLK2|STMN2
GO:0060284	6.14936e-06	0.999998	23	983	regulation of cell development	BP	0.00048786	604|1524|2309|3148|3475|3553|3569|3949|4192|5744|5764|6653|7122|9315|9572|10154|10371|10512|10769|11075|23768|50937|51760	BCL6|CX3CR1|FOXO3|HMGB2|IFRD1|IL1B|IL6|LDLR|MDK|PTHLH|PTN|SORL1|CLDN5|NREP|NR1D1|PLXNC1|SEMA3A|SEMA3C|PLK2|STMN2|FLRT2|CDON|SYT17
GO:0002685	6.44451e-06	0.999999	10	212	regulation of leukocyte migration	BP	0.000508769	347|1524|3383|3569|3576|4192|5054|5764|5880|6364	APOD|CX3CR1|ICAM1|IL6|CXCL8|MDK|SERPINE1|PTN|RAC2|CCL20
GO:0000165	6.64912e-06	0.999998	22	944	MAPK cascade	BP	0.000522361	467|678|685|920|1647|1844|1847|1850|3383|3553|3569|4609|4616|5788|6364|6653|7857|8792|10253|10371|50937|653361	ATF3|ZFP36L2|BTC|CD4|GADD45A|DUSP2|DUSP5|DUSP8|ICAM1|IL1B|IL6|MYC|GADD45B|PTPRC|CCL20|SORL1|SCG2|TNFRSF11A|SPRY2|SEMA3A|CDON|NCF1
GO:0065009	6.70078e-06	0.999997	47	3084	regulation of molecular function	BP	0.000522435	113|185|288|604|685|920|1026|1524|1647|1844|1847|1850|2745|3148|3303|3383|3553|3569|3689|3932|4056|4318|4609|4616|5054|5292|5764|5788|5806|5880|6236|6364|6385|6653|7079|7122|7128|8792|9732|9830|10154|10253|10769|23645|50937|150094|653361	ADCY7|AGTR1|ANK3|BCL6|BTC|CD4|CDKN1A|CX3CR1|GADD45A|DUSP2|DUSP5|DUSP8|GLRX|HMGB2|HSPA1A|ICAM1|IL1B|IL6|ITGB2|LCK|LTC4S|MMP9|MYC|GADD45B|SERPINE1|PIM1|PTN|PTPRC|PTX3|RAC2|RRAD|CCL20|SDC4|SORL1|TIMP4|CLDN5|TNFAIP3|TNFRSF11A|DOCK4|TRIM14|PLXNC1|SPRY2|PLK2|PPP1R15A|CDON|SIK1|NCF1
GO:0050767	6.71494e-06	0.999998	21	845	regulation of neurogenesis	BP	0.000522435	604|1524|2309|3148|3475|3553|3569|3949|4192|5764|6653|9315|9572|10154|10371|10512|10769|11075|23768|50937|51760	BCL6|CX3CR1|FOXO3|HMGB2|IFRD1|IL1B|IL6|LDLR|MDK|PTN|SORL1|NREP|NR1D1|PLXNC1|SEMA3A|SEMA3C|PLK2|STMN2|FLRT2|CDON|SYT17
GO:0002520	6.85931e-06	0.999998	23	1024	immune system development	BP	0.000529713	604|678|920|1052|1316|2309|3148|3303|3553|3569|3932|4192|4318|4609|5292|5764|5788|7128|7412|7704|8792|10234|29760	BCL6|ZFP36L2|CD4|CEBPD|KLF6|FOXO3|HMGB2|HSPA1A|IL1B|IL6|LCK|MDK|MMP9|MYC|PIM1|PTN|PTPRC|TNFAIP3|VCAM1|ZBTB16|TNFRSF11A|LRRC17|BLNK
GO:0009987	6.87427e-06	0.999999	158	17917	cellular process	BP	0.000529713	113|125|126|133|185|273|288|316|347|467|604|678|685|687|920|1009|1026|1036|1043|1052|1278|1316|1359|1446|1466|1524|1647|1831|1844|1847|1850|2114|2214|2289|2309|2354|2355|2532|2560|2593|2596|2745|2823|2921|3101|3109|3117|3148|3303|3310|3383|3426|3475|3507|3537|3553|3569|3576|3625|3689|3832|3908|3932|3949|3988|3992|4056|4064|4082|4128|4192|4200|4312|4318|4332|4501|4609|4616|4745|4783|4811|4862|5054…	ADCY7|ADH1B|ADH1C|ADM|AGTR1|AMPH|ANK3|AOX1|APOD|ATF3|BCL6|ZFP36L2|BTC|KLF9|CD4|CDH11|CDKN1A|CDO1|CD52|CEBPD|COL1A2|KLF6|CPA3|CSN1S1|CSRP2|CX3CR1|GADD45A|TSC22D3|DUSP2|DUSP5|DUSP8|ETS2|FCGR3A|FKBP5|FOXO3|FOSB|FOSL2|ACKR1|GABRB1|GAMT|GAP43|GLRX|GPM6A|CXCL3|HK3|HLA-DMB|HLA-DQA1|HMGB2|HSPA1A|HSPA6|ICAM1|CFI|IFRD1|IGHM|IGLC1|IL1B|IL6|CXCL8|INHBB|ITGB2|KIF11|LAMA2|LCK|LDLR|LIPA|FADS1|LTC4S|CD180|MARCKS…
GO:0042129	7.09349e-06	0.999999	9	167	regulation of T cell proliferation	BP	0.000544003	920|3109|3553|3569|5788|5880|6385|7412|11151	CD4|HLA-DMB|IL1B|IL6|PTPRC|RAC2|SDC4|VCAM1|CORO1A
GO:0002521	7.3763e-06	0.999998	16	538	leukocyte differentiation	BP	0.000563011	604|678|920|1316|3553|3569|3932|4192|4318|4609|5788|7412|7704|8792|10234|29760	BCL6|ZFP36L2|CD4|KLF6|IL1B|IL6|LCK|MDK|MMP9|MYC|PTPRC|VCAM1|ZBTB16|TNFRSF11A|LRRC17|BLNK
GO:2001236	7.47797e-06	0.999999	9	162	regulation of extrinsic apoptotic signaling pathway	BP	0.000568078	467|3148|3303|3383|3553|5054|5788|7128|7857	ATF3|HMGB2|HSPA1A|ICAM1|IL1B|SERPINE1|PTPRC|TNFAIP3|SCG2
GO:0035295	7.68135e-06	0.999998	25	1148	tube development	BP	0.000580789	133|185|347|1026|1524|1647|3553|3569|3576|3689|3949|3988|4192|4609|5054|5764|6385|7122|7128|7298|7857|10218|10253|10512|10769	ADM|AGTR1|APOD|CDKN1A|CX3CR1|GADD45A|IL1B|IL6|CXCL8|ITGB2|LDLR|LIPA|MDK|MYC|SERPINE1|PTN|SDC4|CLDN5|TNFAIP3|TYMS|SCG2|ANGPTL7|SPRY2|SEMA3C|PLK2
GO:0023014	7.75363e-06	0.999998	22	953	signal transduction by protein phosphorylation	BP	0.000583515	467|678|685|920|1647|1844|1847|1850|3383|3553|3569|4609|4616|5788|6364|6653|7857|8792|10253|10371|50937|653361	ATF3|ZFP36L2|BTC|CD4|GADD45A|DUSP2|DUSP5|DUSP8|ICAM1|IL1B|IL6|MYC|GADD45B|PTPRC|CCL20|SORL1|SCG2|TNFRSF11A|SPRY2|SEMA3A|CDON|NCF1
GO:0030593	7.82031e-06	0.999999	7	103	neutrophil chemotaxis	BP	0.000584564	2921|3553|3576|3689|4192|5880|6364	CXCL3|IL1B|CXCL8|ITGB2|MDK|RAC2|CCL20
GO:0061900	7.84016e-06	1	6	60	glial cell activation	BP	0.000584564	3553|3569|3689|3949|5788|9572	IL1B|IL6|ITGB2|LDLR|PTPRC|NR1D1
GO:0042110	8.13168e-06	0.999998	15	483	T cell activation	BP	0.000603506	604|678|920|3109|3383|3553|3569|3932|4192|5788|5880|6385|7412|7704|11151	BCL6|ZFP36L2|CD4|HLA-DMB|ICAM1|IL1B|IL6|LCK|MDK|PTPRC|RAC2|SDC4|VCAM1|ZBTB16|CORO1A
GO:0097190	8.20309e-06	0.999998	17	612	apoptotic signaling pathway	BP	0.000606012	467|1026|1524|2309|3148|3303|3383|3553|3625|3932|4318|5054|5788|7128|7857|23645|54541	ATF3|CDKN1A|CX3CR1|FOXO3|HMGB2|HSPA1A|ICAM1|IL1B|INHBB|LCK|MMP9|SERPINE1|PTPRC|TNFAIP3|SCG2|PPP1R15A|DDIT4
GO:0044093	8.73232e-06	0.999997	33	1826	positive regulation of molecular function	BP	0.000642165	113|185|288|685|920|1026|1524|1647|1847|2745|3148|3303|3383|3553|3569|3689|3932|4056|4318|4609|4616|5788|6364|6385|6653|7122|8792|9732|9830|10253|10769|23645|653361	ADCY7|AGTR1|ANK3|BTC|CD4|CDKN1A|CX3CR1|GADD45A|DUSP5|GLRX|HMGB2|HSPA1A|ICAM1|IL1B|IL6|ITGB2|LCK|LTC4S|MMP9|MYC|GADD45B|PTPRC|CCL20|SDC4|SORL1|CLDN5|TNFRSF11A|DOCK4|TRIM14|SPRY2|PLK2|PPP1R15A|NCF1
GO:0048534	8.86771e-06	0.999997	22	967	hematopoietic or lymphoid organ development	BP	0.000649157	604|678|920|1052|1316|2309|3148|3303|3553|3569|3932|4192|4318|4609|5292|5764|5788|7412|7704|8792|10234|29760	BCL6|ZFP36L2|CD4|CEBPD|KLF6|FOXO3|HMGB2|HSPA1A|IL1B|IL6|LCK|MDK|MMP9|MYC|PIM1|PTN|PTPRC|VCAM1|ZBTB16|TNFRSF11A|LRRC17|BLNK
GO:0042325	9.32499e-06	0.999997	31	1669	regulation of phosphorylation	BP	0.000678233	113|467|685|920|1026|1524|1647|1844|1847|1850|3383|3553|3569|3625|3689|4318|4609|4616|5788|5880|6364|6385|6653|7128|8792|10253|10371|11030|50937|54541|653361	ADCY7|ATF3|BTC|CD4|CDKN1A|CX3CR1|GADD45A|DUSP2|DUSP5|DUSP8|ICAM1|IL1B|IL6|INHBB|ITGB2|MMP9|MYC|GADD45B|PTPRC|RAC2|CCL20|SDC4|SORL1|TNFAIP3|TNFRSF11A|SPRY2|SEMA3A|RBPMS|CDON|DDIT4|NCF1
GO:0071495	9.34913e-06	0.999997	28	1406	cellular response to endogenous stimulus	BP	0.000678233	113|185|678|687|1278|1524|2309|2354|2560|3303|3383|3553|3576|3625|5764|6653|6781|6863|7122|7412|9315|9572|10253|11075|11151|11170|23768|54541	ADCY7|AGTR1|ZFP36L2|KLF9|COL1A2|CX3CR1|FOXO3|FOSB|GABRB1|HSPA1A|ICAM1|IL1B|CXCL8|INHBB|PTN|SORL1|STC1|TAC1|CLDN5|VCAM1|NREP|NR1D1|SPRY2|STMN2|CORO1A|FAM107A|FLRT2|DDIT4
GO:0031347	9.50092e-06	0.999997	19	749	regulation of defense response	BP	0.000686154	113|185|347|604|3148|3553|3569|3949|4192|4318|4332|4862|5054|5788|6863|7128|7850|8792|9572	ADCY7|AGTR1|APOD|BCL6|HMGB2|IL1B|IL6|LDLR|MDK|MMP9|MNDA|NPAS2|SERPINE1|PTPRC|TAC1|TNFAIP3|IL1R2|TNFRSF11A|NR1D1
GO:0031589	9.761e-06	0.999998	13	359	cell-substrate adhesion	BP	0.00070179	347|604|3689|4192|4811|5054|5764|5880|6385|7412|11151|11170|22795	APOD|BCL6|ITGB2|MDK|NID1|SERPINE1|PTN|RAC2|SDC4|VCAM1|CORO1A|FAM107A|NID2
GO:0051128	9.92814e-06	0.999996	40	2429	regulation of cellular component organization	BP	0.000708766	185|347|604|685|1026|2596|2823|3303|3383|3475|3553|3569|3832|3949|4192|4312|4318|4609|5054|5764|5880|6385|6653|6863|7122|10154|10218|10253|10371|10403|10512|10769|10810|11075|11151|11170|23645|23768|25802|51760	AGTR1|APOD|BCL6|BTC|CDKN1A|GAP43|GPM6A|HSPA1A|ICAM1|IFRD1|IL1B|IL6|KIF11|LDLR|MDK|MMP1|MMP9|MYC|SERPINE1|PTN|RAC2|SDC4|SORL1|TAC1|CLDN5|PLXNC1|ANGPTL7|SPRY2|SEMA3A|NDC80|SEMA3C|PLK2|WASF3|STMN2|CORO1A|FAM107A|PPP1R15A|FLRT2|LMOD1|SYT17
GO:0010942	9.94605e-06	0.999997	19	746	positive regulation of cell death	BP	0.000708766	133|467|604|1026|1647|2309|3569|3625|3689|3932|4318|4332|4609|4616|5764|5788|7704|54541|150094	ADM|ATF3|BCL6|CDKN1A|GADD45A|FOXO3|IL6|INHBB|ITGB2|LCK|MMP9|MNDA|MYC|GADD45B|PTN|PTPRC|ZBTB16|DDIT4|SIK1
GO:0043408	1.00369e-05	0.999997	19	752	regulation of MAPK cascade	BP	0.00071209	467|920|1647|1844|1847|1850|3383|3553|3569|4609|4616|5788|6364|6653|8792|10253|10371|50937|653361	ATF3|CD4|GADD45A|DUSP2|DUSP5|DUSP8|ICAM1|IL1B|IL6|MYC|GADD45B|PTPRC|CCL20|SORL1|TNFRSF11A|SPRY2|SEMA3A|CDON|NCF1
GO:0048589	1.05655e-05	0.999997	18	670	developmental growth	BP	0.000746302	133|347|1026|2309|2593|2596|3475|4192|5292|5764|5806|6531|6781|7298|10253|10371|10512|51760	ADM|APOD|CDKN1A|FOXO3|GAMT|GAP43|IFRD1|MDK|PIM1|PTN|PTX3|SLC6A3|STC1|TYMS|SPRY2|SEMA3A|SEMA3C|SYT17
GO:1904035	1.13552e-05	0.999999	7	94	regulation of epithelial cell apoptotic process	BP	0.000798586	2309|3383|3569|4192|5054|7128|7857	FOXO3|ICAM1|IL6|MDK|SERPINE1|TNFAIP3|SCG2
GO:0009966	1.18159e-05	0.999995	48	3218	regulation of signal transduction	BP	0.000827372	133|347|467|604|685|920|1524|1647|1844|1847|1850|2309|3148|3303|3383|3553|3569|3576|3625|3932|4064|4128|4192|4318|4609|4616|5054|5788|5880|6364|6653|7128|7850|7857|8792|9315|9572|9830|10253|10371|10769|11030|11197|23645|26091|50937|54541|653361	ADM|APOD|ATF3|BCL6|BTC|CD4|CX3CR1|GADD45A|DUSP2|DUSP5|DUSP8|FOXO3|HMGB2|HSPA1A|ICAM1|IL1B|IL6|CXCL8|INHBB|LCK|CD180|MAOA|MDK|MMP9|MYC|GADD45B|SERPINE1|PTPRC|RAC2|CCL20|SORL1|TNFAIP3|IL1R2|SCG2|TNFRSF11A|NREP|NR1D1|TRIM14|SPRY2|SEMA3A|PLK2|RBPMS|WIF1|PPP1R15A|HERC4|CDON|DDIT4|NCF1
GO:0070848	1.23205e-05	0.999997	19	745	response to growth factor	BP	0.000858965	678|1278|1524|2309|3303|3553|3576|4609|5764|6653|6863|7122|9315|10253|11075|11151|23768|25878|54541	ZFP36L2|COL1A2|CX3CR1|FOXO3|HSPA1A|IL1B|CXCL8|MYC|PTN|SORL1|TAC1|CLDN5|NREP|SPRY2|STMN2|CORO1A|FLRT2|MXRA5|DDIT4
GO:0033673	1.26129e-05	0.999998	11	268	negative regulation of kinase activity	BP	0.000875562	1026|1647|1844|1847|1850|3553|4616|5788|6653|7128|10253	CDKN1A|GADD45A|DUSP2|DUSP5|DUSP8|IL1B|GADD45B|PTPRC|SORL1|TNFAIP3|SPRY2
GO:0044706	1.36707e-05	0.999998	10	226	multi-multicellular organism process	BP	0.00094492	133|1833|2354|3553|4318|5744|5764|6781|6863|23764	ADM|EPYC|FOSB|IL1B|MMP9|PTHLH|PTN|STC1|TAC1|MAFF
GO:0051961	1.37593e-05	0.999998	12	319	negative regulation of nervous system development	BP	0.00094698	2309|3475|3553|3569|3949|5764|6653|9572|10371|10512|10769|11075	FOXO3|IFRD1|IL1B|IL6|LDLR|PTN|SORL1|NR1D1|SEMA3A|SEMA3C|PLK2|STMN2
GO:0023056	1.39217e-05	0.999995	33	1879	positive regulation of signaling	BP	0.000954084	467|685|920|1524|1647|1847|3303|3383|3553|3569|3625|3908|3932|4064|4128|4318|4616|5764|5788|5880|6364|6653|6863|7128|8792|9830|10253|10371|10769|11030|11170|50937|653361	ATF3|BTC|CD4|CX3CR1|GADD45A|DUSP5|HSPA1A|ICAM1|IL1B|IL6|INHBB|LAMA2|LCK|CD180|MAOA|MMP9|GADD45B|PTN|PTPRC|RAC2|CCL20|SORL1|TAC1|TNFAIP3|TNFRSF11A|TRIM14|SPRY2|SEMA3A|PLK2|RBPMS|FAM107A|CDON|NCF1
GO:0042102	1.42419e-05	0.999999	7	101	positive regulation of T cell proliferation	BP	0.000971432	920|3109|3553|3569|5788|7412|11151	CD4|HLA-DMB|IL1B|IL6|PTPRC|VCAM1|CORO1A
GO:0097530	1.42955e-05	0.999998	8	150	granulocyte migration	BP	0.000971432	2921|3553|3576|3689|4192|5880|6364|7857	CXCL3|IL1B|CXCL8|ITGB2|MDK|RAC2|CCL20|SCG2
GO:0031669	1.50836e-05	0.999998	10	221	cellular response to nutrient levels	BP	0.00102068	467|1026|2309|3383|3625|3992|5292|5764|11170|150094	ATF3|CDKN1A|FOXO3|ICAM1|INHBB|FADS1|PIM1|PTN|FAM107A|SIK1
GO:0072359	1.54961e-05	0.999995	25	1196	circulatory system development	BP	0.0010442	133|185|347|1026|1278|1524|1647|3553|3569|3576|3689|3949|4192|5054|5292|5764|7122|7128|7857|10218|10253|10512|10769|23768|150094	ADM|AGTR1|APOD|CDKN1A|COL1A2|CX3CR1|GADD45A|IL1B|IL6|CXCL8|ITGB2|LDLR|MDK|SERPINE1|PIM1|PTN|CLDN5|TNFAIP3|SCG2|ANGPTL7|SPRY2|SEMA3C|PLK2|FLRT2|SIK1
GO:0002366	1.56309e-05	0.999996	18	716	leukocyte activation involved in immune response	BP	0.0010476	604|3101|3109|3303|3310|3383|3569|3689|4064|4192|4318|4332|5788|5806|5880|6402|6515|11151	BCL6|HK3|HLA-DMB|HSPA1A|HSPA6|ICAM1|IL6|ITGB2|CD180|MDK|MMP9|MNDA|PTPRC|PTX3|RAC2|SELL|SLC2A3|CORO1A
GO:0032269	1.56766e-05	0.999995	24	1149	negative regulation of cellular protein metabolic process	BP	0.0010476	467|678|1026|1647|1844|1847|1850|3303|3553|4318|4609|4616|4745|5054|5764|5788|6653|7079|7128|7298|7850|10253|23645|54541	ATF3|ZFP36L2|CDKN1A|GADD45A|DUSP2|DUSP5|DUSP8|HSPA1A|IL1B|MMP9|MYC|GADD45B|NELL1|SERPINE1|PTN|PTPRC|SORL1|TIMP4|TNFAIP3|TYMS|IL1R2|SPRY2|PPP1R15A|DDIT4
GO:0045123	1.65673e-05	0.999999	6	67	cellular extravasation	BP	0.00110255	1524|3383|3689|4192|6402|7412	CX3CR1|ICAM1|ITGB2|MDK|SELL|VCAM1
GO:0002263	1.69229e-05	0.999995	18	720	cell activation involved in immune response	BP	0.00112158	604|3101|3109|3303|3310|3383|3569|3689|4064|4192|4318|4332|5788|5806|5880|6402|6515|11151	BCL6|HK3|HLA-DMB|HSPA1A|HSPA6|ICAM1|IL6|ITGB2|CD180|MDK|MMP9|MNDA|PTPRC|PTX3|RAC2|SELL|SLC2A3|CORO1A
GO:0080134	1.74669e-05	0.999994	29	1541	regulation of response to stress	BP	0.00115289	113|185|347|604|1647|2309|3148|3303|3553|3569|3949|4192|4318|4332|4609|4616|4862|5054|5764|5788|6863|7128|7850|8792|9572|10371|10769|23645|653361	ADCY7|AGTR1|APOD|BCL6|GADD45A|FOXO3|HMGB2|HSPA1A|IL1B|IL6|LDLR|MDK|MMP9|MNDA|MYC|GADD45B|NPAS2|SERPINE1|PTN|PTPRC|TAC1|TNFAIP3|IL1R2|TNFRSF11A|NR1D1|SEMA3A|PLK2|PPP1R15A|NCF1
GO:0098542	1.7781e-05	0.999994	24	1213	defense response to other organism	BP	0.00116883	920|1524|3117|3148|3383|3426|3507|3537|3553|3569|3932|4064|4332|5054|5788|5806|6364|7128|7412|9830|9865|11151|54541|653361	CD4|CX3CR1|HLA-DQA1|HMGB2|ICAM1|CFI|IGHM|IGLC1|IL1B|IL6|LCK|CD180|MNDA|SERPINE1|PTPRC|PTX3|CCL20|TNFAIP3|VCAM1|TRIM14|TRIL|CORO1A|DDIT4|NCF1
GO:0097191	1.82116e-05	0.999997	10	230	extrinsic apoptotic signaling pathway	BP	0.00119227	467|2309|3148|3303|3383|3553|5054|5788|7128|7857	ATF3|FOXO3|HMGB2|HSPA1A|ICAM1|IL1B|SERPINE1|PTPRC|TNFAIP3|SCG2
GO:0001933	1.85549e-05	0.999996	14	444	negative regulation of protein phosphorylation	BP	0.00120982	467|1026|1647|1844|1847|1850|3553|4609|4616|5788|6653|7128|10253|54541	ATF3|CDKN1A|GADD45A|DUSP2|DUSP5|DUSP8|IL1B|MYC|GADD45B|PTPRC|SORL1|TNFAIP3|SPRY2|DDIT4
GO:0097305	1.93265e-05	0.999997	10	234	response to alcohol	BP	0.00125506	113|687|1026|1036|1446|2309|2354|3383|6531|7298	ADCY7|KLF9|CDKN1A|CDO1|CSN1S1|FOXO3|FOSB|ICAM1|SLC6A3|TYMS
GO:1903978	1.95018e-05	0.999999	4	21	regulation of microglial cell activation	BP	0.00126135	3569|3949|5788|9572	IL6|LDLR|PTPRC|NR1D1
GO:0032103	1.96744e-05	0.999995	15	529	positive regulation of response to external stimulus	BP	0.00126743	185|3148|3553|3569|3576|3949|4064|4192|4332|5054|5764|5880|6863|7857|8792	AGTR1|HMGB2|IL1B|IL6|CXCL8|LDLR|CD180|MDK|MNDA|SERPINE1|PTN|RAC2|TAC1|SCG2|TNFRSF11A
GO:0031400	1.98762e-05	0.999995	17	641	negative regulation of protein modification process	BP	0.00127533	467|1026|1647|1844|1847|1850|3303|3553|4609|4616|5764|5788|6653|7128|10253|23645|54541	ATF3|CDKN1A|GADD45A|DUSP2|DUSP5|DUSP8|HSPA1A|IL1B|MYC|GADD45B|PTN|PTPRC|SORL1|TNFAIP3|SPRY2|PPP1R15A|DDIT4
GO:0016310	2.02317e-05	0.999992	39	2455	phosphorylation	BP	0.00129298	113|467|678|685|920|1026|1524|1647|1844|1847|1850|3101|3383|3553|3569|3625|3689|3932|4318|4609|4616|5292|5788|5880|6364|6385|6653|7083|7128|7857|8792|10253|10371|10769|11030|50937|54541|150094|653361	ADCY7|ATF3|ZFP36L2|BTC|CD4|CDKN1A|CX3CR1|GADD45A|DUSP2|DUSP5|DUSP8|HK3|ICAM1|IL1B|IL6|INHBB|ITGB2|LCK|MMP9|MYC|GADD45B|PIM1|PTPRC|RAC2|CCL20|SDC4|SORL1|TK1|TNFAIP3|SCG2|TNFRSF11A|SPRY2|SEMA3A|PLK2|RBPMS|CDON|DDIT4|SIK1|NCF1
GO:0046903	2.12211e-05	0.999992	29	1575	secretion	BP	0.00135085	133|185|1036|3101|3303|3310|3553|3569|3625|3689|4318|4332|5054|5788|5806|5880|6385|6402|6515|6531|6653|6781|6863|7857|8714|8792|9572|11151|51760	ADM|AGTR1|CDO1|HK3|HSPA1A|HSPA6|IL1B|IL6|INHBB|ITGB2|MMP9|MNDA|SERPINE1|PTPRC|PTX3|RAC2|SDC4|SELL|SLC2A3|SLC6A3|SORL1|STC1|TAC1|SCG2|ABCC3|TNFRSF11A|NR1D1|CORO1A|SYT17
GO:0042698	2.23339e-05	0.999998	6	69	ovulation cycle	BP	0.00141609	2309|2560|4192|5764|5806|7079	FOXO3|GABRB1|MDK|PTN|PTX3|TIMP4
GO:0072574	2.37111e-05	0.999999	4	21	hepatocyte proliferation	BP	0.00149167	3569|4192|5764|7128	IL6|MDK|PTN|TNFAIP3
GO:0072575	2.37111e-05	0.999999	4	21	epithelial cell proliferation involved in liver morphogenesis	BP	0.00149167	3569|4192|5764|7128	IL6|MDK|PTN|TNFAIP3
GO:0031401	2.52606e-05	0.999991	25	1262	positive regulation of protein modification process	BP	0.00158296	113|604|685|920|1026|1524|1647|1847|3383|3553|3569|3625|4318|4616|5788|6364|6385|8792|10253|10371|11030|11170|23645|50937|653361	ADCY7|BCL6|BTC|CD4|CDKN1A|CX3CR1|GADD45A|DUSP5|ICAM1|IL1B|IL6|INHBB|MMP9|GADD45B|PTPRC|CCL20|SDC4|TNFRSF11A|SPRY2|SEMA3A|RBPMS|FAM107A|PPP1R15A|CDON|NCF1
GO:0042098	2.54471e-05	0.999996	9	195	T cell proliferation	BP	0.00158847	920|3109|3553|3569|5788|5880|6385|7412|11151	CD4|HLA-DMB|IL1B|IL6|PTPRC|RAC2|SDC4|VCAM1|CORO1A
GO:0043409	2.57816e-05	0.999996	9	187	negative regulation of MAPK cascade	BP	0.00159972	467|1844|1847|1850|3553|4609|5788|6653|10253	ATF3|DUSP2|DUSP5|DUSP8|IL1B|MYC|PTPRC|SORL1|SPRY2
GO:1903979	2.5826e-05	1	3	8	negative regulation of microglial cell activation	BP	0.00159972	3949|5788|9572	LDLR|PTPRC|NR1D1
GO:0001934	2.6502e-05	0.999992	22	1035	positive regulation of protein phosphorylation	BP	0.0016353	113|685|920|1026|1524|1647|1847|3383|3553|3569|3625|4318|4616|5788|6364|6385|8792|10253|10371|11030|50937|653361	ADCY7|BTC|CD4|CDKN1A|CX3CR1|GADD45A|DUSP5|ICAM1|IL1B|IL6|INHBB|MMP9|GADD45B|PTPRC|CCL20|SDC4|TNFRSF11A|SPRY2|SEMA3A|RBPMS|CDON|NCF1
GO:2001237	2.67655e-05	0.999997	7	107	negative regulation of extrinsic apoptotic signaling pathway	BP	0.00164526	3148|3303|3383|3553|5054|7128|7857	HMGB2|HSPA1A|ICAM1|IL1B|SERPINE1|TNFAIP3|SCG2
GO:1990266	2.7879e-05	0.999997	7	122	neutrophil migration	BP	0.00170719	2921|3553|3576|3689|4192|5880|6364	CXCL3|IL1B|CXCL8|ITGB2|MDK|RAC2|CCL20
GO:0072576	2.89787e-05	0.999999	4	22	liver morphogenesis	BP	0.00176314	3569|4192|5764|7128	IL6|MDK|PTN|TNFAIP3
GO:2001233	2.90116e-05	0.999994	13	413	regulation of apoptotic signaling pathway	BP	0.00176314	467|1524|3148|3303|3383|3553|3625|3932|4318|5054|5788|7128|7857	ATF3|CX3CR1|HMGB2|HSPA1A|ICAM1|IL1B|INHBB|LCK|MMP9|SERPINE1|PTPRC|TNFAIP3|SCG2
GO:0051348	3.03006e-05	0.999995	11	296	negative regulation of transferase activity	BP	0.00183456	1026|1647|1844|1847|1850|3553|4616|5788|6653|7128|10253	CDKN1A|GADD45A|DUSP2|DUSP5|DUSP8|IL1B|GADD45B|PTPRC|SORL1|TNFAIP3|SPRY2
GO:0002443	3.10683e-05	0.999991	20	892	leukocyte mediated immunity	BP	0.00187399	604|3101|3303|3310|3383|3426|3507|3537|3553|3569|3689|4318|4332|5788|5806|5880|6402|6515|10384|11151	BCL6|HK3|HSPA1A|HSPA6|ICAM1|CFI|IGHM|IGLC1|IL1B|IL6|ITGB2|MMP9|MNDA|PTPRC|PTX3|RAC2|SELL|SLC2A3|BTN3A3|CORO1A
GO:0060548	3.17373e-05	0.99999	22	1035	negative regulation of cell death	BP	0.0019072	604|685|1026|1524|1831|3148|3303|3383|3553|3569|4192|4318|4609|4862|5054|5292|6653|7128|7857|10253|10769|11151	BCL6|BTC|CDKN1A|CX3CR1|TSC22D3|HMGB2|HSPA1A|ICAM1|IL1B|IL6|MDK|MMP9|MYC|NPAS2|SERPINE1|PIM1|SORL1|TNFAIP3|SCG2|SPRY2|PLK2|CORO1A
GO:0061888	3.19504e-05	1	3	8	regulation of astrocyte activation	BP	0.00191287	3569|3949|9572	IL6|LDLR|NR1D1
GO:0042592	3.20853e-05	0.999987	33	1963	homeostatic process	BP	0.00191383	113|133|185|288|604|920|1043|1524|1831|2309|2745|3101|3148|3303|3383|3553|3569|3908|3932|3949|3988|4501|4609|5788|5880|6781|6863|7122|7128|8792|9572|11151|653361	ADCY7|ADM|AGTR1|ANK3|BCL6|CD4|CD52|CX3CR1|TSC22D3|FOXO3|GLRX|HK3|HMGB2|HSPA1A|ICAM1|IL1B|IL6|LAMA2|LCK|LDLR|LIPA|MT1X|MYC|PTPRC|RAC2|STC1|TAC1|CLDN5|TNFAIP3|TNFRSF11A|NR1D1|CORO1A|NCF1
GO:1901564	3.27325e-05	0.999983	80	6846	organonitrogen compound metabolic process	BP	0.00194523	113|185|316|347|467|604|678|685|920|1026|1036|1359|1524|1647|1844|1847|1850|2289|2309|2593|2745|3101|3303|3383|3426|3553|3569|3625|3689|3932|3949|4128|4312|4318|4609|4616|4745|5054|5277|5292|5744|5764|5788|5806|5880|6192|6364|6385|6531|6653|7079|7083|7128|7267|7298|7412|7704|7850|7857|7915|8792|9572|9830|10253|10371|10560|10769|10797|11030|11170|23645|23659|25834|26091|27306|50937|54504|54541|150…	ADCY7|AGTR1|AOX1|APOD|ATF3|BCL6|ZFP36L2|BTC|CD4|CDKN1A|CDO1|CPA3|CX3CR1|GADD45A|DUSP2|DUSP5|DUSP8|FKBP5|FOXO3|GAMT|GLRX|HK3|HSPA1A|ICAM1|CFI|IL1B|IL6|INHBB|ITGB2|LCK|LDLR|MAOA|MMP1|MMP9|MYC|GADD45B|NELL1|SERPINE1|PIGA|PIM1|PTHLH|PTN|PTPRC|PTX3|RAC2|RPS4Y1|CCL20|SDC4|SLC6A3|SORL1|TIMP4|TK1|TNFAIP3|TTC3|TYMS|VCAM1|ZBTB16|IL1R2|SCG2|ALDH5A1|TNFRSF11A|NR1D1|TRIM14|SPRY2|SEMA3A|SLC19A2|PLK2|MTHFD2|RBP…
GO:0032570	3.32627e-05	0.999998	5	46	response to progesterone	BP	0.00196947	1446|2354|2560|5764|7298	CSN1S1|FOSB|GABRB1|PTN|TYMS
GO:0050864	3.33973e-05	0.999995	9	195	regulation of B cell activation	BP	0.0019702	604|678|1026|3507|3537|3569|4332|5788|7128	BCL6|ZFP36L2|CDKN1A|IGHM|IGLC1|IL6|MNDA|PTPRC|TNFAIP3
GO:0050729	3.4212e-05	0.999996	8	158	positive regulation of inflammatory response	BP	0.00200673	185|3553|3569|3949|4192|5054|6863|8792	AGTR1|IL1B|IL6|LDLR|MDK|SERPINE1|TAC1|TNFRSF11A
GO:1904996	3.42658e-05	0.999999	4	23	positive regulation of leukocyte adhesion to vascular endothelial cell	BP	0.00200673	3383|3569|3689|4192	ICAM1|IL6|ITGB2|MDK
GO:0045936	3.63606e-05	0.999991	16	602	negative regulation of phosphate metabolic process	BP	0.00212169	467|1026|1647|1844|1847|1850|3553|4609|4616|5764|5788|6653|7128|10253|23645|54541	ATF3|CDKN1A|GADD45A|DUSP2|DUSP5|DUSP8|IL1B|MYC|GADD45B|PTN|PTPRC|SORL1|TNFAIP3|SPRY2|PPP1R15A|DDIT4
GO:0010563	3.7119e-05	0.99999	16	603	negative regulation of phosphorus metabolic process	BP	0.00215813	467|1026|1647|1844|1847|1850|3553|4609|4616|5764|5788|6653|7128|10253|23645|54541	ATF3|CDKN1A|GADD45A|DUSP2|DUSP5|DUSP8|IL1B|MYC|GADD45B|PTN|PTPRC|SORL1|TNFAIP3|SPRY2|PPP1R15A|DDIT4
GO:0035239	3.79788e-05	0.999988	21	951	tube morphogenesis	BP	0.00220017	133|185|347|1524|1647|3553|3569|3576|3689|3949|4192|4609|5054|5764|6385|7122|7128|7857|10218|10253|10769	ADM|AGTR1|APOD|CX3CR1|GADD45A|IL1B|IL6|CXCL8|ITGB2|LDLR|MDK|MYC|SERPINE1|PTN|SDC4|CLDN5|TNFAIP3|SCG2|ANGPTL7|SPRY2|PLK2
GO:0098609	3.969e-05	0.999988	20	884	cell-cell adhesion	BP	0.00229107	288|604|920|1009|1524|3109|3383|3553|3569|3689|3932|4192|5788|5880|6385|6402|7122|7412|7704|11151	ANK3|BCL6|CD4|CDH11|CX3CR1|HLA-DMB|ICAM1|IL1B|IL6|ITGB2|LCK|MDK|PTPRC|RAC2|SDC4|SELL|CLDN5|VCAM1|ZBTB16|CORO1A
GO:1903706	4.02281e-05	0.999991	14	498	regulation of hemopoiesis	BP	0.00231383	604|678|920|2309|3148|3303|3553|4192|4609|5292|5764|5788|7704|10234	BCL6|ZFP36L2|CD4|FOXO3|HMGB2|HSPA1A|IL1B|MDK|MYC|PIM1|PTN|PTPRC|ZBTB16|LRRC17
GO:2000347	4.1947e-05	0.999999	3	9	positive regulation of hepatocyte proliferation	BP	0.00240411	4192|5764|7128	MDK|PTN|TNFAIP3
GO:0042246	4.27847e-05	0.999997	6	79	tissue regeneration	BP	0.00244343	347|1026|2596|3475|4192|5764	APOD|CDKN1A|GAP43|IFRD1|MDK|PTN
GO:1903708	4.32795e-05	0.999994	9	204	positive regulation of hemopoiesis	BP	0.00245604	604|920|2309|3148|3303|3553|4192|5788|7704	BCL6|CD4|FOXO3|HMGB2|HSPA1A|IL1B|MDK|PTPRC|ZBTB16
GO:0001774	4.3463e-05	0.999998	5	50	microglial cell activation	BP	0.00245604	3569|3689|3949|5788|9572	IL6|ITGB2|LDLR|PTPRC|NR1D1
GO:0002269	4.3463e-05	0.999998	5	50	leukocyte activation involved in inflammatory response	BP	0.00245604	3569|3689|3949|5788|9572	IL6|ITGB2|LDLR|PTPRC|NR1D1
GO:1904036	4.43911e-05	0.999997	5	48	negative regulation of epithelial cell apoptotic process	BP	0.00249971	3383|4192|5054|7128|7857	ICAM1|MDK|SERPINE1|TNFAIP3|SCG2
GO:0043407	4.53567e-05	0.999996	6	79	negative regulation of MAP kinase activity	BP	0.00254519	1844|1847|1850|3553|6653|10253	DUSP2|DUSP5|DUSP8|IL1B|SORL1|SPRY2
GO:0030098	4.59651e-05	0.999991	12	368	lymphocyte differentiation	BP	0.00257038	604|678|920|1316|3553|3569|3932|4192|5788|7412|7704|29760	BCL6|ZFP36L2|CD4|KLF6|IL1B|IL6|LCK|MDK|PTPRC|VCAM1|ZBTB16|BLNK
GO:0042326	4.70885e-05	0.999989	14	484	negative regulation of phosphorylation	BP	0.00262408	467|1026|1647|1844|1847|1850|3553|4609|4616|5788|6653|7128|10253|54541	ATF3|CDKN1A|GADD45A|DUSP2|DUSP5|DUSP8|IL1B|MYC|GADD45B|PTPRC|SORL1|TNFAIP3|SPRY2|DDIT4
GO:1904019	4.76624e-05	0.999995	7	117	epithelial cell apoptotic process	BP	0.0026469	2309|3383|3569|4192|5054|7128|7857	FOXO3|ICAM1|IL6|MDK|SERPINE1|TNFAIP3|SCG2
GO:0043068	4.83126e-05	0.999987	17	693	positive regulation of programmed cell death	BP	0.00267379	133|467|604|1026|1647|2309|3569|3625|3932|4318|4332|4609|4616|5764|5788|7704|150094	ADM|ATF3|BCL6|CDKN1A|GADD45A|FOXO3|IL6|INHBB|LCK|MMP9|MNDA|MYC|GADD45B|PTN|PTPRC|ZBTB16|SIK1
GO:0000902	4.97084e-05	0.999984	22	1041	cell morphogenesis	BP	0.00274162	288|604|1009|2596|2823|3383|3475|3689|3908|3988|4192|5764|5880|6781|7694|10154|10371|10512|10810|11151|23768|51760	ANK3|BCL6|CDH11|GAP43|GPM6A|ICAM1|IFRD1|ITGB2|LAMA2|LIPA|MDK|PTN|RAC2|STC1|ZNF135|PLXNC1|SEMA3A|SEMA3C|WASF3|CORO1A|FLRT2|SYT17
GO:0043066	5.30446e-05	0.999983	20	919	negative regulation of apoptotic process	BP	0.00291564	604|685|1026|1524|1831|3148|3303|3383|3553|3569|4192|4318|4609|5054|5292|7128|7857|10253|10769|11151	BCL6|BTC|CDKN1A|CX3CR1|TSC22D3|HMGB2|HSPA1A|ICAM1|IL1B|IL6|MDK|MMP9|MYC|SERPINE1|PIM1|TNFAIP3|SCG2|SPRY2|PLK2|CORO1A
GO:0045766	5.33083e-05	0.999992	9	208	positive regulation of angiogenesis	BP	0.00292017	133|185|1524|3553|3576|3689|4192|5054|10769	ADM|AGTR1|CX3CR1|IL1B|CXCL8|ITGB2|MDK|SERPINE1|PLK2
GO:0051130	5.374e-05	0.999981	24	1217	positive regulation of cellular component organization	BP	0.00293384	604|685|2823|3303|3383|3553|3569|4192|4312|4318|5054|5764|5880|6385|6863|7122|10154|10810|11075|11151|23645|23768|25802|51760	BCL6|BTC|GPM6A|HSPA1A|ICAM1|IL1B|IL6|MDK|MMP1|MMP9|SERPINE1|PTN|RAC2|SDC4|TAC1|CLDN5|PLXNC1|WASF3|STMN2|CORO1A|PPP1R15A|FLRT2|LMOD1|SYT17
GO:0006796	5.74645e-05	0.999973	47	3344	phosphate-containing compound metabolic process	BP	0.00312657	113|467|678|685|920|1026|1524|1647|1844|1847|1850|3101|3383|3553|3569|3625|3689|3932|3949|3992|4318|4609|4616|5277|5292|5744|5764|5788|5880|6364|6385|6653|7083|7128|7298|7857|8792|10253|10371|10769|11030|23645|23659|50937|54541|150094|653361	ADCY7|ATF3|ZFP36L2|BTC|CD4|CDKN1A|CX3CR1|GADD45A|DUSP2|DUSP5|DUSP8|HK3|ICAM1|IL1B|IL6|INHBB|ITGB2|LCK|LDLR|FADS1|MMP9|MYC|GADD45B|PIGA|PIM1|PTHLH|PTN|PTPRC|RAC2|CCL20|SDC4|SORL1|TK1|TNFAIP3|TYMS|SCG2|TNFRSF11A|SPRY2|SEMA3A|PLK2|RBPMS|PPP1R15A|PLA2G15|CDON|DDIT4|SIK1|NCF1
GO:1902532	5.84907e-05	0.999985	15	556	negative regulation of intracellular signal transduction	BP	0.00316825	467|604|1844|1847|1850|3303|3553|4318|4609|5788|6653|7128|9572|10253|54541	ATF3|BCL6|DUSP2|DUSP5|DUSP8|HSPA1A|IL1B|MMP9|MYC|PTPRC|SORL1|TNFAIP3|NR1D1|SPRY2|DDIT4
GO:0007568	5.86239e-05	0.999989	11	319	aging	BP	0.00316825	133|347|604|1026|2309|3383|3689|5054|6531|7298|10769	ADM|APOD|BCL6|CDKN1A|FOXO3|ICAM1|ITGB2|SERPINE1|SLC6A3|TYMS|PLK2
GO:0051172	6.0697e-05	0.999973	39	2572	negative regulation of nitrogen compound metabolic process	BP	0.00326932	347|467|604|678|1026|1052|1647|1844|1847|1850|2114|2309|2354|3148|3303|3553|3569|3625|3689|3949|4318|4609|4616|4745|4783|5054|5764|5788|5806|6653|7079|7128|7298|7704|7850|9572|10253|23645|54541	APOD|ATF3|BCL6|ZFP36L2|CDKN1A|CEBPD|GADD45A|DUSP2|DUSP5|DUSP8|ETS2|FOXO3|FOSB|HMGB2|HSPA1A|IL1B|IL6|INHBB|ITGB2|LDLR|MMP9|MYC|GADD45B|NELL1|NFIL3|SERPINE1|PTN|PTPRC|PTX3|SORL1|TIMP4|TNFAIP3|TYMS|ZBTB16|IL1R2|NR1D1|SPRY2|PPP1R15A|DDIT4
GO:2000098	6.14377e-05	1	2	2	negative regulation of smooth muscle cell-matrix adhesion	BP	0.00329818	347|5054	APOD|SERPINE1
GO:1990089	6.19002e-05	0.999996	5	52	response to nerve growth factor	BP	0.00331197	2309|5764|6863|11075|11151	FOXO3|PTN|TAC1|STMN2|CORO1A
GO:0048143	6.44317e-05	0.999998	4	27	astrocyte activation	BP	0.003436	3553|3569|3949|9572	IL1B|IL6|LDLR|NR1D1
GO:0033554	6.62911e-05	0.999972	34	2100	cellular response to stress	BP	0.00352349	133|347|467|604|1026|1647|2309|2596|3148|3303|3310|3383|3553|3569|3576|3625|3992|4318|4332|4609|4616|4862|5764|6781|7128|8792|9315|10371|10769|11015|23645|54541|150094|653361	ADM|APOD|ATF3|BCL6|CDKN1A|GADD45A|FOXO3|GAP43|HMGB2|HSPA1A|HSPA6|ICAM1|IL1B|IL6|CXCL8|INHBB|FADS1|MMP9|MNDA|MYC|GADD45B|NPAS2|PTN|STC1|TNFAIP3|TNFRSF11A|NREP|SEMA3A|PLK2|KDELR3|PPP1R15A|DDIT4|SIK1|NCF1
GO:0110110	6.79025e-05	0.999994	6	85	positive regulation of animal organ morphogenesis	BP	0.00359727	4192|4609|5292|5764|7128|10512	MDK|MYC|PIM1|PTN|TNFAIP3|SEMA3C
GO:0010562	7.03675e-05	0.999976	23	1182	positive regulation of phosphorus metabolic process	BP	0.00370349	113|685|920|1026|1524|1647|1847|3383|3553|3569|3625|4318|4616|5788|6364|6385|8792|10253|10371|11030|23645|50937|653361	ADCY7|BTC|CD4|CDKN1A|CX3CR1|GADD45A|DUSP5|ICAM1|IL1B|IL6|INHBB|MMP9|GADD45B|PTPRC|CCL20|SDC4|TNFRSF11A|SPRY2|SEMA3A|RBPMS|PPP1R15A|CDON|NCF1
GO:0045937	7.03675e-05	0.999976	23	1182	positive regulation of phosphate metabolic process	BP	0.00370349	113|685|920|1026|1524|1647|1847|3383|3553|3569|3625|4318|4616|5788|6364|6385|8792|10253|10371|11030|23645|50937|653361	ADCY7|BTC|CD4|CDKN1A|CX3CR1|GADD45A|DUSP5|ICAM1|IL1B|IL6|INHBB|MMP9|GADD45B|PTPRC|CCL20|SDC4|TNFRSF11A|SPRY2|SEMA3A|RBPMS|PPP1R15A|CDON|NCF1
GO:0006793	7.07576e-05	0.999967	47	3371	phosphorus metabolic process	BP	0.00371189	113|467|678|685|920|1026|1524|1647|1844|1847|1850|3101|3383|3553|3569|3625|3689|3932|3949|3992|4318|4609|4616|5277|5292|5744|5764|5788|5880|6364|6385|6653|7083|7128|7298|7857|8792|10253|10371|10769|11030|23645|23659|50937|54541|150094|653361	ADCY7|ATF3|ZFP36L2|BTC|CD4|CDKN1A|CX3CR1|GADD45A|DUSP2|DUSP5|DUSP8|HK3|ICAM1|IL1B|IL6|INHBB|ITGB2|LCK|LDLR|FADS1|MMP9|MYC|GADD45B|PIGA|PIM1|PTHLH|PTN|PTPRC|RAC2|CCL20|SDC4|SORL1|TK1|TNFAIP3|TYMS|SCG2|TNFRSF11A|SPRY2|SEMA3A|PLK2|RBPMS|PPP1R15A|PLA2G15|CDON|DDIT4|SIK1|NCF1
GO:0043069	7.30939e-05	0.999977	20	940	negative regulation of programmed cell death	BP	0.003822	604|685|1026|1524|1831|3148|3303|3383|3553|3569|4192|4318|4609|5054|5292|7128|7857|10253|10769|11151	BCL6|BTC|CDKN1A|CX3CR1|TSC22D3|HMGB2|HSPA1A|ICAM1|IL1B|IL6|MDK|MMP9|MYC|SERPINE1|PIM1|TNFAIP3|SCG2|SPRY2|PLK2|CORO1A
GO:0009967	7.47205e-05	0.999971	29	1687	positive regulation of signal transduction	BP	0.00389441	467|685|920|1524|1647|1847|3303|3383|3553|3569|3625|3932|4064|4128|4318|4616|5788|5880|6364|6653|7128|8792|9830|10253|10371|10769|11030|50937|653361	ATF3|BTC|CD4|CX3CR1|GADD45A|DUSP5|HSPA1A|ICAM1|IL1B|IL6|INHBB|LCK|CD180|MAOA|MMP9|GADD45B|PTPRC|RAC2|CCL20|SORL1|TNFAIP3|TNFRSF11A|TRIM14|SPRY2|SEMA3A|PLK2|RBPMS|CDON|NCF1
GO:0042327	7.65401e-05	0.999974	22	1108	positive regulation of phosphorylation	BP	0.00397638	113|685|920|1026|1524|1647|1847|3383|3553|3569|3625|4318|4616|5788|6364|6385|8792|10253|10371|11030|50937|653361	ADCY7|BTC|CD4|CDKN1A|CX3CR1|GADD45A|DUSP5|ICAM1|IL1B|IL6|INHBB|MMP9|GADD45B|PTPRC|CCL20|SDC4|TNFRSF11A|SPRY2|SEMA3A|RBPMS|CDON|NCF1
GO:0009611	7.93435e-05	0.999978	16	656	response to wounding	BP	0.00410877	133|347|678|1278|1524|2596|3569|3625|3932|4192|5054|5764|6385|7128|9315|23764	ADM|APOD|ZFP36L2|COL1A2|CX3CR1|GAP43|IL6|INHBB|LCK|MDK|SERPINE1|PTN|SDC4|TNFAIP3|NREP|MAFF
GO:0010810	8.18356e-05	0.999987	9	217	regulation of cell-substrate adhesion	BP	0.00422424	347|604|4192|4811|5054|5764|5880|6385|11170	APOD|BCL6|MDK|NID1|SERPINE1|PTN|RAC2|SDC4|FAM107A
GO:0002683	8.25251e-05	0.999981	13	463	negative regulation of immune system process	BP	0.00424622	347|604|1831|3949|4192|4332|4609|5788|6385|7128|7704|9572|10234	APOD|BCL6|TSC22D3|LDLR|MDK|MNDA|MYC|PTPRC|SDC4|TNFAIP3|ZBTB16|NR1D1|LRRC17
GO:0051704	8.50776e-05	0.999971	22	1123	multi-organism process	BP	0.00436362	133|604|920|1833|2309|2354|2593|3148|3553|3625|4192|4318|5744|5764|5806|6781|6863|7704|8653|23764|26091|27306	ADM|BCL6|CD4|EPYC|FOXO3|FOSB|GAMT|HMGB2|IL1B|INHBB|MDK|MMP9|PTHLH|PTN|PTX3|STC1|TAC1|ZBTB16|DDX3Y|MAFF|HERC4|HPGDS
GO:0071363	8.68842e-05	0.999975	17	715	cellular response to growth factor stimulus	BP	0.00444213	678|1278|1524|2309|3303|3553|3576|5764|6653|6863|7122|9315|10253|11075|11151|23768|54541	ZFP36L2|COL1A2|CX3CR1|FOXO3|HSPA1A|IL1B|CXCL8|PTN|SORL1|TAC1|CLDN5|NREP|SPRY2|STMN2|CORO1A|FLRT2|DDIT4
GO:0030182	8.83105e-05	0.999967	26	1406	neuron differentiation	BP	0.0044893	133|288|347|604|1009|2309|2560|2596|2823|3475|3569|3908|4192|5764|5880|6385|9315|10154|10371|10512|10769|11075|23768|50937|51760|54541	ADM|ANK3|APOD|BCL6|CDH11|FOXO3|GABRB1|GAP43|GPM6A|IFRD1|IL6|LAMA2|MDK|PTN|RAC2|SDC4|NREP|PLXNC1|SEMA3A|SEMA3C|PLK2|STMN2|FLRT2|CDON|SYT17|DDIT4
GO:0050920	8.83644e-05	0.999986	9	229	regulation of chemotaxis	BP	0.0044893	3569|3576|4192|5054|5764|5880|7857|10371|10512	IL6|CXCL8|MDK|SERPINE1|PTN|RAC2|SCG2|SEMA3A|SEMA3C
GO:0031175	8.86572e-05	0.99997	21	1010	neuron projection development	BP	0.00449001	133|288|347|1009|2596|2823|3475|3569|3908|4192|5764|5880|6385|9315|10154|10371|10512|10769|11075|23768|51760	ADM|ANK3|APOD|CDH11|GAP43|GPM6A|IFRD1|IL6|LAMA2|MDK|PTN|RAC2|SDC4|NREP|PLXNC1|SEMA3A|SEMA3C|PLK2|STMN2|FLRT2|SYT17
GO:0014013	9.12174e-05	0.999989	7	128	regulation of gliogenesis	BP	0.00459791	1524|3553|3569|3949|4192|5764|9572	CX3CR1|IL1B|IL6|LDLR|MDK|PTN|NR1D1
GO:0002690	9.13586e-05	0.999991	6	96	positive regulation of leukocyte chemotaxis	BP	0.00459791	3569|3576|4192|5054|5764|5880	IL6|CXCL8|MDK|SERPINE1|PTN|RAC2
GO:1902531	9.20196e-05	0.999962	31	1866	regulation of intracellular signal transduction	BP	0.00461674	467|604|685|920|1524|1647|1844|1847|1850|3303|3383|3553|3569|3932|4318|4609|4616|5788|5880|6364|6653|7128|8792|9572|9830|10253|10371|10769|50937|54541|653361	ATF3|BCL6|BTC|CD4|CX3CR1|GADD45A|DUSP2|DUSP5|DUSP8|HSPA1A|ICAM1|IL1B|IL6|LCK|MMP9|MYC|GADD45B|PTPRC|RAC2|CCL20|SORL1|TNFAIP3|TNFRSF11A|NR1D1|TRIM14|SPRY2|SEMA3A|PLK2|CDON|DDIT4|NCF1
GO:0044703	9.37578e-05	0.999968	21	1051	multi-organism reproductive process	BP	0.00468935	133|604|1833|2309|2354|2593|3148|3553|3625|4192|4318|5744|5764|5806|6781|6863|7704|8653|23764|26091|27306	ADM|BCL6|EPYC|FOXO3|FOSB|GAMT|HMGB2|IL1B|INHBB|MDK|MMP9|PTHLH|PTN|PTX3|STC1|TAC1|ZBTB16|DDX3Y|MAFF|HERC4|HPGDS
GO:0045940	9.41466e-05	0.999996	4	31	positive regulation of steroid metabolic process	BP	0.00469421	133|185|3553|9572	ADM|AGTR1|IL1B|NR1D1
GO:0045859	9.73439e-05	0.99997	18	805	regulation of protein kinase activity	BP	0.00483865	113|685|920|1026|1647|1844|1847|1850|3553|4616|5788|5880|6385|6653|7128|8792|10253|653361	ADCY7|BTC|CD4|CDKN1A|GADD45A|DUSP2|DUSP5|DUSP8|IL1B|GADD45B|PTPRC|RAC2|SDC4|SORL1|TNFAIP3|TNFRSF11A|SPRY2|NCF1
GO:0019725	9.98612e-05	0.999967	20	971	cellular homeostasis	BP	0.0049485	133|185|920|1043|1524|2309|2745|3101|3383|3569|3932|4501|4609|5788|5880|6781|6863|9572|11151|653361	ADM|AGTR1|CD4|CD52|CX3CR1|FOXO3|GLRX|HK3|ICAM1|IL6|LCK|MT1X|MYC|PTPRC|RAC2|STC1|TAC1|NR1D1|CORO1A|NCF1
GO:0046849	0.000100774	0.99999	6	91	bone remodeling	BP	0.0049784	3569|4192|5764|5880|7128|8792	IL6|MDK|PTN|RAC2|TNFAIP3|TNFRSF11A
GO:0002675	0.000103308	0.999996	4	31	positive regulation of acute inflammatory response	BP	0.00508799	3553|3569|6863|8792	IL1B|IL6|TAC1|TNFRSF11A
GO:1902533	0.000106924	0.999964	21	1055	positive regulation of intracellular signal transduction	BP	0.00525005	685|920|1524|1647|1847|3303|3383|3553|3569|3932|4616|5788|5880|6364|8792|9830|10253|10371|10769|50937|653361	BTC|CD4|CX3CR1|GADD45A|DUSP5|HSPA1A|ICAM1|IL1B|IL6|LCK|GADD45B|PTPRC|RAC2|CCL20|TNFRSF11A|TRIM14|SPRY2|SEMA3A|PLK2|CDON|NCF1
GO:0048771	0.000107968	0.999984	8	178	tissue remodeling	BP	0.00528518	3569|3988|4192|5764|5880|7128|8792|10512	IL6|LIPA|MDK|PTN|RAC2|TNFAIP3|TNFRSF11A|SEMA3C
GO:1900745	0.000108714	0.999995	4	31	positive regulation of p38MAPK cascade	BP	0.00530559	1647|3553|4616|653361	GADD45A|IL1B|GADD45B|NCF1
GO:0030183	0.000110156	0.999986	7	137	B cell differentiation	BP	0.00535972	604|678|1316|3569|5788|7412|29760	BCL6|ZFP36L2|KLF6|IL6|PTPRC|VCAM1|BLNK
GO:2001234	0.000114881	0.99998	9	233	negative regulation of apoptotic signaling pathway	BP	0.00557275	1524|3148|3303|3383|3553|4318|5054|7128|7857	CX3CR1|HMGB2|HSPA1A|ICAM1|IL1B|MMP9|SERPINE1|TNFAIP3|SCG2
GO:0002697	0.000115696	0.999972	13	470	regulation of immune effector process	BP	0.00559545	604|3109|3383|3426|3537|3553|3569|3689|5788|5880|7128|8140|9865	BCL6|HLA-DMB|ICAM1|CFI|IGLC1|IL1B|IL6|ITGB2|PTPRC|RAC2|TNFAIP3|SLC7A5|TRIL
GO:0002695	0.000116888	0.999983	8	184	negative regulation of leukocyte activation	BP	0.00563202	604|3949|4192|4332|5788|6385|7128|9572	BCL6|LDLR|MDK|MNDA|PTPRC|SDC4|TNFAIP3|NR1D1
GO:0051385	0.000117152	0.999995	4	32	response to mineralocorticoid	BP	0.00563202	1026|1446|2309|2354	CDKN1A|CSN1S1|FOXO3|FOSB
GO:0002285	0.000120442	0.999982	8	187	lymphocyte activation involved in immune response	BP	0.00577299	604|3109|3383|3569|4064|4192|5788|11151	BCL6|HLA-DMB|ICAM1|IL6|CD180|MDK|PTPRC|CORO1A
GO:0045778	0.000121797	0.999988	6	94	positive regulation of ossification	BP	0.00582062	1052|3569|4745|5764|6863|7704	CEBPD|IL6|NELL1|PTN|TAC1|ZBTB16
GO:0031102	0.000123917	0.999991	5	59	neuron projection regeneration	BP	0.00590439	133|347|2596|5764|9315	ADM|APOD|GAP43|PTN|NREP
GO:0046683	0.000124454	0.999984	7	134	response to organophosphorus	BP	0.0059125	1036|2354|3553|6402|6531|6781|7298	CDO1|FOSB|IL1B|SELL|SLC6A3|STC1|TYMS
GO:0010001	0.000126473	0.999978	9	230	glial cell differentiation	BP	0.00599071	2596|3553|3569|3908|3949|4192|5764|9572|10810	GAP43|IL1B|IL6|LAMA2|LDLR|MDK|PTN|NR1D1|WASF3
GO:0050921	0.000127399	0.999984	7	144	positive regulation of chemotaxis	BP	0.00599974	3569|3576|4192|5054|5764|5880|7857	IL6|CXCL8|MDK|SERPINE1|PTN|RAC2|SCG2
GO:0007417	0.000127408	0.999956	21	1042	central nervous system development	BP	0.00599974	347|1009|1524|2309|2560|3553|3569|3949|4082|4192|4862|5764|6531|7079|7704|7915|9572|10371|10810|50937|54541	APOD|CDH11|CX3CR1|FOXO3|GABRB1|IL1B|IL6|LDLR|MARCKS|MDK|NPAS2|PTN|SLC6A3|TIMP4|ZBTB16|ALDH5A1|NR1D1|SEMA3A|WASF3|CDON|DDIT4
GO:0044281	0.000131629	0.999944	32	2001	small molecule metabolic process	BP	0.00617256	113|125|126|133|316|347|467|1036|2593|2745|3101|3553|3949|3992|4056|4200|5292|5744|6515|7083|7298|7915|9572|9962|10560|10797|23659|26031|27306|54541|57016|150094	ADCY7|ADH1B|ADH1C|ADM|AOX1|APOD|ATF3|CDO1|GAMT|GLRX|HK3|IL1B|LDLR|FADS1|LTC4S|ME2|PIM1|PTHLH|SLC2A3|TK1|TYMS|ALDH5A1|NR1D1|SLC23A2|SLC19A2|MTHFD2|PLA2G15|OSBPL3|HPGDS|DDIT4|AKR1B10|SIK1
GO:1900272	0.000131845	0.999997	3	13	negative regulation of long-term synaptic potentiation	BP	0.00617256	1524|5764|11170	CX3CR1|PTN|FAM107A
GO:0007160	0.000133119	0.999977	9	230	cell-matrix adhesion	BP	0.00621415	347|604|3689|4811|5054|6385|7412|11170|22795	APOD|BCL6|ITGB2|NID1|SERPINE1|SDC4|VCAM1|FAM107A|NID2
GO:1903428	0.000133611	0.99999	5	60	positive regulation of reactive oxygen species biosynthetic process	BP	0.00621911	2309|3383|3553|3689|5806	FOXO3|ICAM1|IL1B|ITGB2|PTX3
GO:1904018	0.000139446	0.999976	9	235	positive regulation of vasculature development	BP	0.00647197	133|185|1524|3553|3576|3689|4192|5054|10769	ADM|AGTR1|CX3CR1|IL1B|CXCL8|ITGB2|MDK|SERPINE1|PLK2
GO:0043065	0.000139987	0.999959	16	684	positive regulation of apoptotic process	BP	0.0064784	133|467|604|1647|2309|3569|3625|3932|4318|4332|4609|4616|5764|5788|7704|150094	ADM|ATF3|BCL6|GADD45A|FOXO3|IL6|INHBB|LCK|MMP9|MNDA|MYC|GADD45B|PTN|PTPRC|ZBTB16|SIK1
GO:0050790	0.000140435	0.999938	36	2398	regulation of catalytic activity	BP	0.00648054	113|185|604|685|920|1026|1647|1844|1847|1850|3148|3303|3383|3553|3689|3932|4056|4318|4609|4616|5054|5764|5788|5806|5880|6364|6385|6653|7079|7128|8792|9732|10154|10253|23645|653361	ADCY7|AGTR1|BCL6|BTC|CD4|CDKN1A|GADD45A|DUSP2|DUSP5|DUSP8|HMGB2|HSPA1A|ICAM1|IL1B|ITGB2|LCK|LTC4S|MMP9|MYC|GADD45B|SERPINE1|PTN|PTPRC|PTX3|RAC2|CCL20|SDC4|SORL1|TIMP4|TNFAIP3|TNFRSF11A|DOCK4|PLXNC1|SPRY2|PPP1R15A|NCF1
GO:0043410	0.000143848	0.999962	14	554	positive regulation of MAPK cascade	BP	0.00661906	920|1647|1847|3383|3553|3569|4616|5788|6364|8792|10253|10371|50937|653361	CD4|GADD45A|DUSP5|ICAM1|IL1B|IL6|GADD45B|PTPRC|CCL20|TNFRSF11A|SPRY2|SEMA3A|CDON|NCF1
GO:1902041	0.000146766	0.999989	5	61	regulation of extrinsic apoptotic signaling pathway via death domain receptors	BP	0.00673408	467|3148|3383|5054|7128	ATF3|HMGB2|ICAM1|SERPINE1|TNFAIP3
GO:2000351	0.000147634	0.999989	5	62	regulation of endothelial cell apoptotic process	BP	0.00675467	2309|3383|5054|7128|7857	FOXO3|ICAM1|SERPINE1|TNFAIP3|SCG2
GO:0001503	0.00015066	0.999965	12	412	ossification	BP	0.00687359	1009|1052|1278|3569|4192|4745|5744|5764|6781|6863|7704|8792	CDH11|CEBPD|COL1A2|IL6|MDK|NELL1|PTHLH|PTN|STC1|TAC1|ZBTB16|TNFRSF11A
GO:0034113	0.000151249	0.999989	5	62	heterotypic cell-cell adhesion	BP	0.006881	3553|3689|3932|5788|7412	IL1B|ITGB2|LCK|PTPRC|VCAM1
GO:0019222	0.000167974	0.999909	84	7553	regulation of metabolic process	BP	0.00761942	113|123|133|185|288|347|467|604|678|685|687|920|1026|1052|1316|1524|1647|1831|1844|1847|1850|2114|2309|2354|2355|2532|3148|3303|3383|3475|3553|3569|3576|3625|3689|3932|3949|3992|4192|4200|4318|4332|4609|4616|4745|4783|4862|5054|5277|5292|5744|5764|5788|5806|5880|6192|6364|6385|6531|6653|7079|7122|7128|7298|7694|7704|7850|8140|8792|9572|9830|9865|10253|10371|10384|10769|11030|11170|23645|23764|509…	ADCY7|PLIN2|ADM|AGTR1|ANK3|APOD|ATF3|BCL6|ZFP36L2|BTC|KLF9|CD4|CDKN1A|CEBPD|KLF6|CX3CR1|GADD45A|TSC22D3|DUSP2|DUSP5|DUSP8|ETS2|FOXO3|FOSB|FOSL2|ACKR1|HMGB2|HSPA1A|ICAM1|IFRD1|IL1B|IL6|CXCL8|INHBB|ITGB2|LCK|LDLR|FADS1|MDK|ME2|MMP9|MNDA|MYC|GADD45B|NELL1|NFIL3|NPAS2|SERPINE1|PIGA|PIM1|PTHLH|PTN|PTPRC|PTX3|RAC2|RPS4Y1|CCL20|SDC4|SLC6A3|SORL1|TIMP4|CLDN5|TNFAIP3|TYMS|ZNF135|ZBTB16|IL1R2|SLC7A5|TNFRSF…
GO:0050829	0.000168709	0.999987	5	81	defense response to Gram-negative bacterium	BP	0.00761942	920|3148|3507|3569|5054	CD4|HMGB2|IGHM|IL6|SERPINE1
GO:2000352	0.0001689	0.999992	4	34	negative regulation of endothelial cell apoptotic process	BP	0.00761942	3383|5054|7128|7857	ICAM1|SERPINE1|TNFAIP3|SCG2
GO:0080090	0.000177957	0.999905	72	6174	regulation of primary metabolic process	BP	0.00800557	113|123|133|185|347|467|604|678|685|687|920|1026|1052|1316|1524|1647|1831|1844|1847|1850|2114|2309|2354|2355|3148|3303|3383|3475|3553|3569|3625|3689|3932|3949|3992|4192|4318|4609|4616|4745|4783|4862|5054|5292|5764|5788|5806|5880|6364|6385|6531|6653|7079|7128|7298|7694|7704|7850|8792|9572|9830|10253|10371|10769|11030|11170|23645|23764|50937|54541|150094|653361	ADCY7|PLIN2|ADM|AGTR1|APOD|ATF3|BCL6|ZFP36L2|BTC|KLF9|CD4|CDKN1A|CEBPD|KLF6|CX3CR1|GADD45A|TSC22D3|DUSP2|DUSP5|DUSP8|ETS2|FOXO3|FOSB|FOSL2|HMGB2|HSPA1A|ICAM1|IFRD1|IL1B|IL6|INHBB|ITGB2|LCK|LDLR|FADS1|MDK|MMP9|MYC|GADD45B|NELL1|NFIL3|NPAS2|SERPINE1|PIM1|PTN|PTPRC|PTX3|RAC2|CCL20|SDC4|SLC6A3|SORL1|TIMP4|TNFAIP3|TYMS|ZNF135|ZBTB16|IL1R2|TNFRSF11A|NR1D1|TRIM14|SPRY2|SEMA3A|PLK2|RBPMS|FAM107A|PPP1R15A…
GO:0007565	0.000178684	0.999972	8	196	female pregnancy	BP	0.00801591	133|1833|2354|3553|4318|5744|5764|6781	ADM|EPYC|FOSB|IL1B|MMP9|PTHLH|PTN|STC1
GO:0050778	0.000181606	0.999944	17	772	positive regulation of immune response	BP	0.00812436	920|2214|3109|3117|3148|3426|3507|3537|3553|3569|3689|3932|4332|5788|8140|10384|29760	CD4|FCGR3A|HLA-DMB|HLA-DQA1|HMGB2|CFI|IGHM|IGLC1|IL1B|IL6|ITGB2|LCK|MNDA|PTPRC|SLC7A5|BTN3A3|BLNK
GO:0050728	0.000183373	0.999971	8	196	negative regulation of inflammatory response	BP	0.00818068	113|347|3949|4192|5788|7128|7850|9572	ADCY7|APOD|LDLR|MDK|PTPRC|TNFAIP3|IL1R2|NR1D1
GO:0048666	0.000185887	0.999933	22	1143	neuron development	BP	0.0082699	133|288|347|1009|2560|2596|2823|3475|3569|3908|4192|5764|5880|6385|9315|10154|10371|10512|10769|11075|23768|51760	ADM|ANK3|APOD|CDH11|GABRB1|GAP43|GPM6A|IFRD1|IL6|LAMA2|MDK|PTN|RAC2|SDC4|NREP|PLXNC1|SEMA3A|SEMA3C|PLK2|STMN2|FLRT2|SYT17
GO:2000097	0.000193786	0.999999	2	3	regulation of smooth muscle cell-matrix adhesion	BP	0.00859759	347|5054	APOD|SERPINE1
GO:0044409	0.00019713	0.999973	7	147	entry into host	BP	0.00872193	920|3303|3383|3576|3949|5806|9830	CD4|HSPA1A|ICAM1|CXCL8|LDLR|PTX3|TRIM14
GO:0033280	0.000205255	0.99999	4	36	response to vitamin D	BP	0.00905651	920|5292|5764|6781	CD4|PIM1|PTN|STC1
GO:0032940	0.000207016	0.999919	25	1436	secretion by cell	BP	0.00910928	133|185|3101|3303|3310|3553|3569|3625|3689|4318|4332|5054|5788|5806|5880|6385|6402|6515|6653|6863|7857|8792|9572|11151|51760	ADM|AGTR1|HK3|HSPA1A|HSPA6|IL1B|IL6|INHBB|ITGB2|MMP9|MNDA|SERPINE1|PTPRC|PTX3|RAC2|SDC4|SELL|SLC2A3|SORL1|TAC1|SCG2|TNFRSF11A|NR1D1|CORO1A|SYT17
GO:0051171	0.000209937	0.999888	70	5980	regulation of nitrogen compound metabolic process	BP	0.00921261	113|185|347|467|604|678|685|687|920|1026|1052|1316|1524|1647|1831|1844|1847|1850|2114|2309|2354|2355|3148|3303|3383|3475|3553|3569|3625|3689|3932|3949|3992|4192|4318|4609|4616|4745|4783|4862|5054|5292|5764|5788|5806|5880|6364|6385|6531|6653|7079|7128|7298|7694|7704|7850|8792|9572|9830|10253|10371|10769|11030|11170|23645|23764|50937|54541|150094|653361	ADCY7|AGTR1|APOD|ATF3|BCL6|ZFP36L2|BTC|KLF9|CD4|CDKN1A|CEBPD|KLF6|CX3CR1|GADD45A|TSC22D3|DUSP2|DUSP5|DUSP8|ETS2|FOXO3|FOSB|FOSL2|HMGB2|HSPA1A|ICAM1|IFRD1|IL1B|IL6|INHBB|ITGB2|LCK|LDLR|FADS1|MDK|MMP9|MYC|GADD45B|NELL1|NFIL3|NPAS2|SERPINE1|PIM1|PTN|PTPRC|PTX3|RAC2|CCL20|SDC4|SLC6A3|SORL1|TIMP4|TNFAIP3|TYMS|ZNF135|ZBTB16|IL1R2|TNFRSF11A|NR1D1|TRIM14|SPRY2|SEMA3A|PLK2|RBPMS|FAM107A|PPP1R15A|MAFF|CDON…
GO:0032102	0.000211937	0.999948	12	433	negative regulation of response to external stimulus	BP	0.00927511	113|347|3949|4192|5054|5788|6531|7128|7850|9572|10371|10512	ADCY7|APOD|LDLR|MDK|SERPINE1|PTPRC|SLC6A3|TNFAIP3|IL1R2|NR1D1|SEMA3A|SEMA3C
GO:0060255	0.000213841	0.999884	79	7012	regulation of macromolecule metabolic process	BP	0.00933307	113|185|288|347|467|604|678|685|687|920|1026|1052|1316|1524|1647|1831|1844|1847|1850|2114|2309|2354|2355|2532|3148|3303|3383|3475|3553|3569|3576|3625|3689|3932|3949|3992|4192|4318|4332|4609|4616|4745|4783|4862|5054|5292|5744|5764|5788|5806|5880|6192|6364|6385|6653|7079|7122|7128|7298|7694|7704|7850|8140|8792|9572|9830|9865|10253|10371|10384|10769|11030|11170|23645|23764|50937|54541|150094|653361	ADCY7|AGTR1|ANK3|APOD|ATF3|BCL6|ZFP36L2|BTC|KLF9|CD4|CDKN1A|CEBPD|KLF6|CX3CR1|GADD45A|TSC22D3|DUSP2|DUSP5|DUSP8|ETS2|FOXO3|FOSB|FOSL2|ACKR1|HMGB2|HSPA1A|ICAM1|IFRD1|IL1B|IL6|CXCL8|INHBB|ITGB2|LCK|LDLR|FADS1|MDK|MMP9|MNDA|MYC|GADD45B|NELL1|NFIL3|NPAS2|SERPINE1|PIM1|PTHLH|PTN|PTPRC|PTX3|RAC2|RPS4Y1|CCL20|SDC4|SORL1|TIMP4|CLDN5|TNFAIP3|TYMS|ZNF135|ZBTB16|IL1R2|SLC7A5|TNFRSF11A|NR1D1|TRIM14|TRIL|SPRY…
GO:0060086	0.000214873	0.999999	2	3	circadian temperature homeostasis	BP	0.00935279	8792|9572	TNFRSF11A|NR1D1
GO:0002523	0.000217995	0.999995	3	16	leukocyte migration involved in inflammatory response	BP	0.00946308	3689|4192|5764	ITGB2|MDK|PTN
GO:1904994	0.000221319	0.999988	4	37	regulation of leukocyte adhesion to vascular endothelial cell	BP	0.00958159	3383|3569|3689|4192	ICAM1|IL6|ITGB2|MDK
GO:0072577	0.000228623	0.999981	5	68	endothelial cell apoptotic process	BP	0.00987123	2309|3383|5054|7128|7857	FOXO3|ICAM1|SERPINE1|TNFAIP3|SCG2
GO:2000345	0.000231147	0.999994	3	15	regulation of hepatocyte proliferation	BP	0.00995354	4192|5764|7128	MDK|PTN|TNFAIP3
GO:0002460	0.000231887	0.999947	11	370	adaptive immune response based on somatic recombination of immune receptors built from immunoglobulin superfamily domains	BP	0.00995879	604|920|3383|3426|3507|3537|3553|3569|5788|7128|10384	BCL6|CD4|ICAM1|CFI|IGHM|IGLC1|IL1B|IL6|PTPRC|TNFAIP3|BTN3A3
GO:0042063	0.000235553	0.999951	10	307	gliogenesis	BP	0.0100893	1524|2596|3553|3569|3908|3949|4192|5764|9572|10810	CX3CR1|GAP43|IL1B|IL6|LAMA2|LDLR|MDK|PTN|NR1D1|WASF3
GO:0048872	0.000238212	0.999955	9	256	homeostasis of number of cells	BP	0.0101741	604|1831|2309|3148|3303|3569|3988|7128|11151	BCL6|TSC22D3|FOXO3|HMGB2|HSPA1A|IL6|LIPA|TNFAIP3|CORO1A
GO:0045428	0.00023941	0.99998	5	68	regulation of nitric oxide biosynthetic process	BP	0.0101741	1524|3383|3553|3689|5806	CX3CR1|ICAM1|IL1B|ITGB2|PTX3
GO:0030217	0.000239429	0.999955	9	253	T cell differentiation	BP	0.0101741	604|678|920|3553|3569|3932|4192|5788|7704	BCL6|ZFP36L2|CD4|IL1B|IL6|LCK|MDK|PTPRC|ZBTB16
GO:1903426	0.000241381	0.999973	6	107	regulation of reactive oxygen species biosynthetic process	BP	0.0102301	1524|2309|3383|3553|3689|5806	CX3CR1|FOXO3|ICAM1|IL1B|ITGB2|PTX3
GO:0140353	0.000242408	0.999987	4	40	lipid export from cell	BP	0.0102467	185|3553|6863|8792	AGTR1|IL1B|TAC1|TNFRSF11A
GO:0051234	0.00024345	0.999871	64	5352	establishment of localization	BP	0.0102638	123|133|185|273|288|347|920|1026|1036|1446|1831|2214|2560|2745|2823|3101|3303|3310|3383|3426|3507|3537|3553|3569|3576|3625|3689|3832|3932|3949|4318|4332|4609|5054|5292|5788|5806|5880|6192|6236|6385|6402|6515|6531|6653|6781|6863|7128|7857|8140|8714|8792|9572|9899|9962|10253|10403|10560|11015|11151|26031|51760|150094|653361	PLIN2|ADM|AGTR1|AMPH|ANK3|APOD|CD4|CDKN1A|CDO1|CSN1S1|TSC22D3|FCGR3A|GABRB1|GLRX|GPM6A|HK3|HSPA1A|HSPA6|ICAM1|CFI|IGHM|IGLC1|IL1B|IL6|CXCL8|INHBB|ITGB2|KIF11|LCK|LDLR|MMP9|MNDA|MYC|SERPINE1|PIM1|PTPRC|PTX3|RAC2|RPS4Y1|RRAD|SDC4|SELL|SLC2A3|SLC6A3|SORL1|STC1|TAC1|TNFAIP3|SCG2|SLC7A5|ABCC3|TNFRSF11A|NR1D1|SV2B|SLC23A2|SPRY2|NDC80|SLC19A2|KDELR3|CORO1A|OSBPL3|SYT17|SIK1|NCF1
GO:0070555	0.000245102	0.999959	8	211	response to interleukin-1	BP	0.0103065	3383|3553|3569|3576|6364|7850|8792|9572	ICAM1|IL1B|IL6|CXCL8|CCL20|IL1R2|TNFRSF11A|NR1D1
GO:0002274	0.000260856	0.999923	15	662	myeloid leukocyte activation	BP	0.0109403	3101|3303|3310|3569|3576|3689|3949|4318|4332|5788|5806|5880|6402|6515|9572	HK3|HSPA1A|HSPA6|IL6|CXCL8|ITGB2|LDLR|MMP9|MNDA|PTPRC|PTX3|RAC2|SELL|SLC2A3|NR1D1
GO:0070371	0.000262416	0.999944	10	325	ERK1 and ERK2 cascade	BP	0.0109772	467|678|920|3383|3553|4609|5788|6364|8792|10253	ATF3|ZFP36L2|CD4|ICAM1|IL1B|MYC|PTPRC|CCL20|TNFRSF11A|SPRY2
GO:0031349	0.00026446	0.999939	11	385	positive regulation of defense response	BP	0.011034	185|3148|3553|3569|3949|4192|4332|4862|5054|6863|8792	AGTR1|HMGB2|IL1B|IL6|LDLR|MDK|MNDA|NPAS2|SERPINE1|TAC1|TNFRSF11A
GO:0050866	0.000270331	0.999955	8	207	negative regulation of cell activation	BP	0.0112498	604|3949|4192|4332|5788|6385|7128|9572	BCL6|LDLR|MDK|MNDA|PTPRC|SDC4|TNFAIP3|NR1D1
GO:0022604	0.000272897	0.999927	13	499	regulation of cell morphogenesis	BP	0.0113273	3383|3475|3689|4192|5764|5880|7694|10154|10371|10512|10810|11151|51760	ICAM1|IFRD1|ITGB2|MDK|PTN|RAC2|ZNF135|PLXNC1|SEMA3A|SEMA3C|WASF3|CORO1A|SYT17
GO:0008360	0.000303053	0.999956	7	156	regulation of cell shape	BP	0.0125467	3383|3689|5764|5880|10154|10810|11151	ICAM1|ITGB2|PTN|RAC2|PLXNC1|WASF3|CORO1A
GO:0051235	0.000304243	0.999934	10	324	maintenance of location	BP	0.0125637	123|288|920|3553|3569|3932|5788|6653|11015|11151	PLIN2|ANK3|CD4|IL1B|IL6|LCK|PTPRC|SORL1|KDELR3|CORO1A
GO:0071383	0.000306065	0.999948	8	206	cellular response to steroid hormone stimulus	BP	0.0126066	678|687|2309|3383|6781|9572|11170|54541	ZFP36L2|KLF9|FOXO3|ICAM1|STC1|NR1D1|FAM107A|DDIT4
GO:0051092	0.000308415	0.999955	7	159	positive regulation of NF-kappaB transcription factor activity	BP	0.012671	1524|3303|3383|3553|3689|8792|9830	CX3CR1|HSPA1A|ICAM1|IL1B|ITGB2|TNFRSF11A|TRIM14
GO:1902905	0.000309878	0.999947	8	208	positive regulation of supramolecular fiber organization	BP	0.0126987	3303|3383|6385|6863|10810|11075|11151|25802	HSPA1A|ICAM1|SDC4|TAC1|WASF3|STMN2|CORO1A|LMOD1
GO:0034142	0.000312139	0.999982	4	40	toll-like receptor 4 signaling pathway	BP	0.0127306	3689|7128|9572|9865	ITGB2|TNFAIP3|NR1D1|TRIL
GO:0031324	0.000312239	0.999851	39	2775	negative regulation of cellular metabolic process	BP	0.0127306	347|467|604|678|1026|1052|1647|1844|1847|1850|2114|2309|2354|3148|3303|3553|3569|3625|3689|4318|4609|4616|4745|4783|5054|5764|5788|5806|6653|7079|7128|7298|7704|7850|9572|10253|23645|54541|150094	APOD|ATF3|BCL6|ZFP36L2|CDKN1A|CEBPD|GADD45A|DUSP2|DUSP5|DUSP8|ETS2|FOXO3|FOSB|HMGB2|HSPA1A|IL1B|IL6|INHBB|ITGB2|MMP9|MYC|GADD45B|NELL1|NFIL3|SERPINE1|PTN|PTPRC|PTX3|SORL1|TIMP4|TNFAIP3|TYMS|ZBTB16|IL1R2|NR1D1|SPRY2|PPP1R15A|DDIT4|SIK1
GO:0043085	0.000325422	0.999869	25	1472	positive regulation of catalytic activity	BP	0.0132347	113|185|685|920|1026|1647|1847|3148|3303|3383|3553|3689|3932|4056|4609|4616|5788|6364|6385|6653|8792|9732|10253|23645|653361	ADCY7|AGTR1|BTC|CD4|CDKN1A|GADD45A|DUSP5|HMGB2|HSPA1A|ICAM1|IL1B|ITGB2|LCK|LTC4S|MYC|GADD45B|PTPRC|CCL20|SDC4|SORL1|TNFRSF11A|DOCK4|SPRY2|PPP1R15A|NCF1
GO:1901343	0.000340068	0.999941	8	207	negative regulation of vasculature development	BP	0.0137955	1524|1647|5054|5764|7122|10218|10253|10769	CX3CR1|GADD45A|SERPINE1|PTN|CLDN5|ANGPTL7|SPRY2|PLK2
GO:0043086	0.000348729	0.999885	17	839	negative regulation of catalytic activity	BP	0.0141113	1026|1647|1844|1847|1850|3553|4318|4616|5054|5764|5788|5806|6653|7079|7128|10253|23645	CDKN1A|GADD45A|DUSP2|DUSP5|DUSP8|IL1B|MMP9|GADD45B|SERPINE1|PTN|PTPRC|PTX3|SORL1|TIMP4|TNFAIP3|SPRY2|PPP1R15A
GO:1902042	0.000356407	0.999979	4	41	negative regulation of extrinsic apoptotic signaling pathway via death domain receptors	BP	0.0143858	3148|3383|5054|7128	HMGB2|ICAM1|SERPINE1|TNFAIP3
GO:0140352	0.000358899	0.999855	25	1489	export from cell	BP	0.0144502	133|185|3101|3303|3310|3553|3569|3625|3689|4318|4332|5054|5788|5806|5880|6385|6402|6515|6653|6863|7857|8792|9572|11151|51760	ADM|AGTR1|HK3|HSPA1A|HSPA6|IL1B|IL6|INHBB|ITGB2|MMP9|MNDA|SERPINE1|PTPRC|PTX3|RAC2|SDC4|SELL|SLC2A3|SORL1|TAC1|SCG2|TNFRSF11A|NR1D1|CORO1A|SYT17
GO:0022414	0.000372095	0.999849	25	1500	reproductive process	BP	0.0149441	133|604|1833|2309|2354|2560|2593|3148|3383|3553|3625|4192|4318|5744|5764|5806|6781|6863|7079|7704|8653|10371|23764|26091|27306	ADM|BCL6|EPYC|FOXO3|FOSB|GABRB1|GAMT|HMGB2|ICAM1|IL1B|INHBB|MDK|MMP9|PTHLH|PTN|PTX3|STC1|TAC1|TIMP4|ZBTB16|DDX3Y|SEMA3A|MAFF|HERC4|HPGDS
GO:0043031	0.000375111	0.999989	3	18	negative regulation of macrophage activation	BP	0.0150278	3949|5788|9572	LDLR|PTPRC|NR1D1
GO:0000003	0.000380628	0.999845	25	1503	reproduction	BP	0.015211	133|604|1833|2309|2354|2560|2593|3148|3383|3553|3625|4192|4318|5744|5764|5806|6781|6863|7079|7704|8653|10371|23764|26091|27306	ADM|BCL6|EPYC|FOXO3|FOSB|GABRB1|GAMT|HMGB2|ICAM1|IL1B|INHBB|MDK|MMP9|PTHLH|PTN|PTX3|STC1|TAC1|TIMP4|ZBTB16|DDX3Y|SEMA3A|MAFF|HERC4|HPGDS
GO:0032224	0.000383734	0.999998	2	4	positive regulation of synaptic transmission, cholinergic	BP	0.0152896	3908|6863	LAMA2|TAC1
GO:0060574	0.000384563	0.999998	2	4	intestinal epithelial cell maturation	BP	0.0152896	1026|7298	CDKN1A|TYMS
GO:0044060	0.000385444	0.999977	4	44	regulation of endocrine process	BP	0.0152896	185|3553|3625|6863	AGTR1|IL1B|INHBB|TAC1
GO:0051129	0.000388526	0.999876	16	744	negative regulation of cellular component organization	BP	0.015374	347|3303|3475|3553|3949|5764|6653|10253|10371|10403|10512|10769|11075|11151|11170|25802	APOD|HSPA1A|IFRD1|IL1B|LDLR|PTN|SORL1|SPRY2|SEMA3A|NDC80|SEMA3C|PLK2|STMN2|CORO1A|FAM107A|LMOD1
GO:0045685	0.000390139	0.999964	5	75	regulation of glial cell differentiation	BP	0.0154	3569|3949|4192|5764|9572	IL6|LDLR|MDK|PTN|NR1D1
GO:0002688	0.000391578	0.999952	6	124	regulation of leukocyte chemotaxis	BP	0.015419	3569|3576|4192|5054|5764|5880	IL6|CXCL8|MDK|SERPINE1|PTN|RAC2
GO:0002819	0.000398148	0.999939	7	168	regulation of adaptive immune response	BP	0.0156395	113|604|920|3553|3569|5788|7128	ADCY7|BCL6|CD4|IL1B|IL6|PTPRC|TNFAIP3
GO:0014015	0.000406744	0.999962	5	77	positive regulation of gliogenesis	BP	0.0159055	1524|3553|3569|4192|5764	CX3CR1|IL1B|IL6|MDK|PTN
GO:0070098	0.000407207	0.999962	5	88	chemokine-mediated signaling pathway	BP	0.0159055	1524|2532|2921|3576|6364	CX3CR1|ACKR1|CXCL3|CXCL8|CCL20
GO:0007267	0.000407885	0.999825	28	1763	cell-cell signaling	BP	0.0159055	133|185|273|1009|1524|2309|2560|3553|3569|3625|3689|3908|3992|4192|5744|5764|6364|6531|6653|6863|7128|8792|9572|9899|10769|11170|11197|51760	ADM|AGTR1|AMPH|CDH11|CX3CR1|FOXO3|GABRB1|IL1B|IL6|INHBB|ITGB2|LAMA2|FADS1|MDK|PTHLH|PTN|CCL20|SLC6A3|SORL1|TAC1|TNFAIP3|TNFRSF11A|NR1D1|SV2B|PLK2|FAM107A|WIF1|SYT17
GO:0052372	0.000413922	0.999974	4	45	modulation by symbiont of entry into host	BP	0.016102	920|3576|5806|9830	CD4|CXCL8|PTX3|TRIM14
GO:0061502	0.000420263	0.999998	2	4	early endosome to recycling endosome transport	BP	0.0163093	6653|11151	SORL1|CORO1A
GO:0072091	0.000421426	0.99996	5	76	regulation of stem cell proliferation	BP	0.0163151	1524|3148|5292|5764|5788	CX3CR1|HMGB2|PIM1|PTN|PTPRC
GO:1901652	0.000427889	0.99988	13	536	response to peptide	BP	0.0165255	113|133|185|1036|2309|3383|3553|3625|4318|6653|7079|7128|7412	ADCY7|ADM|AGTR1|CDO1|FOXO3|ICAM1|IL1B|INHBB|MMP9|SORL1|TIMP4|TNFAIP3|VCAM1
GO:0007623	0.000429424	0.999923	8	218	circadian rhythm	BP	0.0165452	687|4783|4862|5054|7298|8792|9572|150094	KLF9|NFIL3|NPAS2|SERPINE1|TYMS|TNFRSF11A|NR1D1|SIK1
GO:0150079	0.000457833	0.999985	3	19	negative regulation of neuroinflammatory response	BP	0.0175976	3949|5788|9572	LDLR|PTPRC|NR1D1
GO:0001953	0.000458957	0.999971	4	43	negative regulation of cell-matrix adhesion	BP	0.0175988	347|604|5054|11170	APOD|BCL6|SERPINE1|FAM107A
GO:0045860	0.000460396	0.99987	13	539	positive regulation of protein kinase activity	BP	0.0176121	113|685|920|1026|1647|1847|3553|4616|5788|6385|8792|10253|653361	ADCY7|BTC|CD4|CDKN1A|GADD45A|DUSP5|IL1B|GADD45B|PTPRC|SDC4|TNFRSF11A|SPRY2|NCF1
GO:0014002	0.000462685	0.99997	4	45	astrocyte development	BP	0.0176577	3553|3569|3949|9572	IL1B|IL6|LDLR|NR1D1
GO:0052126	0.000463946	0.999928	7	169	movement in host environment	BP	0.0176639	920|3303|3383|3576|3949|5806|9830	CD4|HSPA1A|ICAM1|CXCL8|LDLR|PTX3|TRIM14
GO:0044087	0.000466808	0.999832	19	982	regulation of cellular component biogenesis	BP	0.017731	347|2596|2823|3303|3383|3553|4312|5880|6385|6653|6863|7122|10769|10810|11075|11151|11170|23768|25802	APOD|GAP43|GPM6A|HSPA1A|ICAM1|IL1B|MMP1|RAC2|SDC4|SORL1|TAC1|CLDN5|PLK2|WASF3|STMN2|CORO1A|FAM107A|FLRT2|LMOD1
GO:0043405	0.000470028	0.999893	10	342	regulation of MAP kinase activity	BP	0.0178113	1647|1844|1847|1850|3553|4616|5788|6653|8792|10253	GADD45A|DUSP2|DUSP5|DUSP8|IL1B|GADD45B|PTPRC|SORL1|TNFRSF11A|SPRY2
GO:0002718	0.000473582	0.999954	5	83	regulation of cytokine production involved in immune response	BP	0.0179038	604|3553|3569|8140|9865	BCL6|IL1B|IL6|SLC7A5|TRIL
GO:0019752	0.00047558	0.999824	20	1075	carboxylic acid metabolic process	BP	0.0179373	125|126|1036|2593|3101|3553|3992|4056|4200|5292|6515|7298|7915|9572|9962|10797|23659|26031|27306|54541	ADH1B|ADH1C|CDO1|GAMT|HK3|IL1B|FADS1|LTC4S|ME2|PIM1|SLC2A3|TYMS|ALDH5A1|NR1D1|SLC23A2|MTHFD2|PLA2G15|OSBPL3|HPGDS|DDIT4
GO:0006809	0.000477778	0.999953	5	79	nitric oxide biosynthetic process	BP	0.0179781	1524|3383|3553|3689|5806	CX3CR1|ICAM1|IL1B|ITGB2|PTX3
GO:0043549	0.000483761	0.99983	18	915	regulation of kinase activity	BP	0.0181608	113|685|920|1026|1647|1844|1847|1850|3553|4616|5788|5880|6385|6653|7128|8792|10253|653361	ADCY7|BTC|CD4|CDKN1A|GADD45A|DUSP2|DUSP5|DUSP8|IL1B|GADD45B|PTPRC|RAC2|SDC4|SORL1|TNFAIP3|TNFRSF11A|SPRY2|NCF1
GO:0007613	0.000486489	0.999937	6	121	memory	BP	0.0182207	1524|3949|4192|5764|6863|10769	CX3CR1|LDLR|MDK|PTN|TAC1|PLK2
GO:0061564	0.000491212	0.99986	13	530	axon development	BP	0.0183549	288|347|1009|2596|3475|3908|5764|5880|9315|10154|10371|10512|23768	ANK3|APOD|CDH11|GAP43|IFRD1|LAMA2|PTN|RAC2|NREP|PLXNC1|SEMA3A|SEMA3C|FLRT2
GO:0060986	0.000493196	0.999968	4	47	endocrine hormone secretion	BP	0.0183864	185|3553|3625|6863	AGTR1|IL1B|INHBB|TAC1
GO:0021782	0.000499763	0.999935	6	122	glial cell development	BP	0.0185702	3553|3569|3949|4192|9572|10810	IL1B|IL6|LDLR|MDK|NR1D1|WASF3
GO:0045429	0.000500432	0.999967	4	45	positive regulation of nitric oxide biosynthetic process	BP	0.0185702	3383|3553|3689|5806	ICAM1|IL1B|ITGB2|PTX3
GO:0031328	0.000510264	0.999771	30	1955	positive regulation of cellular biosynthetic process	BP	0.0188915	133|467|920|1052|1316|2114|2309|2354|2355|3148|3383|3553|3569|3576|3689|3949|4192|4609|4783|4862|5054|5292|5806|7704|9572|11030|23645|23764|50937|653361	ADM|ATF3|CD4|CEBPD|KLF6|ETS2|FOXO3|FOSB|FOSL2|HMGB2|ICAM1|IL1B|IL6|CXCL8|ITGB2|LDLR|MDK|MYC|NFIL3|NPAS2|SERPINE1|PIM1|PTX3|ZBTB16|NR1D1|RBPMS|PPP1R15A|MAFF|CDON|NCF1
GO:0071356	0.000531843	0.999888	9	297	cellular response to tumor necrosis factor	BP	0.0196452	678|2309|3303|3383|3576|6364|7128|8792|9572	ZFP36L2|FOXO3|HSPA1A|ICAM1|CXCL8|CCL20|TNFAIP3|TNFRSF11A|NR1D1
GO:0051412	0.00053583	0.999982	3	20	response to corticosterone	BP	0.0197472	1026|2309|2354	CDKN1A|FOXO3|FOSB
GO:0031323	0.000538826	0.999699	72	6387	regulation of cellular metabolic process	BP	0.0198123	113|133|185|347|467|604|678|685|687|920|1026|1052|1316|1524|1647|1831|1844|1847|1850|2114|2309|2354|2355|3148|3303|3383|3475|3553|3569|3576|3625|3689|3932|3949|3992|4192|4318|4609|4616|4745|4783|4862|5054|5292|5764|5788|5806|5880|6364|6385|6531|6653|7079|7128|7298|7694|7704|7850|8792|9572|9830|10253|10371|10769|11030|11170|23645|23764|50937|54541|150094|653361	ADCY7|ADM|AGTR1|APOD|ATF3|BCL6|ZFP36L2|BTC|KLF9|CD4|CDKN1A|CEBPD|KLF6|CX3CR1|GADD45A|TSC22D3|DUSP2|DUSP5|DUSP8|ETS2|FOXO3|FOSB|FOSL2|HMGB2|HSPA1A|ICAM1|IFRD1|IL1B|IL6|CXCL8|INHBB|ITGB2|LCK|LDLR|FADS1|MDK|MMP9|MYC|GADD45B|NELL1|NFIL3|NPAS2|SERPINE1|PIM1|PTN|PTPRC|PTX3|RAC2|CCL20|SDC4|SLC6A3|SORL1|TIMP4|TNFAIP3|TYMS|ZNF135|ZBTB16|IL1R2|TNFRSF11A|NR1D1|TRIM14|SPRY2|SEMA3A|PLK2|RBPMS|FAM107A|PPP1R15A…
GO:0071347	0.000540531	0.999913	7	183	cellular response to interleukin-1	BP	0.0198297	3383|3553|3569|3576|6364|7850|9572	ICAM1|IL1B|IL6|CXCL8|CCL20|IL1R2|NR1D1
GO:1900744	0.000541811	0.999964	4	46	regulation of p38MAPK cascade	BP	0.0198315	1647|3553|4616|653361	GADD45A|IL1B|GADD45B|NCF1
GO:1904407	0.000546354	0.999963	4	46	positive regulation of nitric oxide metabolic process	BP	0.0199525	3383|3553|3689|5806	ICAM1|IL1B|ITGB2|PTX3
GO:0022612	0.000554124	0.999927	6	124	gland morphogenesis	BP	0.0201904	3569|4192|5764|7128|10371|10512	IL6|MDK|PTN|TNFAIP3|SEMA3A|SEMA3C
GO:0044092	0.000556236	0.999786	21	1197	negative regulation of molecular function	BP	0.0202216	288|1026|1647|1844|1847|1850|3553|4318|4616|5054|5292|5764|5788|5806|6236|6653|7079|7128|10253|23645|150094	ANK3|CDKN1A|GADD45A|DUSP2|DUSP5|DUSP8|IL1B|MMP9|GADD45B|SERPINE1|PIM1|PTN|PTPRC|PTX3|RRAD|SORL1|TIMP4|TNFAIP3|SPRY2|PPP1R15A|SIK1
GO:0050886	0.000558403	0.999944	5	84	endocrine process	BP	0.0202303	185|1359|3553|3625|6863	AGTR1|CPA3|IL1B|INHBB|TAC1
GO:0051347	0.000558987	0.999822	15	694	positive regulation of transferase activity	BP	0.0202303	113|685|920|1026|1647|1847|3553|4609|4616|5788|6385|6653|8792|10253|653361	ADCY7|BTC|CD4|CDKN1A|GADD45A|DUSP5|IL1B|MYC|GADD45B|PTPRC|SDC4|SORL1|TNFRSF11A|SPRY2|NCF1
GO:0071674	0.000577524	0.999941	5	97	mononuclear cell migration	BP	0.0208543	3569|4192|5054|6364|8792	IL6|MDK|SERPINE1|CCL20|TNFRSF11A
GO:0002673	0.000581177	0.99996	4	49	regulation of acute inflammatory response	BP	0.0209393	3553|3569|6863|8792	IL1B|IL6|TAC1|TNFRSF11A
GO:0007167	0.000582652	0.99978	20	1084	enzyme linked receptor protein signaling pathway	BP	0.0209456	347|685|920|1278|2309|3303|3553|3625|3932|4318|5764|6653|7122|9315|10253|11030|23768|29760|54541|653361	APOD|BTC|CD4|COL1A2|FOXO3|HSPA1A|IL1B|INHBB|LCK|MMP9|PTN|SORL1|CLDN5|NREP|SPRY2|RBPMS|FLRT2|BLNK|DDIT4|NCF1
GO:0003014	0.000589691	0.999921	6	125	renal system process	BP	0.0211514	113|133|185|685|6781|6863	ADCY7|ADM|AGTR1|BTC|STC1|TAC1
GO:1902105	0.000592802	0.999874	9	290	regulation of leukocyte differentiation	BP	0.0212157	604|678|920|3553|4192|4609|5788|7704|10234	BCL6|ZFP36L2|CD4|IL1B|MDK|MYC|PTPRC|ZBTB16|LRRC17
GO:0036499	0.000595879	0.999979	3	21	PERK-mediated unfolded protein response	BP	0.0212315	467|3576|23645	ATF3|CXCL8|PPP1R15A
GO:0140467	0.000595879	0.999979	3	21	integrated stress response signaling	BP	0.0212315	467|3576|23645	ATF3|CXCL8|PPP1R15A
GO:0051495	0.000600344	0.999886	8	230	positive regulation of cytoskeleton organization	BP	0.0213434	3303|3383|6385|6863|10810|11075|11151|25802	HSPA1A|ICAM1|SDC4|TAC1|WASF3|STMN2|CORO1A|LMOD1
GO:0035584	0.000614181	0.999978	3	22	calcium-mediated signaling using intracellular calcium source	BP	0.0217872	5788|6364|7412	PTPRC|CCL20|VCAM1
GO:0046209	0.000633574	0.999934	5	84	nitric oxide metabolic process	BP	0.0223827	1524|3383|3553|3689|5806	CX3CR1|ICAM1|IL1B|ITGB2|PTX3
GO:1903409	0.00063394	0.999914	6	128	reactive oxygen species biosynthetic process	BP	0.0223827	1524|2309|3383|3553|3689|5806	CX3CR1|FOXO3|ICAM1|IL1B|ITGB2|PTX3
GO:0010893	0.000635137	0.999977	3	21	positive regulation of steroid biosynthetic process	BP	0.0223827	133|3553|9572	ADM|IL1B|NR1D1
GO:0006767	0.000638011	0.999934	5	85	water-soluble vitamin metabolic process	BP	0.0224349	316|6515|9962|10560|10797	AOX1|SLC2A3|SLC23A2|SLC19A2|MTHFD2
GO:0002250	0.000645492	0.999792	15	701	adaptive immune response	BP	0.0226485	113|604|920|3109|3117|3383|3426|3507|3537|3553|3569|5788|7128|8792|10384	ADCY7|BCL6|CD4|HLA-DMB|HLA-DQA1|ICAM1|CFI|IGHM|IGLC1|IL1B|IL6|PTPRC|TNFAIP3|TNFRSF11A|BTN3A3
GO:1990090	0.000650686	0.999954	4	49	cellular response to nerve growth factor stimulus	BP	0.0227811	2309|6863|11075|11151	FOXO3|TAC1|STMN2|CORO1A
GO:0061302	0.000656187	0.999995	2	5	smooth muscle cell-matrix adhesion	BP	0.0229238	347|5054	APOD|SERPINE1
GO:0051338	0.000658238	0.999756	19	1022	regulation of transferase activity	BP	0.0229457	113|685|920|1026|1647|1844|1847|1850|3553|4609|4616|5788|5880|6385|6653|7128|8792|10253|653361	ADCY7|BTC|CD4|CDKN1A|GADD45A|DUSP2|DUSP5|DUSP8|IL1B|MYC|GADD45B|PTPRC|RAC2|SDC4|SORL1|TNFAIP3|TNFRSF11A|SPRY2|NCF1
GO:0032870	0.000664342	0.999795	14	633	cellular response to hormone stimulus	BP	0.0231085	113|185|678|687|2309|2354|3383|3553|3625|6653|6781|9572|11170|54541	ADCY7|AGTR1|ZFP36L2|KLF9|FOXO3|FOSB|ICAM1|IL1B|INHBB|SORL1|STC1|NR1D1|FAM107A|DDIT4
GO:0045087	0.000674257	0.999757	18	996	innate immune response	BP	0.0233253	1524|3117|3148|3383|3426|3507|3537|3932|4064|4332|5806|6364|7128|7412|9830|9865|11151|653361	CX3CR1|HLA-DQA1|HMGB2|ICAM1|CFI|IGHM|IGLC1|LCK|CD180|MNDA|PTX3|CCL20|TNFAIP3|VCAM1|TRIM14|TRIL|CORO1A|NCF1
GO:0051493	0.000674475	0.999802	13	554	regulation of cytoskeleton organization	BP	0.0233253	3303|3383|3832|4192|5880|6385|6863|10769|10810|11075|11151|11170|25802	HSPA1A|ICAM1|KIF11|MDK|RAC2|SDC4|TAC1|PLK2|WASF3|STMN2|CORO1A|FAM107A|LMOD1
GO:1990868	0.000676369	0.999928	5	97	response to chemokine	BP	0.0233253	1524|2532|2921|3576|6364	CX3CR1|ACKR1|CXCL3|CXCL8|CCL20
GO:1990869	0.000676369	0.999928	5	97	cellular response to chemokine	BP	0.0233253	1524|2532|2921|3576|6364	CX3CR1|ACKR1|CXCL3|CXCL8|CCL20
GO:0006766	0.000682229	0.999906	6	131	vitamin metabolic process	BP	0.0234771	316|3553|6515|9962|10560|10797	AOX1|IL1B|SLC2A3|SLC23A2|SLC19A2|MTHFD2
GO:0009891	0.000685237	0.999687	30	1991	positive regulation of biosynthetic process	BP	0.0235304	133|467|920|1052|1316|2114|2309|2354|2355|3148|3383|3553|3569|3576|3689|3949|4192|4609|4783|4862|5054|5292|5806|7704|9572|11030|23645|23764|50937|653361	ADM|ATF3|CD4|CEBPD|KLF6|ETS2|FOXO3|FOSB|FOSL2|HMGB2|ICAM1|IL1B|IL6|CXCL8|ITGB2|LDLR|MDK|MYC|NFIL3|NPAS2|SERPINE1|PIM1|PTX3|ZBTB16|NR1D1|RBPMS|PPP1R15A|MAFF|CDON|NCF1
GO:0051962	0.000687873	0.999797	13	552	positive regulation of nervous system development	BP	0.0235706	604|1524|3553|3569|4192|5764|10154|10371|10810|11075|23768|50937|51760	BCL6|CX3CR1|IL1B|IL6|MDK|PTN|PLXNC1|SEMA3A|WASF3|STMN2|FLRT2|CDON|SYT17
GO:0045444	0.000697559	0.999865	8	235	fat cell differentiation	BP	0.0238518	678|1052|3569|3625|5292|7704|9572|11197	ZFP36L2|CEBPD|IL6|INHBB|PIM1|ZBTB16|NR1D1|WIF1
GO:0032663	0.000700671	0.99995	4	49	regulation of interleukin-2 production	BP	0.0239074	920|3553|5788|7128	CD4|IL1B|PTPRC|TNFAIP3
GO:0022614	0.000709886	0.999994	2	5	membrane to membrane docking	BP	0.0240842	3383|7412	ICAM1|VCAM1
GO:0061889	0.000710041	0.999994	2	5	negative regulation of astrocyte activation	BP	0.0240842	3949|9572	LDLR|NR1D1
GO:0060666	0.000710337	0.999994	2	5	dichotomous subdivision of terminal units involved in salivary gland branching	BP	0.0240842	10371|10512	SEMA3A|SEMA3C
GO:0006810	0.000722982	0.999599	61	5224	transport	BP	0.0244614	123|133|185|273|288|347|920|1026|1036|1446|1831|2214|2560|2745|2823|3101|3303|3310|3383|3426|3507|3537|3553|3569|3576|3625|3689|3832|3932|3949|4318|4332|4609|5054|5292|5788|5806|5880|6192|6236|6385|6402|6515|6531|6653|6781|6863|7857|8140|8714|8792|9572|9899|9962|10560|11015|11151|26031|51760|150094|653361	PLIN2|ADM|AGTR1|AMPH|ANK3|APOD|CD4|CDKN1A|CDO1|CSN1S1|TSC22D3|FCGR3A|GABRB1|GLRX|GPM6A|HK3|HSPA1A|HSPA6|ICAM1|CFI|IGHM|IGLC1|IL1B|IL6|CXCL8|INHBB|ITGB2|KIF11|LCK|LDLR|MMP9|MNDA|MYC|SERPINE1|PIM1|PTPRC|PTX3|RAC2|RPS4Y1|RRAD|SDC4|SELL|SLC2A3|SLC6A3|SORL1|STC1|TAC1|SCG2|SLC7A5|ABCC3|TNFRSF11A|NR1D1|SV2B|SLC23A2|SLC19A2|KDELR3|CORO1A|OSBPL3|SYT17|SIK1|NCF1
GO:0048146	0.000729804	0.999947	4	51	positive regulation of fibroblast proliferation	BP	0.0246405	685|1026|2355|4609	BTC|CDKN1A|FOSL2|MYC
GO:2001057	0.000742552	0.99992	5	87	reactive nitrogen species metabolic process	BP	0.0250184	1524|3383|3553|3689|5806	CX3CR1|ICAM1|IL1B|ITGB2|PTX3
GO:0046850	0.000749872	0.999945	4	50	regulation of bone remodeling	BP	0.0252123	3569|4192|7128|8792	IL6|MDK|TNFAIP3|TNFRSF11A
GO:0046718	0.00077135	0.999891	6	134	viral entry into host cell	BP	0.0258804	920|3303|3383|3949|5806|9830	CD4|HSPA1A|ICAM1|LDLR|PTX3|TRIM14
GO:0044062	0.000785285	0.999969	3	24	regulation of excretion	BP	0.0262932	185|6781|6863	AGTR1|STC1|TAC1
GO:0072507	0.000794594	0.999775	12	511	divalent inorganic cation homeostasis	BP	0.0265496	133|185|288|920|1043|1524|3932|4501|5788|6781|6863|11151	ADM|AGTR1|ANK3|CD4|CD52|CX3CR1|LCK|MT1X|PTPRC|STC1|TAC1|CORO1A
GO:0008625	0.000800947	0.999912	5	89	extrinsic apoptotic signaling pathway via death domain receptors	BP	0.0267065	467|3148|3383|5054|7128	ATF3|HMGB2|ICAM1|SERPINE1|TNFAIP3
GO:0035970	0.000813073	0.999968	3	22	peptidyl-threonine dephosphorylation	BP	0.0270548	1844|1847|1850	DUSP2|DUSP5|DUSP8
GO:0042100	0.000819101	0.999909	5	97	B cell proliferation	BP	0.0271992	604|1026|4064|4332|5788	BCL6|CDKN1A|CD180|MNDA|PTPRC
GO:0010628	0.000822341	0.999607	33	2313	positive regulation of gene expression	BP	0.0272506	288|467|920|1052|1316|2114|2309|2354|2355|3148|3303|3553|3569|3576|3949|4192|4332|4609|4783|4862|5054|5292|5788|6653|7122|7704|8140|9572|10253|23645|23764|50937|653361	ANK3|ATF3|CD4|CEBPD|KLF6|ETS2|FOXO3|FOSB|FOSL2|HMGB2|HSPA1A|IL1B|IL6|CXCL8|LDLR|MDK|MNDA|MYC|NFIL3|NPAS2|SERPINE1|PIM1|PTPRC|SORL1|CLDN5|ZBTB16|SLC7A5|NR1D1|SPRY2|PPP1R15A|MAFF|CDON|NCF1
GO:0019216	0.000824842	0.999781	11	431	regulation of lipid metabolic process	BP	0.0272774	123|133|185|347|3553|3949|3992|4862|6653|9572|150094	PLIN2|ADM|AGTR1|APOD|IL1B|LDLR|FADS1|NPAS2|SORL1|NR1D1|SIK1
GO:0002449	0.000833549	0.999795	10	366	lymphocyte mediated immunity	BP	0.0275088	604|3383|3426|3507|3537|3553|3569|5788|10384|11151	BCL6|ICAM1|CFI|IGHM|IGLC1|IL1B|IL6|PTPRC|BTN3A3|CORO1A
GO:0033273	0.000838271	0.999907	5	91	response to vitamin	BP	0.0276081	920|5292|5764|6781|7298	CD4|PIM1|PTN|STC1|TYMS
GO:0001819	0.000863808	0.999769	11	447	positive regulation of cytokine production	BP	0.0283911	920|3148|3303|3553|3569|4192|4332|5054|5788|6653|8140	CD4|HMGB2|HSPA1A|IL1B|IL6|MDK|MNDA|SERPINE1|PTPRC|SORL1|SLC7A5
GO:0031103	0.000867808	0.999934	4	52	axon regeneration	BP	0.0284645	347|2596|5764|9315	APOD|GAP43|PTN|NREP
GO:0048477	0.000870052	0.999903	5	91	oogenesis	BP	0.0284801	2309|3625|4192|5764|5806	FOXO3|INHBB|MDK|PTN|PTX3
GO:0038066	0.000874604	0.999933	4	52	p38MAPK cascade	BP	0.028571	1647|3553|4616|653361	GADD45A|IL1B|GADD45B|NCF1
GO:0032757	0.000878061	0.999933	4	54	positive regulation of interleukin-8 production	BP	0.0286259	3303|3553|3569|5054	HSPA1A|IL1B|IL6|SERPINE1
GO:0045582	0.000900675	0.999899	5	92	positive regulation of T cell differentiation	BP	0.0293038	604|3553|4192|5788|7704	BCL6|IL1B|MDK|PTPRC|ZBTB16
GO:0010720	0.000904718	0.999725	13	570	positive regulation of cell development	BP	0.029376	604|1524|3553|3569|4192|5764|7122|10154|10371|10512|11075|50937|51760	BCL6|CX3CR1|IL1B|IL6|MDK|PTN|CLDN5|PLXNC1|SEMA3A|SEMA3C|STMN2|CDON|SYT17
GO:0071248	0.000915365	0.999839	7	193	cellular response to metal ion	BP	0.0296218	113|288|2354|4318|4501|51760|653361	ADCY7|ANK3|FOSB|MMP9|MT1X|SYT17|NCF1
GO:0002232	0.000915968	0.99999	2	6	leukocyte chemotaxis involved in inflammatory response	BP	0.0296218	4192|5764	MDK|PTN
GO:0034612	0.00093394	0.999787	9	320	response to tumor necrosis factor	BP	0.030123	678|2309|3303|3383|3576|6364|7128|8792|9572	ZFP36L2|FOXO3|HSPA1A|ICAM1|CXCL8|CCL20|TNFAIP3|TNFRSF11A|NR1D1
GO:0032677	0.000935206	0.999894	5	93	regulation of interleukin-8 production	BP	0.030123	3303|3553|3569|5054|5788	HSPA1A|IL1B|IL6|SERPINE1|PTPRC
GO:0002532	0.000941285	0.999893	5	93	production of molecular mediator involved in inflammatory response	BP	0.0302583	113|347|3569|5054|7850	ADCY7|APOD|IL6|SERPINE1|IL1R2
GO:0032623	0.0009663	0.999924	4	54	interleukin-2 production	BP	0.0310005	920|3553|5788|7128	CD4|IL1B|PTPRC|TNFAIP3
GO:0055082	0.000973241	0.99966	16	827	cellular chemical homeostasis	BP	0.0311611	133|185|920|1043|1524|2309|3101|3383|3932|4501|4609|5788|6781|6863|9572|11151	ADM|AGTR1|CD4|CD52|CX3CR1|FOXO3|HK3|ICAM1|LCK|MT1X|MYC|PTPRC|STC1|TAC1|NR1D1|CORO1A
GO:2000177	0.000978497	0.999888	5	91	regulation of neural precursor cell proliferation	BP	0.0312241	1524|2309|4192|5764|50937	CX3CR1|FOXO3|MDK|PTN|CDON
GO:0032222	0.000979177	0.999989	2	6	regulation of synaptic transmission, cholinergic	BP	0.0312241	3908|6863	LAMA2|TAC1
GO:0050853	0.000981024	0.999855	6	135	B cell receptor signaling pathway	BP	0.0312241	3507|3537|3932|4332|5788|29760	IGHM|IGLC1|LCK|MNDA|PTPRC|BLNK
GO:0032989	0.000983393	0.999656	16	800	cellular component morphogenesis	BP	0.0312343	288|1009|1466|2596|2823|3475|3908|4192|5764|5880|10154|10371|10512|23768|25802|51760	ANK3|CDH11|CSRP2|GAP43|GPM6A|IFRD1|LAMA2|MDK|PTN|RAC2|PLXNC1|SEMA3A|SEMA3C|FLRT2|LMOD1|SYT17
GO:0002700	0.000985223	0.999854	6	144	regulation of production of molecular mediator of immune response	BP	0.0312343	604|3553|3569|5788|8140|9865	BCL6|IL1B|IL6|PTPRC|SLC7A5|TRIL
GO:0002548	0.000998698	0.99992	4	67	monocyte chemotaxis	BP	0.0315993	3569|5054|6364|8792	IL6|SERPINE1|CCL20|TNFRSF11A
GO:0046330	0.00101366	0.999849	6	138	positive regulation of JNK cascade	BP	0.0320097	1647|3553|4616|8792|10371|653361	GADD45A|IL1B|GADD45B|TNFRSF11A|SEMA3A|NCF1
GO:0019538	0.00105092	0.9994	66	5894	protein metabolic process	BP	0.0331015	113|185|347|467|604|678|685|920|1026|1359|1524|1647|1844|1847|1850|2289|2309|2745|3303|3383|3426|3553|3569|3625|3689|3932|3949|4312|4318|4609|4616|4745|5054|5277|5292|5764|5788|5806|5880|6192|6364|6385|6653|7079|7128|7267|7298|7704|7850|7857|8792|9572|9830|10253|10371|10769|11030|11170|23645|25834|26091|50937|54504|54541|150094|653361	ADCY7|AGTR1|APOD|ATF3|BCL6|ZFP36L2|BTC|CD4|CDKN1A|CPA3|CX3CR1|GADD45A|DUSP2|DUSP5|DUSP8|FKBP5|FOXO3|GLRX|HSPA1A|ICAM1|CFI|IL1B|IL6|INHBB|ITGB2|LCK|LDLR|MMP1|MMP9|MYC|GADD45B|NELL1|SERPINE1|PIGA|PIM1|PTN|PTPRC|PTX3|RAC2|RPS4Y1|CCL20|SDC4|SORL1|TIMP4|TNFAIP3|TTC3|TYMS|ZBTB16|IL1R2|SCG2|TNFRSF11A|NR1D1|TRIM14|SPRY2|SEMA3A|PLK2|RBPMS|FAM107A|PPP1R15A|MGAT4C|HERC4|CDON|CPVL|DDIT4|SIK1|NCF1
GO:0010817	0.00105322	0.999692	12	522	regulation of hormone levels	BP	0.0331015	125|126|133|185|1359|3553|3569|3625|6863|8140|9572|57016	ADH1B|ADH1C|ADM|AGTR1|CPA3|IL1B|IL6|INHBB|TAC1|SLC7A5|NR1D1|AKR1B10
GO:0070432	0.00105473	0.999988	2	6	regulation of nucleotide-binding oligomerization domain containing 2 signaling pathway	BP	0.0331015	3303|7128	HSPA1A|TNFAIP3
GO:0090023	0.00105645	0.999954	3	26	positive regulation of neutrophil chemotaxis	BP	0.0331015	3576|4192|5880	CXCL8|MDK|RAC2
GO:0016525	0.00111055	0.999798	7	192	negative regulation of angiogenesis	BP	0.034729	1524|1647|5054|5764|7122|10253|10769	CX3CR1|GADD45A|SERPINE1|PTN|CLDN5|SPRY2|PLK2
GO:0001706	0.00112651	0.999907	4	55	endoderm formation	BP	0.0350948	1844|1847|3689|4318	DUSP2|DUSP5|ITGB2|MMP9
GO:0046456	0.00112661	0.999907	4	59	icosanoid biosynthetic process	BP	0.0350948	3553|3992|4056|27306	IL1B|FADS1|LTC4S|HPGDS
GO:0044267	0.00116269	0.999341	61	5350	cellular protein metabolic process	BP	0.0360823	113|185|467|604|678|685|920|1026|1524|1647|1844|1847|1850|2289|2309|2745|3303|3383|3553|3569|3625|3689|3932|3949|4312|4318|4609|4616|4745|5054|5277|5292|5764|5788|5880|6192|6364|6385|6653|7079|7128|7267|7298|7704|7850|7857|8792|9572|9830|10253|10371|10769|11030|11170|23645|25834|26091|50937|54541|150094|653361	ADCY7|AGTR1|ATF3|BCL6|ZFP36L2|BTC|CD4|CDKN1A|CX3CR1|GADD45A|DUSP2|DUSP5|DUSP8|FKBP5|FOXO3|GLRX|HSPA1A|ICAM1|IL1B|IL6|INHBB|ITGB2|LCK|LDLR|MMP1|MMP9|MYC|GADD45B|NELL1|SERPINE1|PIGA|PIM1|PTN|PTPRC|RAC2|RPS4Y1|CCL20|SDC4|SORL1|TIMP4|TNFAIP3|TTC3|TYMS|ZBTB16|IL1R2|SCG2|TNFRSF11A|NR1D1|TRIM14|SPRY2|SEMA3A|PLK2|RBPMS|FAM107A|PPP1R15A|MGAT4C|HERC4|CDON|DDIT4|SIK1|NCF1
GO:0001501	0.00116279	0.999656	12	517	skeletal system development	BP	0.0360823	1009|1278|1833|2114|4192|4318|5744|5788|6781|7298|7704|10234	CDH11|COL1A2|EPYC|ETS2|MDK|MMP9|PTHLH|PTPRC|STC1|TYMS|ZBTB16|LRRC17
GO:1904645	0.00117988	0.999902	4	56	response to amyloid-beta	BP	0.0365169	2309|3383|4318|7412	FOXO3|ICAM1|MMP9|VCAM1
GO:2000181	0.00118133	0.999783	7	194	negative regulation of blood vessel morphogenesis	BP	0.0365169	1524|1647|5054|5764|7122|10253|10769	CX3CR1|GADD45A|SERPINE1|PTN|CLDN5|SPRY2|PLK2
GO:0045598	0.00120115	0.999815	6	143	regulation of fat cell differentiation	BP	0.0370586	678|3569|5292|7704|9572|11197	ZFP36L2|IL6|PIM1|ZBTB16|NR1D1|WIF1
GO:0007204	0.00120595	0.999715	9	322	positive regulation of cytosolic calcium ion concentration	BP	0.0371355	133|185|920|1043|1524|3932|5788|6863|11151	ADM|AGTR1|CD4|CD52|CX3CR1|LCK|PTPRC|TAC1|CORO1A
GO:0043299	0.00121209	0.99964	12	537	leukocyte degranulation	BP	0.0372366	3101|3303|3310|3689|4318|4332|5788|5806|5880|6402|6515|11151	HK3|HSPA1A|HSPA6|ITGB2|MMP9|MNDA|PTPRC|PTX3|RAC2|SELL|SLC2A3|CORO1A
GO:0001541	0.00121386	0.999898	4	57	ovarian follicle development	BP	0.0372366	2309|3383|3625|5806	FOXO3|ICAM1|INHBB|PTX3
GO:0006636	0.00122897	0.999896	4	59	unsaturated fatty acid biosynthetic process	BP	0.0376285	3553|3992|4056|27306	IL1B|FADS1|LTC4S|HPGDS
GO:0032787	0.00123168	0.999594	14	672	monocarboxylic acid metabolic process	BP	0.0376399	125|126|2593|3101|3553|3992|4056|4200|7915|9572|23659|26031|27306|54541	ADH1B|ADH1C|GAMT|HK3|IL1B|FADS1|LTC4S|ME2|ALDH5A1|NR1D1|PLA2G15|OSBPL3|HPGDS|DDIT4
GO:0000188	0.00123683	0.999943	3	26	inactivation of MAPK activity	BP	0.0377069	1844|1847|1850	DUSP2|DUSP5|DUSP8
GO:0071900	0.00123856	0.999631	12	527	regulation of protein serine/threonine kinase activity	BP	0.0377069	1026|1647|1844|1847|1850|3553|4616|5788|6653|7128|8792|10253	CDKN1A|GADD45A|DUSP2|DUSP5|DUSP8|IL1B|GADD45B|PTPRC|SORL1|TNFAIP3|TNFRSF11A|SPRY2
GO:0043030	0.00124104	0.999895	4	59	regulation of macrophage activation	BP	0.0377113	3569|3949|5788|9572	IL6|LDLR|PTPRC|NR1D1
GO:0032743	0.00124521	0.999942	3	26	positive regulation of interleukin-2 production	BP	0.0377668	920|3553|5788	CD4|IL1B|PTPRC
GO:0140059	0.00125268	0.999984	2	7	dendrite arborization	BP	0.0379219	5764|10371	PTN|SEMA3A
GO:0042116	0.00128036	0.999843	5	101	macrophage activation	BP	0.038595	3569|3689|3949|5788|9572	IL6|ITGB2|LDLR|PTPRC|NR1D1
GO:0001894	0.00128164	0.999726	8	261	tissue homeostasis	BP	0.038595	3569|3908|3988|5880|7122|7128|8792|11151	IL6|LAMA2|LIPA|RAC2|CLDN5|TNFAIP3|TNFRSF11A|CORO1A
GO:0006909	0.00128211	0.999666	10	382	phagocytosis	BP	0.038595	2214|3507|3537|3553|3689|3949|5788|5806|5880|11151	FCGR3A|IGHM|IGLC1|IL1B|ITGB2|LDLR|PTPRC|PTX3|RAC2|CORO1A
GO:0051090	0.00128809	0.999638	11	455	regulation of DNA-binding transcription factor activity	BP	0.0387028	1524|3303|3383|3553|3569|3689|5292|7128|8792|9830|150094	CX3CR1|HSPA1A|ICAM1|IL1B|IL6|ITGB2|PIM1|TNFAIP3|TNFRSF11A|TRIM14|SIK1
GO:0043436	0.00129291	0.999479	20	1164	oxoacid metabolic process	BP	0.0387753	125|126|1036|2593|3101|3553|3992|4056|4200|5292|6515|7298|7915|9572|9962|10797|23659|26031|27306|54541	ADH1B|ADH1C|CDO1|GAMT|HK3|IL1B|FADS1|LTC4S|ME2|PIM1|SLC2A3|TYMS|ALDH5A1|NR1D1|SLC23A2|MTHFD2|PLA2G15|OSBPL3|HPGDS|DDIT4
GO:0002069	0.00130265	0.999983	2	7	columnar/cuboidal epithelial cell maturation	BP	0.0389947	1026|7298	CDKN1A|TYMS
GO:0030030	0.00131124	0.999416	25	1589	cell projection organization	BP	0.0391462	133|288|347|1009|2596|2823|3383|3475|3569|3908|4192|5764|5880|6385|9315|10154|10253|10371|10512|10769|10810|11075|11151|23768|51760	ADM|ANK3|APOD|CDH11|GAP43|GPM6A|ICAM1|IFRD1|IL6|LAMA2|MDK|PTN|RAC2|SDC4|NREP|PLXNC1|SPRY2|SEMA3A|SEMA3C|PLK2|WASF3|STMN2|CORO1A|FLRT2|SYT17
GO:0034620	0.00131257	0.999794	6	146	cellular response to unfolded protein	BP	0.0391462	467|3303|3310|3576|11015|23645	ATF3|HSPA1A|HSPA6|CXCL8|KDELR3|PPP1R15A
GO:0032637	0.00131934	0.999838	5	101	interleukin-8 production	BP	0.0392062	3303|3553|3569|5054|5788	HSPA1A|IL1B|IL6|SERPINE1|PTPRC
GO:0071624	0.00131945	0.999937	3	29	positive regulation of granulocyte chemotaxis	BP	0.0392062	3576|4192|5880	CXCL8|MDK|RAC2
GO:0040008	0.00135472	0.999548	14	686	regulation of growth	BP	0.0401801	185|604|1026|2593|2596|3303|3475|4501|5292|6531|10371|10512|11170|51760	AGTR1|BCL6|CDKN1A|GAMT|GAP43|HSPA1A|IFRD1|MT1X|PIM1|SLC6A3|SEMA3A|SEMA3C|FAM107A|SYT17
GO:0032611	0.00135885	0.999831	5	106	interleukin-1 beta production	BP	0.0402284	1524|3553|3569|4332|7128	CX3CR1|IL1B|IL6|MNDA|TNFAIP3
GO:0030888	0.00136602	0.999881	4	62	regulation of B cell proliferation	BP	0.0403666	604|1026|4332|5788	BCL6|CDKN1A|MNDA|PTPRC
GO:0031622	0.00137962	0.999981	2	7	positive regulation of fever generation	BP	0.0406936	3553|8792	IL1B|TNFRSF11A
GO:2000660	0.00138792	0.999981	2	7	negative regulation of interleukin-1-mediated signaling pathway	BP	0.040793	3569|7850	IL6|IL1R2
GO:0002367	0.00138805	0.999827	5	104	cytokine production involved in immune response	BP	0.040793	604|3553|3569|8140|9865	BCL6|IL1B|IL6|SLC7A5|TRIL
GO:0002822	0.00139634	0.999778	6	153	regulation of adaptive immune response based on somatic recombination of immune receptors built from immunoglobulin superfamily domains	BP	0.0409619	604|920|3553|3569|5788|7128	BCL6|CD4|IL1B|IL6|PTPRC|TNFAIP3
GO:0071559	0.00140607	0.999695	8	258	response to transforming growth factor beta	BP	0.0411722	678|1278|1524|3303|7122|9315|10253|25878	ZFP36L2|COL1A2|CX3CR1|HSPA1A|CLDN5|NREP|SPRY2|MXRA5
GO:0048609	0.00142185	0.999485	16	857	multicellular organismal reproductive process	BP	0.0415587	604|2309|2560|2593|3148|3625|4192|5764|5806|6781|6863|7079|7704|8653|26091|27306	BCL6|FOXO3|GABRB1|GAMT|HMGB2|INHBB|MDK|PTN|PTX3|STC1|TAC1|TIMP4|ZBTB16|DDX3Y|HERC4|HPGDS
GO:0045906	0.00144995	0.99998	2	7	negative regulation of vasoconstriction	BP	0.0423032	133|9732	ADM|DOCK4
GO:0009887	0.00147246	0.999414	19	1085	animal organ morphogenesis	BP	0.0428824	133|1278|2309|2593|3569|3908|4192|4609|5054|5292|5764|6781|7122|7128|10253|10371|10512|23768|50937	ADM|COL1A2|FOXO3|GAMT|IL6|LAMA2|MDK|MYC|SERPINE1|PIM1|PTN|STC1|CLDN5|TNFAIP3|SPRY2|SEMA3A|SEMA3C|FLRT2|CDON
GO:1901888	0.00147848	0.999717	7	200	regulation of cell junction assembly	BP	0.04298	347|2596|3553|6385|7122|11170|23768	APOD|GAP43|IL1B|SDC4|CLDN5|FAM107A|FLRT2
GO:0050851	0.00149513	0.999636	9	325	antigen receptor-mediated signaling pathway	BP	0.0433857	920|3117|3507|3537|3932|4332|5788|10384|29760	CD4|HLA-DQA1|IGHM|IGLC1|LCK|MNDA|PTPRC|BTN3A3|BLNK
GO:0042594	0.00150679	0.999711	7	206	response to starvation	BP	0.0435953	133|467|1026|2309|3625|3992|150094	ADM|ATF3|CDKN1A|FOXO3|INHBB|FADS1|SIK1
GO:0002456	0.00150777	0.999809	5	104	T cell mediated immunity	BP	0.0435953	3383|3553|3569|5788|10384	ICAM1|IL1B|IL6|PTPRC|BTN3A3
GO:0014074	0.00152012	0.999755	6	149	response to purine-containing compound	BP	0.0438226	1036|2354|3553|6402|6531|6781	CDO1|FOSB|IL1B|SELL|SLC6A3|STC1
GO:0051049	0.00152107	0.999294	27	1821	regulation of transport	BP	0.0438226	185|288|347|920|2745|3303|3383|3553|3569|3625|3689|4318|5054|5292|5788|5806|5880|6236|6385|6653|6781|6863|8792|9572|11151|51760|150094	AGTR1|ANK3|APOD|CD4|GLRX|HSPA1A|ICAM1|IL1B|IL6|INHBB|ITGB2|MMP9|SERPINE1|PIM1|PTPRC|PTX3|RAC2|RRAD|SDC4|SORL1|STC1|TAC1|TNFRSF11A|NR1D1|CORO1A|SYT17|SIK1
GO:0002286	0.00152668	0.999805	5	109	T cell activation involved in immune response	BP	0.0439057	604|3109|3383|3569|4192	BCL6|HLA-DMB|ICAM1|IL6|MDK
GO:0002703	0.00153542	0.999704	7	211	regulation of leukocyte mediated immunity	BP	0.0440784	604|3383|3553|3569|3689|5788|5880	BCL6|ICAM1|IL1B|IL6|ITGB2|PTPRC|RAC2
GO:0033674	0.00154452	0.999502	13	613	positive regulation of kinase activity	BP	0.0441851	113|685|920|1026|1647|1847|3553|4616|5788|6385|8792|10253|653361	ADCY7|BTC|CD4|CDKN1A|GADD45A|DUSP5|IL1B|GADD45B|PTPRC|SDC4|TNFRSF11A|SPRY2|NCF1
GO:0050871	0.00154463	0.99975	6	151	positive regulation of B cell activation	BP	0.0441851	604|1026|3507|3537|3569|5788	BCL6|CDKN1A|IGHM|IGLC1|IL6|PTPRC
GO:0031348	0.00156088	0.999656	8	269	negative regulation of defense response	BP	0.0445708	113|347|3949|4192|5788|7128|7850|9572	ADCY7|APOD|LDLR|MDK|PTPRC|TNFAIP3|IL1R2|NR1D1
GO:0006082	0.00156775	0.999357	20	1183	organic acid metabolic process	BP	0.0446878	125|126|1036|2593|3101|3553|3992|4056|4200|5292|6515|7298|7915|9572|9962|10797|23659|26031|27306|54541	ADH1B|ADH1C|CDO1|GAMT|HK3|IL1B|FADS1|LTC4S|ME2|PIM1|SLC2A3|TYMS|ALDH5A1|NR1D1|SLC23A2|MTHFD2|PLA2G15|OSBPL3|HPGDS|DDIT4
GO:0019229	0.00158992	0.999856	4	60	regulation of vasoconstriction	BP	0.0452397	133|185|3383|9732	ADM|AGTR1|ICAM1|DOCK4
GO:0050901	0.00159465	0.999919	3	29	leukocyte tethering or rolling	BP	0.0452942	1524|6402|7412	CX3CR1|SELL|VCAM1
GO:0002444	0.00160346	0.999507	12	555	myeloid leukocyte mediated immunity	BP	0.0454644	3101|3303|3310|3569|3689|4318|4332|5788|5806|5880|6402|6515	HK3|HSPA1A|HSPA6|IL6|ITGB2|MMP9|MNDA|PTPRC|PTX3|RAC2|SELL|SLC2A3
GO:0002526	0.00161468	0.999791	5	111	acute inflammatory response	BP	0.045702	3383|3553|3569|6863|8792	ICAM1|IL1B|IL6|TAC1|TNFRSF11A
GO:0051091	0.00162727	0.999639	8	270	positive regulation of DNA-binding transcription factor activity	BP	0.0459776	1524|3303|3383|3553|3569|3689|8792|9830	CX3CR1|HSPA1A|ICAM1|IL1B|IL6|ITGB2|TNFRSF11A|TRIM14
GO:0050918	0.00163705	0.99985	4	67	positive chemotaxis	BP	0.0461149	3148|3576|7857|11151	HMGB2|CXCL8|SCG2|CORO1A
GO:0045621	0.00163786	0.999788	5	105	positive regulation of lymphocyte differentiation	BP	0.0461149	604|3553|4192|5788|7704	BCL6|IL1B|MDK|PTPRC|ZBTB16
GO:0032507	0.00164921	0.999849	4	64	maintenance of protein location in cell	BP	0.0463534	288|920|6653|11015	ANK3|CD4|SORL1|KDELR3
GO:0050679	0.00165339	0.999678	7	211	positive regulation of epithelial cell proliferation	BP	0.0463899	185|3148|4192|4609|5764|7128|7857	AGTR1|HMGB2|MDK|MYC|PTN|TNFAIP3|SCG2
GO:0051701	0.00172666	0.999661	7	212	interaction with host	BP	0.0483614	920|3303|3383|3576|3949|5806|9830	CD4|HSPA1A|ICAM1|CXCL8|LDLR|PTX3|TRIM14
GO:0048878	0.00173637	0.999282	20	1213	chemical homeostasis	BP	0.048549	113|133|185|288|920|1043|1524|2309|3101|3383|3569|3932|3949|4501|4609|5788|6781|6863|9572|11151	ADCY7|ADM|AGTR1|ANK3|CD4|CD52|CX3CR1|FOXO3|HK3|ICAM1|IL6|LCK|LDLR|MT1X|MYC|PTPRC|STC1|TAC1|NR1D1|CORO1A
GO:0032504	0.00174033	0.999356	16	877	multicellular organism reproduction	BP	0.0485754	604|2309|2560|2593|3148|3625|4192|5764|5806|6781|6863|7079|7704|8653|26091|27306	BCL6|FOXO3|GABRB1|GAMT|HMGB2|INHBB|MDK|PTN|PTX3|STC1|TAC1|TIMP4|ZBTB16|DDX3Y|HERC4|HPGDS
GO:0048858	0.00176883	0.999393	14	685	cell projection morphogenesis	BP	0.0492093	288|1009|2596|2823|3475|3908|4192|5764|5880|10154|10371|10512|23768|51760	ANK3|CDH11|GAP43|GPM6A|IFRD1|LAMA2|MDK|PTN|RAC2|PLXNC1|SEMA3A|SEMA3C|FLRT2|SYT17
GO:0030278	0.00177007	0.999651	7	212	regulation of ossification	BP	0.0492093	1052|3569|4192|4745|5764|6863|7704	CEBPD|IL6|MDK|NELL1|PTN|TAC1|ZBTB16
GO:0040013	0.00177221	0.999518	10	397	negative regulation of locomotion	BP	0.0492093	347|1524|1647|2309|5054|5764|6781|7122|10371|10512	APOD|CX3CR1|GADD45A|FOXO3|SERPINE1|PTN|STC1|CLDN5|SEMA3A|SEMA3C
GO:0032075	0.00178346	0.999971	2	8	positive regulation of nuclease activity	BP	0.0494367	3148|3303	HMGB2|HSPA1A
GO:0051651	0.00179358	0.999645	7	216	maintenance of location in cell	BP	0.0496317	288|920|3932|5788|6653|11015|11151	ANK3|CD4|LCK|PTPRC|SORL1|KDELR3|CORO1A
GO:0007588	0.00182371	0.999828	4	65	excretion	BP	0.0502931	185|4192|6781|6863	AGTR1|MDK|STC1|TAC1
GO:1902624	0.00182383	0.999902	3	31	positive regulation of neutrophil migration	BP	0.0502931	3576|4192|5880	CXCL8|MDK|RAC2
GO:1902107	0.00182685	0.999694	6	159	positive regulation of leukocyte differentiation	BP	0.0502931	604|920|3553|4192|5788|7704	BCL6|CD4|IL1B|MDK|PTPRC|ZBTB16
GO:0031620	0.00184509	0.99997	2	8	regulation of fever generation	BP	0.0507084	3553|8792	IL1B|TNFRSF11A
GO:0071711	0.0018746	0.999898	3	30	basement membrane organization	BP	0.0514318	4811|22795|23768	NID1|NID2|FLRT2
GO:0051271	0.0019023	0.999477	10	400	negative regulation of cellular component movement	BP	0.0520644	347|1524|1647|2309|5054|5764|6781|7122|10371|10512	APOD|CX3CR1|GADD45A|FOXO3|SERPINE1|PTN|STC1|CLDN5|SEMA3A|SEMA3C
GO:0032970	0.00190829	0.999475	10	405	regulation of actin filament-based process	BP	0.0520644	3383|4192|5880|6385|6781|6863|10810|11151|11170|25802	ICAM1|MDK|RAC2|SDC4|STC1|TAC1|WASF3|CORO1A|FAM107A|LMOD1
GO:0072503	0.00190831	0.999436	11	492	cellular divalent inorganic cation homeostasis	BP	0.0520644	133|185|920|1043|1524|3932|4501|5788|6781|6863|11151	ADM|AGTR1|CD4|CD52|CX3CR1|LCK|MT1X|PTPRC|STC1|TAC1|CORO1A
GO:0001547	0.00191059	0.999968	2	8	antral ovarian follicle growth	BP	0.0520644	2309|5806	FOXO3|PTX3
GO:0045453	0.00191935	0.999816	4	64	bone resorption	BP	0.0522147	3569|5880|7128|8792	IL6|RAC2|TNFAIP3|TNFRSF11A
GO:0042133	0.00194005	0.999894	3	30	neurotransmitter metabolic process	BP	0.0526889	4128|6531|7915	MAOA|SLC6A3|ALDH5A1
GO:0001885	0.00196375	0.999811	4	64	endothelial cell development	BP	0.0532427	3383|3553|6781|7122	ICAM1|IL1B|STC1|CLDN5
GO:0120036	0.00198955	0.9991	24	1547	plasma membrane bounded cell projection organization	BP	0.0538517	133|288|347|1009|2596|2823|3383|3475|3569|3908|4192|5764|5880|6385|9315|10154|10371|10512|10769|10810|11075|11151|23768|51760	ADM|ANK3|APOD|CDH11|GAP43|GPM6A|ICAM1|IFRD1|IL6|LAMA2|MDK|PTN|RAC2|SDC4|NREP|PLXNC1|SEMA3A|SEMA3C|PLK2|WASF3|STMN2|CORO1A|FLRT2|SYT17
GO:0044089	0.00200578	0.999367	12	551	positive regulation of cellular component biogenesis	BP	0.0541997	2823|3303|3383|4312|5880|6385|6863|7122|10810|11151|23768|25802	GPM6A|HSPA1A|ICAM1|MMP1|RAC2|SDC4|TAC1|CLDN5|WASF3|CORO1A|FLRT2|LMOD1
GO:0010605	0.0020257	0.998891	44	3578	negative regulation of macromolecule metabolic process	BP	0.0546465	113|347|467|604|678|1026|1052|1524|1647|1844|1847|1850|2114|2309|2354|3148|3303|3553|3569|3576|3625|3949|4318|4609|4616|4745|4783|5054|5764|5788|5806|6192|6653|7079|7122|7128|7298|7704|7850|8140|9572|10253|23645|54541	ADCY7|APOD|ATF3|BCL6|ZFP36L2|CDKN1A|CEBPD|CX3CR1|GADD45A|DUSP2|DUSP5|DUSP8|ETS2|FOXO3|FOSB|HMGB2|HSPA1A|IL1B|IL6|CXCL8|INHBB|LDLR|MMP9|MYC|GADD45B|NELL1|NFIL3|SERPINE1|PTN|PTPRC|PTX3|RPS4Y1|SORL1|TIMP4|CLDN5|TNFAIP3|TYMS|ZBTB16|IL1R2|SLC7A5|NR1D1|SPRY2|PPP1R15A|DDIT4
GO:0071241	0.00206073	0.999582	7	221	cellular response to inorganic substance	BP	0.0554983	113|288|2354|4318|4501|51760|653361	ADCY7|ANK3|FOSB|MMP9|MT1X|SYT17|NCF1
GO:0071704	0.00207288	0.998791	114	12140	organic substance metabolic process	BP	0.0556959	113|123|125|126|133|185|288|316|347|467|604|678|685|687|920|1026|1036|1052|1316|1359|1524|1647|1831|1844|1847|1850|2114|2289|2309|2354|2355|2532|2593|2745|3101|3148|3303|3383|3426|3475|3553|3569|3576|3625|3689|3932|3949|3988|3992|4056|4128|4192|4200|4312|4318|4332|4609|4616|4745|4783|4862|5054|5277|5292|5744|5764|5788|5806|5880|6192|6364|6385|6515|6531|6653|7079|7083|7122|7128|7267|7298|7412|7694…	ADCY7|PLIN2|ADH1B|ADH1C|ADM|AGTR1|ANK3|AOX1|APOD|ATF3|BCL6|ZFP36L2|BTC|KLF9|CD4|CDKN1A|CDO1|CEBPD|KLF6|CPA3|CX3CR1|GADD45A|TSC22D3|DUSP2|DUSP5|DUSP8|ETS2|FKBP5|FOXO3|FOSB|FOSL2|ACKR1|GAMT|GLRX|HK3|HMGB2|HSPA1A|ICAM1|CFI|IFRD1|IL1B|IL6|CXCL8|INHBB|ITGB2|LCK|LDLR|LIPA|FADS1|LTC4S|MAOA|MDK|ME2|MMP1|MMP9|MNDA|MYC|GADD45B|NELL1|NFIL3|NPAS2|SERPINE1|PIGA|PIM1|PTHLH|PTN|PTPRC|PTX3|RAC2|RPS4Y1|CCL20|SDC4…
GO:0002699	0.00207498	0.999578	7	223	positive regulation of immune effector process	BP	0.0556959	3109|3553|3569|3689|5788|5880|8140	HLA-DMB|IL1B|IL6|ITGB2|PTPRC|RAC2|SLC7A5
GO:0010035	0.00208044	0.99934	12	569	response to inorganic substance	BP	0.0557495	113|288|2309|2354|3383|3569|4318|4501|6531|7128|51760|653361	ADCY7|ANK3|FOXO3|FOSB|ICAM1|IL6|MMP9|MT1X|SLC6A3|TNFAIP3|SYT17|NCF1
GO:0006959	0.00208818	0.999465	9	377	humoral immune response	BP	0.055864	2921|3426|3507|3537|3553|3569|3576|5788|29760	CXCL3|CFI|IGHM|IGLC1|IL1B|IL6|CXCL8|PTPRC|BLNK
GO:0032642	0.00210886	0.999792	4	68	regulation of chemokine production	BP	0.0563238	347|2532|3553|3569	APOD|ACKR1|IL1B|IL6
GO:0071276	0.00213198	0.999877	3	38	cellular response to cadmium ion	BP	0.0568468	4318|4501|653361	MMP9|MT1X|NCF1
GO:0050869	0.00214305	0.999878	3	32	negative regulation of B cell activation	BP	0.0570475	604|4332|7128	BCL6|MNDA|TNFAIP3
GO:0001667	0.002168	0.999349	11	481	ameboidal-type cell migration	BP	0.0576167	1647|3689|4318|5764|6385|6781|6863|7857|10371|10512|10769	GADD45A|ITGB2|MMP9|PTN|SDC4|STC1|TAC1|SCG2|SEMA3A|SEMA3C|PLK2
GO:0090022	0.00218777	0.999874	3	33	regulation of neutrophil chemotaxis	BP	0.0579168	3576|4192|5880	CXCL8|MDK|RAC2
GO:0002446	0.00218918	0.999342	11	501	neutrophil mediated immunity	BP	0.0579168	3101|3303|3310|3569|3689|4318|4332|5788|5806|6402|6515	HK3|HSPA1A|HSPA6|IL6|ITGB2|MMP9|MNDA|PTPRC|PTX3|SELL|SLC2A3
GO:0048710	0.00219247	0.999874	3	31	regulation of astrocyte differentiation	BP	0.0579168	3569|3949|9572	IL6|LDLR|NR1D1
GO:0002634	0.00219368	0.99996	2	9	regulation of germinal center formation	BP	0.0579168	604|7128	BCL6|TNFAIP3
GO:0030099	0.00221759	0.999377	10	431	myeloid cell differentiation	BP	0.0583076	604|920|2309|3148|3303|4318|4609|7704|8792|10234	BCL6|CD4|FOXO3|HMGB2|HSPA1A|MMP9|MYC|ZBTB16|TNFRSF11A|LRRC17
GO:0042119	0.00221948	0.999331	11	502	neutrophil activation	BP	0.0583076	3101|3303|3310|3576|3689|4318|4332|5788|5806|6402|6515	HK3|HSPA1A|HSPA6|CXCL8|ITGB2|MMP9|MNDA|PTPRC|PTX3|SELL|SLC2A3
GO:0097011	0.00222297	0.999959	2	9	cellular response to granulocyte macrophage colony-stimulating factor stimulus	BP	0.0583076	678|920	ZFP36L2|CD4
GO:0097012	0.00222297	0.999959	2	9	response to granulocyte macrophage colony-stimulating factor	BP	0.0583076	678|920	ZFP36L2|CD4
GO:0009157	0.0022398	0.999958	2	9	deoxyribonucleoside monophosphate biosynthetic process	BP	0.0586432	7083|7298	TK1|TYMS
GO:0032990	0.00224428	0.99921	14	705	cell part morphogenesis	BP	0.0586432	288|1009|2596|2823|3475|3908|4192|5764|5880|10154|10371|10512|23768|51760	ANK3|CDH11|GAP43|GPM6A|IFRD1|LAMA2|MDK|PTN|RAC2|PLXNC1|SEMA3A|SEMA3C|FLRT2|SYT17
GO:0031344	0.00224668	0.999209	14	706	regulation of cell projection organization	BP	0.0586432	2596|2823|3383|3475|4192|5764|5880|10154|10253|10371|10512|10769|11075|51760	GAP43|GPM6A|ICAM1|IFRD1|MDK|PTN|RAC2|PLXNC1|SPRY2|SEMA3A|SEMA3C|PLK2|STMN2|SYT17
GO:0010638	0.00225101	0.999242	13	638	positive regulation of organelle organization	BP	0.0586611	604|685|3303|3383|3553|4318|5880|6385|6863|10810|11075|11151|25802	BCL6|BTC|HSPA1A|ICAM1|IL1B|MMP9|RAC2|SDC4|TAC1|WASF3|STMN2|CORO1A|LMOD1
GO:0019722	0.00226003	0.999534	7	222	calcium-mediated signaling	BP	0.058801	185|920|1524|3576|5788|6364|7412	AGTR1|CD4|CX3CR1|CXCL8|PTPRC|CCL20|VCAM1
GO:1900015	0.00227603	0.999771	4	67	regulation of cytokine production involved in inflammatory response	BP	0.0591218	113|347|3569|7850	ADCY7|APOD|IL6|IL1R2
GO:0032308	0.00228661	0.999956	2	10	positive regulation of prostaglandin secretion	BP	0.0593009	3553|8792	IL1B|TNFRSF11A
GO:0006464	0.0023262	0.998681	50	4213	cellular protein modification process	BP	0.0601339	113|467|604|678|685|920|1026|1524|1647|1844|1847|1850|2289|2745|3303|3383|3553|3569|3625|3689|3932|4318|4609|4616|5277|5292|5764|5788|5880|6364|6385|6653|7128|7267|7704|7857|8792|9830|10253|10371|10769|11030|11170|23645|25834|26091|50937|54541|150094|653361	ADCY7|ATF3|BCL6|ZFP36L2|BTC|CD4|CDKN1A|CX3CR1|GADD45A|DUSP2|DUSP5|DUSP8|FKBP5|GLRX|HSPA1A|ICAM1|IL1B|IL6|INHBB|ITGB2|LCK|MMP9|MYC|GADD45B|PIGA|PIM1|PTN|PTPRC|RAC2|CCL20|SDC4|SORL1|TNFAIP3|TTC3|ZBTB16|SCG2|TNFRSF11A|TRIM14|SPRY2|SEMA3A|PLK2|RBPMS|FAM107A|PPP1R15A|MGAT4C|HERC4|CDON|DDIT4|SIK1|NCF1
GO:0036211	0.0023262	0.998681	50	4213	protein modification process	BP	0.0601339	113|467|604|678|685|920|1026|1524|1647|1844|1847|1850|2289|2745|3303|3383|3553|3569|3625|3689|3932|4318|4609|4616|5277|5292|5764|5788|5880|6364|6385|6653|7128|7267|7704|7857|8792|9830|10253|10371|10769|11030|11170|23645|25834|26091|50937|54541|150094|653361	ADCY7|ATF3|BCL6|ZFP36L2|BTC|CD4|CDKN1A|CX3CR1|GADD45A|DUSP2|DUSP5|DUSP8|FKBP5|GLRX|HSPA1A|ICAM1|IL1B|IL6|INHBB|ITGB2|LCK|MMP9|MYC|GADD45B|PIGA|PIM1|PTN|PTPRC|RAC2|CCL20|SDC4|SORL1|TNFAIP3|TTC3|ZBTB16|SCG2|TNFRSF11A|TRIM14|SPRY2|SEMA3A|PLK2|RBPMS|FAM107A|PPP1R15A|MGAT4C|HERC4|CDON|DDIT4|SIK1|NCF1
GO:0009267	0.00233269	0.99959	6	163	cellular response to starvation	BP	0.0602051	467|1026|2309|3625|3992|150094	ATF3|CDKN1A|FOXO3|INHBB|FADS1|SIK1
GO:0055065	0.00233731	0.999209	13	658	metal ion homeostasis	BP	0.0602278	133|185|288|920|1043|1524|3932|4501|4609|5788|6781|6863|11151	ADM|AGTR1|ANK3|CD4|CD52|CX3CR1|LCK|MT1X|MYC|PTPRC|STC1|TAC1|CORO1A
GO:0048539	0.0023465	0.999955	2	9	bone marrow development	BP	0.0603681	5788|10234	PTPRC|LRRC17
GO:0050769	0.00238945	0.999274	11	485	positive regulation of neurogenesis	BP	0.0612796	604|1524|3553|3569|4192|5764|10154|10371|11075|50937|51760	BCL6|CX3CR1|IL1B|IL6|MDK|PTN|PLXNC1|SEMA3A|STMN2|CDON|SYT17
GO:0009892	0.00238954	0.998666	46	3818	negative regulation of metabolic process	BP	0.0612796	113|347|467|604|678|1026|1052|1524|1647|1844|1847|1850|2114|2309|2354|3148|3303|3553|3569|3576|3625|3689|3949|4318|4609|4616|4745|4783|5054|5764|5788|5806|6192|6653|7079|7122|7128|7298|7704|7850|8140|9572|10253|23645|54541|150094	ADCY7|APOD|ATF3|BCL6|ZFP36L2|CDKN1A|CEBPD|CX3CR1|GADD45A|DUSP2|DUSP5|DUSP8|ETS2|FOXO3|FOSB|HMGB2|HSPA1A|IL1B|IL6|CXCL8|INHBB|ITGB2|LDLR|MMP9|MYC|GADD45B|NELL1|NFIL3|SERPINE1|PTN|PTPRC|PTX3|RPS4Y1|SORL1|TIMP4|CLDN5|TNFAIP3|TYMS|ZBTB16|IL1R2|SLC7A5|NR1D1|SPRY2|PPP1R15A|DDIT4|SIK1
GO:1905952	0.00241682	0.999571	6	171	regulation of lipid localization	BP	0.0617872	123|185|3553|3569|6863|8792	PLIN2|AGTR1|IL1B|IL6|TAC1|TNFRSF11A
GO:1901889	0.00241701	0.999856	3	32	negative regulation of cell junction assembly	BP	0.0617872	347|3553|11170	APOD|IL1B|FAM107A
GO:0032612	0.00243788	0.999653	5	121	interleukin-1 production	BP	0.062222	1524|3553|3569|4332|7128	CX3CR1|IL1B|IL6|MNDA|TNFAIP3
GO:0036230	0.00246858	0.999246	11	509	granulocyte activation	BP	0.062906	3101|3303|3310|3576|3689|4318|4332|5788|5806|6402|6515	HK3|HSPA1A|HSPA6|CXCL8|ITGB2|MMP9|MNDA|PTPRC|PTX3|SELL|SLC2A3
GO:0097435	0.00247874	0.999117	14	718	supramolecular fiber organization	BP	0.063065	1278|1466|3303|3383|3949|4082|5880|6385|6863|10810|11075|11151|11170|25802	COL1A2|CSRP2|HSPA1A|ICAM1|LDLR|MARCKS|RAC2|SDC4|TAC1|WASF3|STMN2|CORO1A|FAM107A|LMOD1
GO:0051480	0.00248632	0.999346	9	357	regulation of cytosolic calcium ion concentration	BP	0.0631581	133|185|920|1043|1524|3932|5788|6863|11151	ADM|AGTR1|CD4|CD52|CX3CR1|LCK|PTPRC|TAC1|CORO1A
GO:0042420	0.00249062	0.999951	2	9	dopamine catabolic process	BP	0.0631676	4128|6531	MAOA|SLC6A3
GO:0035967	0.00251273	0.999551	6	166	cellular response to topologically incorrect protein	BP	0.0636283	467|3303|3310|3576|11015|23645	ATF3|HSPA1A|HSPA6|CXCL8|KDELR3|PPP1R15A
GO:0002064	0.00252075	0.99947	7	221	epithelial cell development	BP	0.063731	1026|2355|3383|3553|6781|7122|7298	CDKN1A|FOSL2|ICAM1|IL1B|STC1|CLDN5|TYMS
GO:0010812	0.00254035	0.999737	4	68	negative regulation of cell-substrate adhesion	BP	0.0641259	347|604|5054|11170	APOD|BCL6|SERPINE1|FAM107A
GO:0006875	0.00256384	0.999166	12	587	cellular metal ion homeostasis	BP	0.0646175	133|185|920|1043|1524|3932|4501|4609|5788|6781|6863|11151	ADM|AGTR1|CD4|CD52|CX3CR1|LCK|MT1X|MYC|PTPRC|STC1|TAC1|CORO1A
GO:0007010	0.0026134	0.998833	22	1399	cytoskeleton organization	BP	0.065679	288|604|1466|1647|3303|3383|3832|4082|4192|5880|6385|6863|7128|7694|10253|10403|10769|10810|11075|11151|11170|25802	ANK3|BCL6|CSRP2|GADD45A|HSPA1A|ICAM1|KIF11|MARCKS|MDK|RAC2|SDC4|TAC1|TNFAIP3|ZNF135|SPRY2|NDC80|PLK2|WASF3|STMN2|CORO1A|FAM107A|LMOD1
GO:0030336	0.00261411	0.999308	9	350	negative regulation of cell migration	BP	0.065679	347|1524|1647|2309|5054|5764|6781|7122|10371	APOD|CX3CR1|GADD45A|FOXO3|SERPINE1|PTN|STC1|CLDN5|SEMA3A
GO:0002253	0.00262118	0.999145	12	570	activation of immune response	BP	0.065754	920|2214|3117|3426|3507|3537|3553|3932|4332|5788|10384|29760	CD4|FCGR3A|HLA-DQA1|CFI|IGHM|IGLC1|IL1B|LCK|MNDA|PTPRC|BTN3A3|BLNK
GO:0098801	0.00262854	0.999838	3	35	regulation of renal system process	BP	0.0658361	185|6781|6863	AGTR1|STC1|TAC1
GO:0010038	0.00263322	0.999302	9	366	response to metal ion	BP	0.0658509	113|288|2354|3383|4318|4501|6531|51760|653361	ADCY7|ANK3|FOSB|ICAM1|MMP9|MT1X|SLC6A3|SYT17|NCF1
GO:0002534	0.0026769	0.999718	4	70	cytokine production involved in inflammatory response	BP	0.0668396	113|347|3569|7850	ADCY7|APOD|IL6|IL1R2
GO:0007569	0.00269874	0.999607	5	118	cell aging	BP	0.0672804	604|1026|3383|5054|10769	BCL6|CDKN1A|ICAM1|SERPINE1|PLK2
GO:0051254	0.00272548	0.998716	25	1692	positive regulation of RNA metabolic process	BP	0.0678421	467|678|920|1052|1316|2114|2309|2354|2355|3148|3303|3553|3569|4192|4609|4783|4862|5054|5292|7704|9572|11030|23764|50937|653361	ATF3|ZFP36L2|CD4|CEBPD|KLF6|ETS2|FOXO3|FOSB|FOSL2|HMGB2|HSPA1A|IL1B|IL6|MDK|MYC|NFIL3|NPAS2|SERPINE1|PIM1|ZBTB16|NR1D1|RBPMS|MAFF|CDON|NCF1
GO:0032306	0.00275213	0.999941	2	11	regulation of prostaglandin secretion	BP	0.0683998	3553|8792	IL1B|TNFRSF11A
GO:0050806	0.00278279	0.999492	6	172	positive regulation of synaptic transmission	BP	0.0688835	1524|3908|5764|6863|10769|11170	CX3CR1|LAMA2|PTN|TAC1|PLK2|FAM107A
GO:0045471	0.0027831	0.999592	5	122	response to ethanol	BP	0.0688835	113|1036|3383|6531|7298	ADCY7|CDO1|ICAM1|SLC6A3|TYMS
GO:0045648	0.00278799	0.999825	3	34	positive regulation of erythrocyte differentiation	BP	0.0688835	2309|3148|3303	FOXO3|HMGB2|HSPA1A
GO:0002291	0.0027887	0.999941	2	10	T cell activation via T cell receptor contact with antigen bound to MHC molecule on antigen presenting cell	BP	0.0688835	3109|3383	HLA-DMB|ICAM1
GO:0050878	0.00280645	0.999128	11	513	regulation of body fluid levels	BP	0.0692157	113|133|685|1036|1278|3569|3932|5054|6531|6863|23764	ADCY7|ADM|BTC|CDO1|COL1A2|IL6|LCK|SERPINE1|SLC6A3|TAC1|MAFF
GO:0032602	0.00282857	0.999697	4	75	chemokine production	BP	0.0696547	347|2532|3553|3569	APOD|ACKR1|IL1B|IL6
GO:0051302	0.0028449	0.999479	6	171	regulation of cell division	BP	0.0699499	685|3553|4192|4609|5764|10769	BTC|IL1B|MDK|MYC|PTN|PLK2
GO:0035633	0.00285672	0.999819	3	34	maintenance of blood-brain barrier	BP	0.0701147	3569|3908|7122	IL6|LAMA2|CLDN5
GO:0060251	0.00286031	0.999818	3	35	regulation of glial cell proliferation	BP	0.0701147	3553|3569|5764	IL1B|IL6|PTN
GO:0032874	0.00288749	0.99947	6	170	positive regulation of stress-activated MAPK cascade	BP	0.0706733	1647|3553|4616|8792|10371|653361	GADD45A|IL1B|GADD45B|TNFRSF11A|SEMA3A|NCF1
GO:0045742	0.00290771	0.999814	3	36	positive regulation of epidermal growth factor receptor signaling pathway	BP	0.0710602	685|4318|653361	BTC|MMP9|NCF1
GO:0032956	0.00291726	0.999214	9	360	regulation of actin cytoskeleton organization	BP	0.0711857	3383|4192|5880|6385|6863|10810|11151|11170|25802	ICAM1|MDK|RAC2|SDC4|TAC1|WASF3|CORO1A|FAM107A|LMOD1
GO:0030856	0.00292286	0.999462	6	171	regulation of epithelial cell differentiation	BP	0.0712143	3553|4318|5054|7122|10253|23764	IL1B|MMP9|SERPINE1|CLDN5|SPRY2|MAFF
GO:0045730	0.00294935	0.99981	3	37	respiratory burst	BP	0.0717313	1043|5880|653361	CD52|RAC2|NCF1
GO:0070372	0.00295469	0.999277	8	306	regulation of ERK1 and ERK2 cascade	BP	0.0717313	467|920|3383|3553|5788|6364|8792|10253	ATF3|CD4|ICAM1|IL1B|PTPRC|CCL20|TNFRSF11A|SPRY2
GO:0001660	0.00296781	0.999935	2	10	fever generation	BP	0.0717313	3553|8792	IL1B|TNFRSF11A
GO:0010876	0.00297472	0.999129	10	440	lipid localization	BP	0.0717313	123|185|347|3553|3569|3949|6863|8714|8792|26031	PLIN2|AGTR1|APOD|IL1B|IL6|LDLR|TAC1|ABCC3|TNFRSF11A|OSBPL3
GO:0035999	0.00297569	0.999935	2	10	tetrahydrofolate interconversion	BP	0.0717313	7298|10797	TYMS|MTHFD2
GO:2000659	0.00297622	0.999935	2	10	regulation of interleukin-1-mediated signaling pathway	BP	0.0717313	3569|7850	IL6|IL1R2
GO:0055114	0.00297845	0.998801	17	1014	oxidation-reduction process	BP	0.0717313	125|126|316|347|1036|2745|3101|3992|4128|4200|4609|7412|7915|9572|10797|57016|653361	ADH1B|ADH1C|AOX1|APOD|CDO1|GLRX|HK3|FADS1|MAOA|ME2|MYC|VCAM1|ALDH5A1|NR1D1|MTHFD2|AKR1B10|NCF1
GO:0045446	0.00297971	0.999556	5	117	endothelial cell differentiation	BP	0.0717313	3383|3553|5764|6781|7122	ICAM1|IL1B|PTN|STC1|CLDN5
GO:1900016	0.0030114	0.999805	3	35	negative regulation of cytokine production involved in inflammatory response	BP	0.0723861	113|347|7850	ADCY7|APOD|IL1R2
GO:0060600	0.00302586	0.999933	2	10	dichotomous subdivision of an epithelial terminal unit	BP	0.0726251	10371|10512	SEMA3A|SEMA3C
GO:0019852	0.00304946	0.999931	2	11	L-ascorbic acid metabolic process	BP	0.0730828	6515|9962	SLC2A3|SLC23A2
GO:0071407	0.00305404	0.998985	12	580	cellular response to organic cyclic compound	BP	0.0730838	678|687|2309|2560|3383|3553|5292|5764|6781|9572|11170|54541	ZFP36L2|KLF9|FOXO3|GABRB1|ICAM1|IL1B|PIM1|PTN|STC1|NR1D1|FAM107A|DDIT4
GO:0070304	0.00306539	0.99943	6	172	positive regulation of stress-activated protein kinase signaling cascade	BP	0.0732384	1647|3553|4616|8792|10371|653361	GADD45A|IL1B|GADD45B|TNFRSF11A|SEMA3A|NCF1
GO:0009636	0.0030696	0.99933	7	250	response to toxic substance	BP	0.0732384	1026|2560|4056|4501|5292|7298|57016	CDKN1A|GABRB1|LTC4S|MT1X|PIM1|TYMS|AKR1B10
GO:0051050	0.00308125	0.998792	16	921	positive regulation of transport	BP	0.0734076	288|920|2745|3553|3569|3625|3689|5054|5788|5806|5880|6385|6653|6781|6863|8792	ANK3|CD4|GLRX|IL1B|IL6|INHBB|ITGB2|SERPINE1|PTPRC|PTX3|RAC2|SDC4|SORL1|STC1|TAC1|TNFRSF11A
GO:0019614	0.00309713	0.999931	2	10	catechol-containing compound catabolic process	BP	0.0735212	4128|6531	MAOA|SLC6A3
GO:0042424	0.00309713	0.999931	2	10	catecholamine catabolic process	BP	0.0735212	4128|6531	MAOA|SLC6A3
GO:0070424	0.00309971	0.99993	2	10	regulation of nucleotide-binding oligomerization domain containing signaling pathway	BP	0.0735212	3303|7128	HSPA1A|TNFAIP3
GO:0031100	0.00312301	0.999656	4	75	animal organ regeneration	BP	0.0739599	133|1026|3569|7298	ADM|CDKN1A|IL6|TYMS
GO:0046596	0.0031274	0.999794	3	38	regulation of viral entry into host cell	BP	0.0739599	920|5806|9830	CD4|PTX3|TRIM14
GO:0031652	0.00320752	0.999925	2	11	positive regulation of heat generation	BP	0.0757436	3553|8792	IL1B|TNFRSF11A
GO:0010631	0.00334833	0.999079	9	365	epithelial cell migration	BP	0.0789528	1647|3689|4318|5764|6781|6863|7857|10371|10769	GADD45A|ITGB2|MMP9|PTN|STC1|TAC1|SCG2|SEMA3A|PLK2
GO:0048871	0.00337237	0.998927	11	519	multicellular organismal homeostasis	BP	0.0794034	113|3553|3569|3908|3988|5880|7122|7128|8792|9572|11151	ADCY7|IL1B|IL6|LAMA2|LIPA|RAC2|CLDN5|TNFAIP3|TNFRSF11A|NR1D1|CORO1A
GO:0050890	0.00340877	0.999146	8	302	cognition	BP	0.0801433	1524|3949|4192|5764|6863|7122|10769|11170	CX3CR1|LDLR|MDK|PTN|TAC1|CLDN5|PLK2|FAM107A
GO:0007162	0.00342394	0.999142	8	301	negative regulation of cell adhesion	BP	0.0803827	347|604|4192|5054|5788|6385|10154|11170	APOD|BCL6|MDK|SERPINE1|PTPRC|SDC4|PLXNC1|FAM107A
GO:1901186	0.003432	0.999766	3	38	positive regulation of ERBB signaling pathway	BP	0.0804546	685|4318|653361	BTC|MMP9|NCF1
GO:2000146	0.00344817	0.999048	9	365	negative regulation of cell motility	BP	0.0807163	347|1524|1647|2309|5054|5764|6781|7122|10371	APOD|CX3CR1|GADD45A|FOXO3|SERPINE1|PTN|STC1|CLDN5|SEMA3A
GO:1903523	0.00348038	0.999762	3	38	negative regulation of blood circulation	BP	0.0812826	133|6863|9732	ADM|TAC1|DOCK4
GO:0043434	0.00348246	0.998958	10	447	response to peptide hormone	BP	0.0812826	113|133|185|1036|2309|3383|3553|3625|6653|7079	ADCY7|ADM|AGTR1|CDO1|FOXO3|ICAM1|IL1B|INHBB|SORL1|TIMP4
GO:0032872	0.00350389	0.999218	7	237	regulation of stress-activated MAPK cascade	BP	0.0816645	1647|3553|4609|4616|8792|10371|653361	GADD45A|IL1B|MYC|GADD45B|TNFRSF11A|SEMA3A|NCF1
GO:0090132	0.00351602	0.999026	9	368	epithelium migration	BP	0.0818288	1647|3689|4318|5764|6781|6863|7857|10371|10769	GADD45A|ITGB2|MMP9|PTN|STC1|TAC1|SCG2|SEMA3A|PLK2
GO:1903532	0.00357035	0.999098	8	313	positive regulation of secretion by cell	BP	0.0829733	3553|3569|3625|3689|6385|6653|6863|8792	IL1B|IL6|INHBB|ITGB2|SDC4|SORL1|TAC1|TNFRSF11A
GO:0048732	0.00365031	0.998901	10	443	gland development	BP	0.0847094	1036|3569|4192|5764|6531|7128|7298|8792|10371|10512	CDO1|IL6|MDK|PTN|SLC6A3|TNFAIP3|TYMS|TNFRSF11A|SEMA3A|SEMA3C
GO:0045619	0.00365889	0.999294	6	181	regulation of lymphocyte differentiation	BP	0.0847863	604|678|3553|4192|5788|7704	BCL6|ZFP36L2|IL1B|MDK|PTPRC|ZBTB16
GO:0009162	0.00366595	0.999907	2	12	deoxyribonucleoside monophosphate metabolic process	BP	0.0848277	7083|7298	TK1|TYMS
GO:1902903	0.00371397	0.998963	9	373	regulation of supramolecular fiber organization	BP	0.0858156	3303|3383|3949|6385|6863|10810|11075|11151|25802	HSPA1A|ICAM1|LDLR|SDC4|TAC1|WASF3|STMN2|CORO1A|LMOD1
GO:0000185	0.00373806	0.999905	2	12	activation of MAPKKK activity	BP	0.0862485	1647|4616	GADD45A|GADD45B
GO:0090209	0.00375306	0.999904	2	12	negative regulation of triglyceride metabolic process	BP	0.0864167	6653|150094	SORL1|SIK1
GO:0090084	0.00376047	0.999905	2	11	negative regulation of inclusion body assembly	BP	0.0864167	3303|6653	HSPA1A|SORL1
GO:0070302	0.0037633	0.999149	7	240	regulation of stress-activated protein kinase signaling cascade	BP	0.0864167	1647|3553|4609|4616|8792|10371|653361	GADD45A|IL1B|MYC|GADD45B|TNFRSF11A|SEMA3A|NCF1
GO:0090066	0.00377161	0.998782	11	520	regulation of anatomical structure size	BP	0.0864167	133|185|3383|3475|9732|10371|10512|10810|11151|23645|25802	ADM|AGTR1|ICAM1|IFRD1|DOCK4|SEMA3A|SEMA3C|WASF3|CORO1A|PPP1R15A|LMOD1
GO:0042135	0.00377218	0.999905	2	11	neurotransmitter catabolic process	BP	0.0864167	4128|7915	MAOA|ALDH5A1
GO:0001952	0.00379169	0.999402	5	125	regulation of cell-matrix adhesion	BP	0.0867403	347|604|5054|6385|11170	APOD|BCL6|SERPINE1|SDC4|FAM107A
GO:0048678	0.00380809	0.999556	4	80	response to axon injury	BP	0.0869127	347|2596|5764|9315	APOD|GAP43|PTN|NREP
GO:0045760	0.00381002	0.999902	2	12	positive regulation of action potential	BP	0.0869127	288|6863	ANK3|TAC1
GO:0006874	0.00382309	0.998841	10	456	cellular calcium ion homeostasis	BP	0.0870874	133|185|920|1043|1524|3932|5788|6781|6863|11151	ADM|AGTR1|CD4|CD52|CX3CR1|LCK|PTPRC|STC1|TAC1|CORO1A
GO:0010468	0.00384119	0.997692	60	5425	regulation of gene expression	BP	0.0872851	113|288|347|467|604|678|687|920|1026|1052|1316|1524|1647|1831|2114|2309|2354|2355|2532|3148|3303|3383|3475|3553|3569|3576|3625|3689|3949|3992|4192|4332|4609|4745|4783|4862|5054|5292|5744|5788|6192|6653|7122|7128|7298|7694|7704|7850|8140|8792|9572|9830|9865|10253|10384|23645|23764|50937|150094|653361	ADCY7|ANK3|APOD|ATF3|BCL6|ZFP36L2|KLF9|CD4|CDKN1A|CEBPD|KLF6|CX3CR1|GADD45A|TSC22D3|ETS2|FOXO3|FOSB|FOSL2|ACKR1|HMGB2|HSPA1A|ICAM1|IFRD1|IL1B|IL6|CXCL8|INHBB|ITGB2|LDLR|FADS1|MDK|MNDA|MYC|NELL1|NFIL3|NPAS2|SERPINE1|PIM1|PTHLH|PTPRC|RPS4Y1|SORL1|CLDN5|TNFAIP3|TYMS|ZNF135|ZBTB16|IL1R2|SLC7A5|TNFRSF11A|NR1D1|TRIM14|TRIL|SPRY2|BTN3A3|PPP1R15A|MAFF|CDON|SIK1|NCF1
GO:0048812	0.00384261	0.998621	13	667	neuron projection morphogenesis	BP	0.0872851	288|1009|2596|2823|3475|3908|5764|5880|10154|10371|10512|23768|51760	ANK3|CDH11|GAP43|GPM6A|IFRD1|LAMA2|PTN|RAC2|PLXNC1|SEMA3A|SEMA3C|FLRT2|SYT17
GO:0019932	0.0038777	0.998822	10	456	second-messenger-mediated signaling	BP	0.0879204	113|133|185|920|1524|3576|5744|5788|6364|7412	ADCY7|ADM|AGTR1|CD4|CX3CR1|CXCL8|PTHLH|PTPRC|CCL20|VCAM1
GO:0072330	0.00388149	0.999117	7	246	monocarboxylic acid biosynthetic process	BP	0.0879204	2593|3553|3992|4056|9572|26031|27306	GAMT|IL1B|FADS1|LTC4S|NR1D1|OSBPL3|HPGDS
GO:0090130	0.00390113	0.998902	9	374	tissue migration	BP	0.0882412	1647|3689|4318|5764|6781|6863|7857|10371|10769	GADD45A|ITGB2|MMP9|PTN|STC1|TAC1|SCG2|SEMA3A|PLK2
GO:0030890	0.00392323	0.999719	3	41	positive regulation of B cell proliferation	BP	0.0886165	604|1026|5788	BCL6|CDKN1A|PTPRC
GO:0050673	0.00396178	0.998793	10	453	epithelial cell proliferation	BP	0.0892575	185|687|3148|3569|4192|4609|5764|7128|7857|9572	AGTR1|KLF9|HMGB2|IL6|MDK|MYC|PTN|TNFAIP3|SCG2|NR1D1
GO:0006986	0.00396269	0.999223	6	183	response to unfolded protein	BP	0.0892575	467|3303|3310|3576|11015|23645	ATF3|HSPA1A|HSPA6|CXCL8|KDELR3|PPP1R15A
GO:0002312	0.0039805	0.99953	4	80	B cell activation involved in immune response	BP	0.0895335	604|3569|4064|5788	BCL6|IL6|CD180|PTPRC
GO:0006979	0.00401367	0.998775	10	458	response to oxidative stress	BP	0.0901537	347|2309|3303|3569|4318|7128|9962|10218|11030|653361	APOD|FOXO3|HSPA1A|IL6|MMP9|TNFAIP3|SLC23A2|ANGPTL7|RBPMS|NCF1
GO:0038179	0.004075	0.999705	3	39	neurotrophin signaling pathway	BP	0.0914037	10253|11151|54541	SPRY2|CORO1A|DDIT4
GO:0045664	0.0041147	0.998512	13	675	regulation of neuron differentiation	BP	0.0921659	604|2309|3475|4192|5764|9315|10154|10371|10512|10769|11075|50937|51760	BCL6|FOXO3|IFRD1|MDK|PTN|NREP|PLXNC1|SEMA3A|SEMA3C|PLK2|STMN2|CDON|SYT17
GO:0042310	0.0041321	0.999508	4	78	vasoconstriction	BP	0.092427	133|185|3383|9732	ADM|AGTR1|ICAM1|DOCK4
GO:0001704	0.00420851	0.99932	5	127	formation of primary germ layer	BP	0.0940057	1844|1847|2114|3689|4318	DUSP2|DUSP5|ETS2|ITGB2|MMP9
GO:0009896	0.00423972	0.998696	10	454	positive regulation of catabolic process	BP	0.0945716	678|2309|3303|3553|3569|3949|6653|7128|9830|10769	ZFP36L2|FOXO3|HSPA1A|IL1B|IL6|LDLR|SORL1|TNFAIP3|TRIM14|PLK2
GO:0046328	0.00425621	0.999153	6	184	regulation of JNK cascade	BP	0.094808	1647|3553|4616|8792|10371|653361	GADD45A|IL1B|GADD45B|TNFRSF11A|SEMA3A|NCF1
GO:0007492	0.00427912	0.999485	4	79	endoderm development	BP	0.0950885	1844|1847|3689|4318	DUSP2|DUSP5|ITGB2|MMP9
GO:0044650	0.0042806	0.999883	2	12	adhesion of symbiont to host cell	BP	0.0950885	3383|3625	ICAM1|INHBB
GO:0006069	0.00430547	0.999882	2	12	ethanol oxidation	BP	0.0955091	125|126	ADH1B|ADH1C
GO:0048145	0.00434509	0.999474	4	83	regulation of fibroblast proliferation	BP	0.0962554	685|1026|2355|4609	BTC|CDKN1A|FOSL2|MYC
GO:0045637	0.00440188	0.998974	7	263	regulation of myeloid cell differentiation	BP	0.0973794	920|2309|3148|3303|4609|7704|10234	CD4|FOXO3|HMGB2|HSPA1A|MYC|ZBTB16|LRRC17
GO:0042417	0.00442609	0.999669	3	40	dopamine metabolic process	BP	0.0976197	3689|4128|6531	ITGB2|MAOA|SLC6A3
GO:0019218	0.00442626	0.999276	5	131	regulation of steroid metabolic process	BP	0.0976197	133|185|3553|3949|9572	ADM|AGTR1|IL1B|LDLR|NR1D1
GO:0002275	0.00443527	0.998536	11	549	myeloid cell activation involved in immune response	BP	0.0976197	3101|3303|3310|3689|4318|4332|5788|5806|5880|6402|6515	HK3|HSPA1A|HSPA6|ITGB2|MMP9|MNDA|PTPRC|PTX3|RAC2|SELL|SLC2A3
GO:0072089	0.00443698	0.999274	5	128	stem cell proliferation	BP	0.0976197	1524|3148|5292|5764|5788	CX3CR1|HMGB2|PIM1|PTN|PTPRC
GO:0045926	0.00445157	0.998961	7	254	negative regulation of growth	BP	0.0978071	604|1026|3303|3475|4501|10371|10512	BCL6|CDKN1A|HSPA1A|IFRD1|MT1X|SEMA3A|SEMA3C
GO:0009914	0.00446527	0.99883	8	323	hormone transport	BP	0.0979567	133|185|3553|3569|3625|6863|8140|9572	ADM|AGTR1|IL1B|IL6|INHBB|TAC1|SLC7A5|NR1D1
GO:0071548	0.00447055	0.999664	3	41	response to dexamethasone	BP	0.0979567	2309|3383|54541	FOXO3|ICAM1|DDIT4
GO:0006869	0.00447846	0.998712	9	393	lipid transport	BP	0.0979968	123|185|347|3553|3949|6863|8714|8792|26031	PLIN2|AGTR1|APOD|IL1B|LDLR|TAC1|ABCC3|TNFRSF11A|OSBPL3
GO:0045741	0.00449439	0.999873	2	13	positive regulation of epidermal growth factor-activated receptor activity	BP	0.09816	685|653361	BTC|NCF1
GO:1902622	0.00449811	0.999661	3	42	regulation of neutrophil migration	BP	0.09816	3576|4192|5880	CXCL8|MDK|RAC2
GO:1902287	0.00450747	0.999874	2	12	semaphorin-plexin signaling pathway involved in axon guidance	BP	0.0982312	10154|10371	PLXNC1|SEMA3A
GO:0048144	0.00454831	0.999442	4	84	fibroblast proliferation	BP	0.0989873	685|1026|2355|4609	BTC|CDKN1A|FOSL2|MYC
GO:0071526	0.00457512	0.999654	3	40	semaphorin-plexin signaling pathway	BP	0.099312	10154|10371|10512	PLXNC1|SEMA3A|SEMA3C
GO:0120039	0.00458491	0.99832	13	681	plasma membrane bounded cell projection morphogenesis	BP	0.099312	288|1009|2596|2823|3475|3908|5764|5880|10154|10371|10512|23768|51760	ANK3|CDH11|GAP43|GPM6A|IFRD1|LAMA2|PTN|RAC2|PLXNC1|SEMA3A|SEMA3C|FLRT2|SYT17
GO:0055074	0.00458587	0.998573	10	468	calcium ion homeostasis	BP	0.099312	133|185|920|1043|1524|3932|5788|6781|6863|11151	ADM|AGTR1|CD4|CD52|CX3CR1|LCK|PTPRC|STC1|TAC1|CORO1A
GO:0050731	0.004592	0.999071	6	195	positive regulation of peptidyl-tyrosine phosphorylation	BP	0.099312	685|920|3383|3569|5788|653361	BTC|CD4|ICAM1|IL6|PTPRC|NCF1
GO:0051046	0.00459407	0.998316	13	702	regulation of secretion	BP	0.099312	185|3553|3569|3625|3689|5880|6385|6653|6781|6863|8792|9572|51760	AGTR1|IL1B|IL6|INHBB|ITGB2|RAC2|SDC4|SORL1|STC1|TAC1|TNFRSF11A|NR1D1|SYT17
GO:0031650	0.00462072	0.999867	2	13	regulation of heat generation	BP	0.0997542	3553|8792	IL1B|TNFRSF11A
GO:0030308	0.00466979	0.999052	6	190	negative regulation of cell growth	BP	0.100679	604|1026|3303|3475|10371|10512	BCL6|CDKN1A|HSPA1A|IFRD1|SEMA3A|SEMA3C
GO:0031345	0.0047036	0.999044	6	188	negative regulation of cell projection organization	BP	0.101272	3475|10253|10371|10512|10769|11075	IFRD1|SPRY2|SEMA3A|SEMA3C|PLK2|STMN2
GO:0061138	0.0047104	0.999043	6	187	morphogenesis of a branching epithelium	BP	0.101283	133|4192|4609|10253|10371|10512	ADM|MDK|MYC|SPRY2|SEMA3A|SEMA3C
GO:0043122	0.00472944	0.998884	7	252	regulation of I-kappaB kinase/NF-kappaB signaling	BP	0.101557	920|1524|3553|7128|9572|9830|10769	CD4|CX3CR1|IL1B|TNFAIP3|NR1D1|TRIM14|PLK2
GO:0045935	0.00474951	0.997629	26	1863	positive regulation of nucleobase-containing compound metabolic process	BP	0.101726	467|678|920|1052|1316|2114|2309|2354|2355|3148|3303|3553|3569|4192|4609|4783|4862|5054|5292|5788|7704|9572|11030|23764|50937|653361	ATF3|ZFP36L2|CD4|CEBPD|KLF6|ETS2|FOXO3|FOSB|FOSL2|HMGB2|HSPA1A|IL1B|IL6|MDK|MYC|NFIL3|NPAS2|SERPINE1|PIM1|PTPRC|ZBTB16|NR1D1|RBPMS|MAFF|CDON|NCF1
GO:0003008	0.00474997	0.997544	29	2266	system process	BP	0.101726	113|133|185|288|685|1278|1359|1524|1833|2309|2560|2593|3383|3553|3625|3949|4192|5764|6531|6781|6863|7122|9732|10253|10371|10769|10810|11170|25802	ADCY7|ADM|AGTR1|ANK3|BTC|COL1A2|CPA3|CX3CR1|EPYC|FOXO3|GABRB1|GAMT|ICAM1|IL1B|INHBB|LDLR|MDK|PTN|SLC6A3|STC1|TAC1|CLDN5|DOCK4|SPRY2|SEMA3A|PLK2|WASF3|FAM107A|LMOD1
GO:0048708	0.00476531	0.999408	4	83	astrocyte differentiation	BP	0.101919	3553|3569|3949|9572	IL1B|IL6|LDLR|NR1D1
GO:0080135	0.00477531	0.998169	14	775	regulation of cellular response to stress	BP	0.101998	604|1647|2309|3303|3553|4609|4616|4862|5764|8792|10371|10769|23645|653361	BCL6|GADD45A|FOXO3|HSPA1A|IL1B|MYC|GADD45B|NPAS2|PTN|TNFRSF11A|SEMA3A|PLK2|PPP1R15A|NCF1
GO:0050930	0.00480147	0.999858	2	14	induction of positive chemotaxis	BP	0.102421	3576|7857	CXCL8|SCG2
GO:0032310	0.00481953	0.999857	2	14	prostaglandin secretion	BP	0.10267	3553|8792	IL1B|TNFRSF11A
GO:0090207	0.00484219	0.999625	3	43	regulation of triglyceride metabolic process	BP	0.103016	3949|6653|150094	LDLR|SORL1|SIK1
GO:0031331	0.00494071	0.998558	9	390	positive regulation of cellular catabolic process	BP	0.104957	678|2309|3303|3553|3569|3949|7128|9830|10769	ZFP36L2|FOXO3|HSPA1A|IL1B|IL6|LDLR|TNFAIP3|TRIM14|PLK2
GO:0006811	0.00494643	0.99759	24	1696	ion transport	BP	0.104957	123|288|920|1831|2560|2745|2823|3383|3553|3932|3949|4318|5788|6236|6531|6781|8140|8714|8792|9962|10560|11151|51760|150094	PLIN2|ANK3|CD4|TSC22D3|GABRB1|GLRX|GPM6A|ICAM1|IL1B|LCK|LDLR|MMP9|PTPRC|RRAD|SLC6A3|STC1|SLC7A5|ABCC3|TNFRSF11A|SLC23A2|SLC19A2|CORO1A|SYT17|SIK1
GO:0050678	0.00498181	0.998544	9	395	regulation of epithelial cell proliferation	BP	0.105568	185|687|3148|4192|4609|5764|7128|7857|9572	AGTR1|KLF9|HMGB2|MDK|MYC|PTN|TNFAIP3|SCG2|NR1D1
GO:0070486	0.00504107	0.999847	2	14	leukocyte aggregation	BP	0.106684	3553|5880	IL1B|RAC2
GO:0071560	0.00505214	0.998793	7	252	cellular response to transforming growth factor beta stimulus	BP	0.106778	678|1278|1524|3303|7122|9315|10253	ZFP36L2|COL1A2|CX3CR1|HSPA1A|CLDN5|NREP|SPRY2
GO:0045055	0.00508313	0.998036	14	797	regulated exocytosis	BP	0.107292	3101|3303|3310|3689|4318|4332|5054|5788|5806|5880|6402|6515|11151|51760	HK3|HSPA1A|HSPA6|ITGB2|MMP9|MNDA|SERPINE1|PTPRC|PTX3|RAC2|SELL|SLC2A3|CORO1A|SYT17
GO:0001776	0.00510049	0.999354	4	86	leukocyte homeostasis	BP	0.107517	1831|3569|7128|11151	TSC22D3|IL6|TNFAIP3|CORO1A
GO:0061043	0.00512011	0.999845	2	13	regulation of vascular wound healing	BP	0.107677	5054|7128	SERPINE1|TNFAIP3
GO:0034144	0.00512144	0.999845	2	13	negative regulation of toll-like receptor 4 signaling pathway	BP	0.107677	7128|9572	TNFAIP3|NR1D1
GO:0033043	0.00515018	0.99765	20	1311	regulation of organelle organization	BP	0.10814	604|685|2596|3303|3383|3553|3832|4192|4318|4609|5880|6385|6863|10403|10769|10810|11075|11151|11170|25802	BCL6|BTC|GAP43|HSPA1A|ICAM1|IL1B|KIF11|MDK|MMP9|MYC|RAC2|SDC4|TAC1|NDC80|PLK2|WASF3|STMN2|CORO1A|FAM107A|LMOD1
GO:0006953	0.00517696	0.999587	3	47	acute-phase response	BP	0.108561	3553|3569|8792	IL1B|IL6|TNFRSF11A
GO:0019336	0.00522008	0.99984	2	13	phenol-containing compound catabolic process	BP	0.109323	4128|6531	MAOA|SLC6A3
GO:0050730	0.00526976	0.998731	7	263	regulation of peptidyl-tyrosine phosphorylation	BP	0.11022	685|920|3383|3569|3689|5788|653361	BTC|CD4|ICAM1|IL6|ITGB2|PTPRC|NCF1
GO:0045124	0.00527695	0.999578	3	43	regulation of bone resorption	BP	0.110227	3569|7128|8792	IL6|TNFAIP3|TNFRSF11A
GO:0032273	0.00529012	0.999096	5	137	positive regulation of protein polymerization	BP	0.11031	3303|3383|10810|11151|25802	HSPA1A|ICAM1|WASF3|CORO1A|LMOD1
GO:1902285	0.00529733	0.999837	2	13	semaphorin-plexin signaling pathway involved in neuron projection guidance	BP	0.11031	10154|10371	PLXNC1|SEMA3A
GO:0120035	0.00530146	0.998023	13	696	regulation of plasma membrane bounded cell projection organization	BP	0.11031	2596|2823|3383|3475|4192|5764|5880|10154|10371|10512|10769|11075|51760	GAP43|GPM6A|ICAM1|IFRD1|MDK|PTN|RAC2|PLXNC1|SEMA3A|SEMA3C|PLK2|STMN2|SYT17
GO:0003158	0.00533622	0.999087	5	135	endothelium development	BP	0.11089	3383|3553|5764|6781|7122	ICAM1|IL1B|PTN|STC1|CLDN5
GO:0051781	0.00537323	0.999309	4	87	positive regulation of cell division	BP	0.111515	685|3553|4192|5764	BTC|IL1B|MDK|PTN
GO:0030517	0.00546183	0.999558	3	43	negative regulation of axon extension	BP	0.113208	3475|10371|10512	IFRD1|SEMA3A|SEMA3C
GO:0043312	0.00549961	0.998243	10	487	neutrophil degranulation	BP	0.113845	3101|3303|3310|3689|4318|4332|5788|5806|6402|6515	HK3|HSPA1A|HSPA6|ITGB2|MMP9|MNDA|PTPRC|PTX3|SELL|SLC2A3
GO:0009628	0.00559497	0.99748	19	1239	response to abiotic stimulus	BP	0.11567	133|1026|1647|1831|2309|2354|3303|3310|3383|3553|4192|4609|5764|5788|6781|6863|8792|54541|150094	ADM|CDKN1A|GADD45A|TSC22D3|FOXO3|FOSB|HSPA1A|HSPA6|ICAM1|IL1B|MDK|MYC|PTN|PTPRC|STC1|TAC1|TNFRSF11A|DDIT4|SIK1
GO:0046889	0.00564079	0.999264	4	88	positive regulation of lipid biosynthetic process	BP	0.116427	133|3553|3949|9572	ADM|IL1B|LDLR|NR1D1
GO:0060291	0.00564602	0.999263	4	87	long-term synaptic potentiation	BP	0.116427	1524|5764|10769|11170	CX3CR1|PTN|PLK2|FAM107A
GO:1903508	0.00566327	0.997251	23	1601	positive regulation of nucleic acid-templated transcription	BP	0.116633	467|920|1052|1316|2114|2309|2354|2355|3148|3553|3569|4192|4609|4783|4862|5054|5292|7704|9572|11030|23764|50937|653361	ATF3|CD4|CEBPD|KLF6|ETS2|FOXO3|FOSB|FOSL2|HMGB2|IL1B|IL6|MDK|MYC|NFIL3|NPAS2|SERPINE1|PIM1|ZBTB16|NR1D1|RBPMS|MAFF|CDON|NCF1
GO:0097756	0.00567278	0.999259	4	86	negative regulation of blood vessel diameter	BP	0.11668	133|185|3383|9732	ADM|AGTR1|ICAM1|DOCK4
GO:0090399	0.00570319	0.999815	2	14	replicative senescence	BP	0.116942	1026|5054	CDKN1A|SERPINE1
GO:1902680	0.00570723	0.997228	23	1602	positive regulation of RNA biosynthetic process	BP	0.116942	467|920|1052|1316|2114|2309|2354|2355|3148|3553|3569|4192|4609|4783|4862|5054|5292|7704|9572|11030|23764|50937|653361	ATF3|CD4|CEBPD|KLF6|ETS2|FOXO3|FOSB|FOSL2|HMGB2|IL1B|IL6|MDK|MYC|NFIL3|NPAS2|SERPINE1|PIM1|ZBTB16|NR1D1|RBPMS|MAFF|CDON|NCF1
GO:0007611	0.0057073	0.998605	7	260	learning or memory	BP	0.116942	1524|3949|4192|5764|6863|7122|10769	CX3CR1|LDLR|MDK|PTN|TAC1|CLDN5|PLK2
GO:0051051	0.00572421	0.998161	10	483	negative regulation of transport	BP	0.117139	288|347|3303|3383|3553|3625|4318|6236|6781|11151	ANK3|APOD|HSPA1A|ICAM1|IL1B|INHBB|MMP9|RRAD|STC1|CORO1A
GO:0002283	0.0057368	0.998156	10	490	neutrophil activation involved in immune response	BP	0.117227	3101|3303|3310|3689|4318|4332|5788|5806|6402|6515	HK3|HSPA1A|HSPA6|ITGB2|MMP9|MNDA|PTPRC|PTX3|SELL|SLC2A3
GO:0051216	0.00574305	0.998783	6	197	cartilage development	BP	0.117227	1833|4192|5744|6781|7298|7704	EPYC|MDK|PTHLH|STC1|TYMS|ZBTB16
GO:0014910	0.00577061	0.999243	4	86	regulation of smooth muscle cell migration	BP	0.11764	4192|5054|6653|9732	MDK|SERPINE1|SORL1|DOCK4
GO:2000846	0.00579467	0.999809	2	15	regulation of corticosteroid hormone secretion	BP	0.117908	185|6863	AGTR1|TAC1
GO:0051047	0.00579838	0.998412	8	340	positive regulation of secretion	BP	0.117908	3553|3569|3625|3689|6385|6653|6863|8792	IL1B|IL6|INHBB|ITGB2|SDC4|SORL1|TAC1|TNFRSF11A
GO:0070431	0.00587211	0.999807	2	14	nucleotide-binding oligomerization domain containing 2 signaling pathway	BP	0.119256	3303|7128	HSPA1A|TNFAIP3
GO:0061448	0.00595109	0.998534	7	262	connective tissue development	BP	0.120708	1833|4192|5744|6653|6781|7298|7704	EPYC|MDK|PTHLH|SORL1|STC1|TYMS|ZBTB16
GO:0030421	0.00595991	1	1	1	defecation	BP	0.120735	4192	MDK
GO:0008152	0.00597501	0.996344	116	12706	metabolic process	BP	0.120889	113|123|125|126|133|185|288|316|347|467|604|678|685|687|920|1026|1036|1043|1052|1278|1316|1359|1524|1647|1831|1844|1847|1850|2114|2289|2309|2354|2355|2532|2593|2745|3101|3148|3303|3383|3426|3475|3553|3569|3576|3625|3689|3932|3949|3988|3992|4056|4128|4192|4200|4312|4318|4332|4609|4616|4745|4783|4862|5054|5277|5292|5744|5764|5788|5806|5880|6192|6364|6385|6515|6531|6653|7079|7083|7122|7128|7267|7298…	ADCY7|PLIN2|ADH1B|ADH1C|ADM|AGTR1|ANK3|AOX1|APOD|ATF3|BCL6|ZFP36L2|BTC|KLF9|CD4|CDKN1A|CDO1|CD52|CEBPD|COL1A2|KLF6|CPA3|CX3CR1|GADD45A|TSC22D3|DUSP2|DUSP5|DUSP8|ETS2|FKBP5|FOXO3|FOSB|FOSL2|ACKR1|GAMT|GLRX|HK3|HMGB2|HSPA1A|ICAM1|CFI|IFRD1|IL1B|IL6|CXCL8|INHBB|ITGB2|LCK|LDLR|LIPA|FADS1|LTC4S|MAOA|MDK|ME2|MMP1|MMP9|MNDA|MYC|GADD45B|NELL1|NFIL3|NPAS2|SERPINE1|PIGA|PIM1|PTHLH|PTN|PTPRC|PTX3|RAC2|RPS4Y…
GO:0034638	0.00602155	0.999798	2	15	phosphatidylcholine catabolic process	BP	0.121678	3949|23659	LDLR|PLA2G15
GO:0015850	0.00605058	0.998505	7	268	organic hydroxy compound transport	BP	0.122111	185|3949|6531|6863|8714|26031|51760	AGTR1|LDLR|SLC6A3|TAC1|ABCC3|OSBPL3|SYT17
GO:1903494	0.00606684	1	1	1	response to dehydroepiandrosterone	BP	0.122133	1446	CSN1S1
GO:1903496	0.00606684	1	1	1	response to 11-deoxycorticosterone	BP	0.122133	1446	CSN1S1
GO:0007292	0.00614158	0.998912	5	142	female gamete generation	BP	0.123483	2309|3625|4192|5764|5806	FOXO3|INHBB|MDK|PTN|PTX3
GO:1904646	0.00621801	0.999472	3	45	cellular response to amyloid-beta	BP	0.124864	2309|3383|7412	FOXO3|ICAM1|VCAM1
GO:0042058	0.00624487	0.999161	4	90	regulation of epidermal growth factor receptor signaling pathway	BP	0.125049	685|4318|10253|653361	BTC|MMP9|SPRY2|NCF1
GO:0001889	0.00624655	0.998889	5	141	liver development	BP	0.125049	3569|4192|5764|7128|7298	IL6|MDK|PTN|TNFAIP3|TYMS
GO:0002467	0.00625629	0.999786	2	15	germinal center formation	BP	0.125049	604|7128	BCL6|TNFAIP3
GO:2001222	0.00625826	0.999467	3	45	regulation of neuron migration	BP	0.125049	4192|10371|23768	MDK|SEMA3A|FLRT2
GO:0006629	0.00631829	0.997005	21	1437	lipid metabolic process	BP	0.126092	123|125|126|133|185|347|3553|3949|3988|3992|4056|4862|5277|6385|6653|9572|23659|26031|27306|57016|150094	PLIN2|ADH1B|ADH1C|ADM|AGTR1|APOD|IL1B|LDLR|LIPA|FADS1|LTC4S|NPAS2|PIGA|SDC4|SORL1|NR1D1|PLA2G15|OSBPL3|HPGDS|AKR1B10|SIK1
GO:0014014	0.00633695	0.999457	3	46	negative regulation of gliogenesis	BP	0.126204	3949|5764|9572	LDLR|PTN|NR1D1
GO:1903530	0.00633957	0.997688	12	646	regulation of secretion by cell	BP	0.126204	185|3553|3569|3625|3689|5880|6385|6653|6863|8792|9572|51760	AGTR1|IL1B|IL6|INHBB|ITGB2|RAC2|SDC4|SORL1|TAC1|TNFRSF11A|NR1D1|SYT17
GO:0045779	0.0063617	0.99978	2	15	negative regulation of bone resorption	BP	0.126476	3569|7128	IL6|TNFAIP3
GO:0044849	0.00636896	0.99978	2	15	estrous cycle	BP	0.126476	4192|5764	MDK|PTN
GO:0035930	0.0063771	0.999778	2	16	corticosteroid hormone secretion	BP	0.126482	185|6863	AGTR1|TAC1
GO:0070374	0.00639495	0.998613	6	215	positive regulation of ERK1 and ERK2 cascade	BP	0.12668	920|3383|5788|6364|8792|10253	CD4|ICAM1|PTPRC|CCL20|TNFRSF11A|SPRY2
GO:1905954	0.00645351	0.999124	4	94	positive regulation of lipid localization	BP	0.127645	123|3553|6863|8792	PLIN2|IL1B|TAC1|TNFRSF11A
GO:0055080	0.00646855	0.997527	13	741	cation homeostasis	BP	0.127645	133|185|288|920|1043|1524|3932|4501|4609|5788|6781|6863|11151	ADM|AGTR1|ANK3|CD4|CD52|CX3CR1|LCK|MT1X|MYC|PTPRC|STC1|TAC1|CORO1A
GO:0042572	0.0064798	0.99944	3	47	retinol metabolic process	BP	0.127645	125|126|57016	ADH1B|ADH1C|AKR1B10
GO:0007268	0.0064833	0.997521	13	721	chemical synaptic transmission	BP	0.127645	273|1009|1524|2560|3553|3908|5764|6531|6863|9899|10769|11170|51760	AMPH|CDH11|CX3CR1|GABRB1|IL1B|LAMA2|PTN|SLC6A3|TAC1|SV2B|PLK2|FAM107A|SYT17
GO:0098916	0.0064833	0.997521	13	721	anterograde trans-synaptic signaling	BP	0.127645	273|1009|1524|2560|3553|3908|5764|6531|6863|9899|10769|11170|51760	AMPH|CDH11|CX3CR1|GABRB1|IL1B|LAMA2|PTN|SLC6A3|TAC1|SV2B|PLK2|FAM107A|SYT17
GO:0010212	0.0065113	0.99883	5	144	response to ionizing radiation	BP	0.12804	1026|1647|3383|4609|5788	CDKN1A|GADD45A|ICAM1|MYC|PTPRC
GO:0045893	0.00652789	0.996842	22	1524	positive regulation of transcription, DNA-templated	BP	0.128113	467|920|1052|1316|2114|2309|2354|2355|3148|3553|3569|4192|4609|4783|4862|5054|5292|7704|9572|23764|50937|653361	ATF3|CD4|CEBPD|KLF6|ETS2|FOXO3|FOSB|FOSL2|HMGB2|IL1B|IL6|MDK|MYC|NFIL3|NPAS2|SERPINE1|PIM1|ZBTB16|NR1D1|MAFF|CDON|NCF1
GO:0032651	0.00653093	0.99911	4	97	regulation of interleukin-1 beta production	BP	0.128113	1524|3569|4332|7128	CX3CR1|IL6|MNDA|TNFAIP3
GO:0034103	0.00654526	0.999108	4	91	regulation of tissue remodeling	BP	0.128238	3569|4192|7128|8792	IL6|MDK|TNFAIP3|TNFRSF11A
GO:0044406	0.00655828	0.99977	2	15	adhesion of symbiont to host	BP	0.128337	3383|3625	ICAM1|INHBB
GO:0043412	0.00657318	0.996044	50	4430	macromolecule modification	BP	0.128472	113|467|604|678|685|920|1026|1524|1647|1844|1847|1850|2289|2745|3303|3383|3553|3569|3625|3689|3932|4318|4609|4616|5277|5292|5764|5788|5880|6364|6385|6653|7128|7267|7704|7857|8792|9830|10253|10371|10769|11030|11170|23645|25834|26091|50937|54541|150094|653361	ADCY7|ATF3|BCL6|ZFP36L2|BTC|CD4|CDKN1A|CX3CR1|GADD45A|DUSP2|DUSP5|DUSP8|FKBP5|GLRX|HSPA1A|ICAM1|IL1B|IL6|INHBB|ITGB2|LCK|MMP9|MYC|GADD45B|PIGA|PIM1|PTN|PTPRC|RAC2|CCL20|SDC4|SORL1|TNFAIP3|TTC3|ZBTB16|SCG2|TNFRSF11A|TRIM14|SPRY2|SEMA3A|PLK2|RBPMS|FAM107A|PPP1R15A|MGAT4C|HERC4|CDON|DDIT4|SIK1|NCF1
GO:0002429	0.00662224	0.997827	10	481	immune response-activating cell surface receptor signaling pathway	BP	0.129118	920|2214|3117|3507|3537|3932|4332|5788|10384|29760	CD4|FCGR3A|HLA-DQA1|IGHM|IGLC1|LCK|MNDA|PTPRC|BTN3A3|BLNK
GO:0002757	0.00662224	0.997827	10	481	immune response-activating signal transduction	BP	0.129118	920|2214|3117|3507|3537|3932|4332|5788|10384|29760	CD4|FCGR3A|HLA-DQA1|IGHM|IGLC1|LCK|MNDA|PTPRC|BTN3A3|BLNK
GO:0061028	0.00664765	0.999421	3	46	establishment of endothelial barrier	BP	0.129456	3383|3553|7122	ICAM1|IL1B|CLDN5
GO:0007281	0.00668955	0.998315	7	275	germ cell development	BP	0.130115	2309|3148|3625|4192|5764|5806|7704	FOXO3|HMGB2|INHBB|MDK|PTN|PTX3|ZBTB16
GO:0001763	0.00670873	0.998532	6	201	morphogenesis of a branching structure	BP	0.130137	133|4192|4609|10253|10371|10512	ADM|MDK|MYC|SPRY2|SEMA3A|SEMA3C
GO:0045185	0.00670914	0.999079	4	93	maintenance of protein location	BP	0.130137	288|920|6653|11015	ANK3|CD4|SORL1|KDELR3
GO:0070208	0.0067149	1	1	1	protein heterotrimerization	BP	0.130137	1278	COL1A2
GO:0034330	0.00677629	0.997395	13	713	cell junction organization	BP	0.131168	288|347|1009|1524|2596|2823|3553|5764|6385|7122|10810|11170|23768	ANK3|APOD|CDH11|CX3CR1|GAP43|GPM6A|IL1B|PTN|SDC4|CLDN5|WASF3|FAM107A|FLRT2
GO:1901615	0.00678536	0.997627	11	562	organic hydroxy compound metabolic process	BP	0.131186	125|126|3553|3689|3949|3988|4128|6531|9572|26031|57016	ADH1B|ADH1C|IL1B|ITGB2|LDLR|LIPA|MAOA|SLC6A3|NR1D1|OSBPL3|AKR1B10
GO:1901550	0.00682255	0.999756	2	15	regulation of endothelial cell development	BP	0.131589	3553|7122	IL1B|CLDN5
GO:1903140	0.00682255	0.999756	2	15	regulation of establishment of endothelial barrier	BP	0.131589	3553|7122	IL1B|CLDN5
GO:0061008	0.00683705	0.998757	5	144	hepaticobiliary system development	BP	0.131711	3569|4192|5764|7128|7298	IL6|MDK|PTN|TNFAIP3|TYMS
GO:0035966	0.00685824	0.998492	6	205	response to topologically incorrect protein	BP	0.131944	467|3303|3310|3576|11015|23645	ATF3|HSPA1A|HSPA6|CXCL8|KDELR3|PPP1R15A
GO:0045838	0.00686551	0.999752	2	16	positive regulation of membrane potential	BP	0.131944	288|2745	ANK3|GLRX
GO:1900271	0.00688297	0.999392	3	48	regulation of long-term synaptic potentiation	BP	0.132122	1524|5764|11170	CX3CR1|PTN|FAM107A
GO:0048712	0.00690779	0.999751	2	15	negative regulation of astrocyte differentiation	BP	0.13244	3949|9572	LDLR|NR1D1
GO:1902850	0.00703076	0.998713	5	144	microtubule cytoskeleton organization involved in mitosis	BP	0.134638	3303|3832|10253|10403|10769	HSPA1A|KIF11|SPRY2|NDC80|PLK2
GO:0006887	0.00707046	0.997063	15	914	exocytosis	BP	0.13512	3101|3303|3310|3689|4318|4332|5054|5788|5806|5880|6385|6402|6515|11151|51760	HK3|HSPA1A|HSPA6|ITGB2|MMP9|MNDA|SERPINE1|PTPRC|PTX3|RAC2|SDC4|SELL|SLC2A3|CORO1A|SYT17
GO:0099537	0.00707271	0.997267	13	729	trans-synaptic signaling	BP	0.13512	273|1009|1524|2560|3553|3908|5764|6531|6863|9899|10769|11170|51760	AMPH|CDH11|CX3CR1|GABRB1|IL1B|LAMA2|PTN|SLC6A3|TAC1|SV2B|PLK2|FAM107A|SYT17
GO:0030003	0.00710262	0.997371	12	666	cellular cation homeostasis	BP	0.13553	133|185|920|1043|1524|3932|4501|4609|5788|6781|6863|11151	ADM|AGTR1|CD4|CD52|CX3CR1|LCK|MT1X|MYC|PTPRC|STC1|TAC1|CORO1A
GO:0034443	0.0071984	1	1	1	negative regulation of lipoprotein oxidation	BP	0.137033	347	APOD
GO:0060588	0.0071984	1	1	1	negative regulation of lipoprotein lipid oxidation	BP	0.137033	347	APOD
GO:0034116	0.00721917	0.999732	2	16	positive regulation of heterotypic cell-cell adhesion	BP	0.137172	3553|3932	IL1B|LCK
GO:0007409	0.00722273	0.997599	10	482	axonogenesis	BP	0.137172	288|1009|2596|3475|3908|5880|10154|10371|10512|23768	ANK3|CDH11|GAP43|IFRD1|LAMA2|RAC2|PLXNC1|SEMA3A|SEMA3C|FLRT2
GO:0098771	0.00723574	0.997195	13	751	inorganic ion homeostasis	BP	0.137257	133|185|288|920|1043|1524|3932|4501|4609|5788|6781|6863|11151	ADM|AGTR1|ANK3|CD4|CD52|CX3CR1|LCK|MT1X|MYC|PTPRC|STC1|TAC1|CORO1A
GO:0050919	0.00728608	0.999343	3	47	negative chemotaxis	BP	0.13805	10371|10512|23768	SEMA3A|SEMA3C|FLRT2
GO:1903047	0.00734804	0.996934	15	905	mitotic cell cycle process	BP	0.13906	288|604|678|685|1026|1647|3303|3553|3832|4609|7298|10253|10403|10769|11170	ANK3|BCL6|ZFP36L2|BTC|CDKN1A|GADD45A|HSPA1A|IL1B|KIF11|MYC|TYMS|SPRY2|NDC80|PLK2|FAM107A
GO:0002711	0.00739371	0.999328	3	50	positive regulation of T cell mediated immunity	BP	0.13972	3553|3569|5788	IL1B|IL6|PTPRC
GO:0001558	0.00740026	0.997698	9	420	regulation of cell growth	BP	0.13972	185|604|1026|3303|3475|10371|10512|11170|51760	AGTR1|BCL6|CDKN1A|HSPA1A|IFRD1|SEMA3A|SEMA3C|FAM107A|SYT17
GO:1903707	0.00741818	0.998623	5	158	negative regulation of hemopoiesis	BP	0.139828	604|4192|4609|7704|10234	BCL6|MDK|MYC|ZBTB16|LRRC17
GO:0015732	0.00742332	0.999719	2	17	prostaglandin transport	BP	0.139828	3553|8792	IL1B|TNFRSF11A
GO:0032305	0.00743972	0.999718	2	17	positive regulation of icosanoid secretion	BP	0.139973	3553|8792	IL1B|TNFRSF11A
GO:0045058	0.00747563	0.999319	3	49	T cell selection	BP	0.140484	920|3569|5788	CD4|IL6|PTPRC
GO:0002070	0.00750495	0.999716	2	16	epithelial cell maturation	BP	0.140721	1026|7298	CDKN1A|TYMS
GO:0080058	0.00751904	1	1	1	protein deglutathionylation	BP	0.140721	2745	GLRX
GO:0060576	0.00752142	0.999715	2	16	intestinal epithelial cell development	BP	0.140721	1026|7298	CDKN1A|TYMS
GO:2000651	0.00752319	0.999715	2	16	positive regulation of sodium ion transmembrane transporter activity	BP	0.140721	288|2745	ANK3|GLRX
GO:0030730	0.0075618	0.999711	2	17	sequestering of triglyceride	BP	0.141085	123|3553	PLIN2|IL1B
GO:0051591	0.00756724	0.998925	4	94	response to cAMP	BP	0.141085	1036|2354|6531|6781	CDO1|FOSB|SLC6A3|STC1
GO:0043393	0.00757836	0.998297	6	211	regulation of protein binding	BP	0.141085	1026|4318|6653|7122|10769|50937	CDKN1A|MMP9|SORL1|CLDN5|PLK2|CDON
GO:0071622	0.00758012	0.999304	3	52	regulation of granulocyte chemotaxis	BP	0.141085	3576|4192|5880	CXCL8|MDK|RAC2
GO:0043116	0.00758646	0.999711	2	16	negative regulation of vascular permeability	BP	0.141085	133|7122	ADM|CLDN5
GO:0045580	0.00761613	0.998578	5	150	regulation of T cell differentiation	BP	0.141474	604|3553|4192|5788|7704	BCL6|IL1B|MDK|PTPRC|ZBTB16
GO:0014909	0.00762813	0.998914	4	93	smooth muscle cell migration	BP	0.141534	4192|5054|6653|9732	MDK|SERPINE1|SORL1|DOCK4
GO:0035504	0.00772165	1	1	1	regulation of myosin light chain kinase activity	BP	0.142884	3553	IL1B
GO:0035505	0.00772165	1	1	1	positive regulation of myosin light chain kinase activity	BP	0.142884	3553	IL1B
GO:2001224	0.00772752	0.999703	2	16	positive regulation of neuron migration	BP	0.142884	4192|10371	MDK|SEMA3A
GO:0051250	0.0078253	0.998529	5	154	negative regulation of lymphocyte activation	BP	0.144526	604|4192|4332|6385|7128	BCL6|MDK|MNDA|SDC4|TNFAIP3
GO:0090083	0.00786602	0.999695	2	16	regulation of inclusion body assembly	BP	0.145111	3303|6653	HSPA1A|SORL1
GO:0014009	0.00793016	0.999261	3	50	glial cell proliferation	BP	0.146127	3553|3569|5764	IL1B|IL6|PTN
GO:1904389	0.00796042	1	1	1	rod bipolar cell differentiation	BP	0.14635	5764	PTN
GO:1904391	0.00796042	1	1	1	response to ciliary neurotrophic factor	BP	0.14635	5764	PTN
GO:0071850	0.00800979	0.999684	2	17	mitotic cell cycle arrest	BP	0.146961	1026|1647	CDKN1A|GADD45A
GO:2000831	0.00801188	0.999682	2	18	regulation of steroid hormone secretion	BP	0.146961	185|6863	AGTR1|TAC1
GO:0045834	0.00802215	0.998483	5	153	positive regulation of lipid metabolic process	BP	0.146981	133|185|3553|3949|9572	ADM|AGTR1|IL1B|LDLR|NR1D1
GO:0032740	0.00804916	0.99968	2	18	positive regulation of interleukin-17 production	BP	0.147309	3569|8140	IL6|SLC7A5
GO:0045833	0.00809162	0.998827	4	98	negative regulation of lipid metabolic process	BP	0.147322	347|3553|6653|150094	APOD|IL1B|SORL1|SIK1
GO:0031649	0.00814746	0.999676	2	17	heat generation	BP	0.147322	3553|8792	IL1B|TNFRSF11A
GO:0002702	0.00815335	0.998815	4	100	positive regulation of production of molecular mediator of immune response	BP	0.147322	3553|3569|5788|8140	IL1B|IL6|PTPRC|SLC7A5
GO:1901184	0.00816438	0.998813	4	97	regulation of ERBB signaling pathway	BP	0.147322	685|4318|10253|653361	BTC|MMP9|SPRY2|NCF1
GO:0090095	0.00820041	1	1	1	regulation of metanephric cap mesenchymal cell proliferation	BP	0.147322	4609	MYC
GO:0090096	0.00820041	1	1	1	positive regulation of metanephric cap mesenchymal cell proliferation	BP	0.147322	4609	MYC
GO:0045646	0.00821586	0.999224	3	50	regulation of erythrocyte differentiation	BP	0.147322	2309|3148|3303	FOXO3|HMGB2|HSPA1A
GO:0002262	0.00823514	0.998433	5	154	myeloid cell homeostasis	BP	0.147322	604|2309|3148|3303|3569	BCL6|FOXO3|HMGB2|HSPA1A|IL6
GO:0150078	0.00824465	0.999668	2	18	positive regulation of neuroinflammatory response	BP	0.147322	3553|3569	IL1B|IL6
GO:0046851	0.00825457	0.99967	2	17	negative regulation of bone remodeling	BP	0.147322	3569|7128	IL6|TNFAIP3
GO:0006873	0.00827026	0.996876	12	679	cellular ion homeostasis	BP	0.147322	133|185|920|1043|1524|3932|4501|4609|5788|6781|6863|11151	ADM|AGTR1|CD4|CD52|CX3CR1|LCK|MT1X|MYC|PTPRC|STC1|TAC1|CORO1A
GO:0051336	0.00827098	0.996129	19	1306	regulation of hydrolase activity	BP	0.147322	185|604|3148|3303|3383|3932|4318|4609|5054|5764|5788|5806|6364|6653|7079|9732|10154|10253|23645	AGTR1|BCL6|HMGB2|HSPA1A|ICAM1|LCK|MMP9|MYC|SERPINE1|PTN|PTPRC|PTX3|CCL20|SORL1|TIMP4|DOCK4|PLXNC1|SPRY2|PPP1R15A
GO:0007346	0.00829992	0.996864	12	666	regulation of mitotic cell cycle	BP	0.147322	604|678|685|1026|1647|3303|3553|3832|10403|10769|11170|150094	BCL6|ZFP36L2|BTC|CDKN1A|GADD45A|HSPA1A|IL1B|KIF11|NDC80|PLK2|FAM107A|SIK1
GO:0010718	0.00831917	0.999211	3	50	positive regulation of epithelial to mesenchymal transition	BP	0.147322	3553|3569|4192	IL1B|IL6|MDK
GO:1902380	0.00840815	1	1	1	positive regulation of endoribonuclease activity	BP	0.147322	3303	HSPA1A
GO:0006984	0.00842672	0.999197	3	51	ER-nucleus signaling pathway	BP	0.147322	467|3576|23645	ATF3|CXCL8|PPP1R15A
GO:0007254	0.00845655	0.998055	6	213	JNK cascade	BP	0.147322	1647|3553|4616|8792|10371|653361	GADD45A|IL1B|GADD45B|TNFRSF11A|SEMA3A|NCF1
GO:1990963	0.00846603	1	1	1	establishment of blood-retinal barrier	BP	0.147322	7122	CLDN5
GO:1901655	0.00851349	0.998748	4	97	cellular response to ketone	BP	0.147322	687|2309|3383|54541	KLF9|FOXO3|ICAM1|DDIT4
GO:0036331	0.00852065	1	1	1	avascular cornea development in camera-type eye	BP	0.147322	10218	ANGPTL7
GO:1901346	0.00852065	1	1	1	negative regulation of vasculature development involved in avascular cornea development in camera-type eye	BP	0.147322	10218	ANGPTL7
GO:0035461	0.00852299	0.999653	2	17	vitamin transmembrane transport	BP	0.147322	9962|10560	SLC23A2|SLC19A2
GO:1905062	0.00852536	1	1	1	positive regulation of cardioblast proliferation	BP	0.147322	5292	PIM1
GO:0036497	0.0085255	1	1	1	eIF2alpha dephosphorylation in response to endoplasmic reticulum stress	BP	0.147322	23645	PPP1R15A
GO:1903916	0.0085255	1	1	1	regulation of endoplasmic reticulum stress-induced eIF2 alpha dephosphorylation	BP	0.147322	23645	PPP1R15A
GO:1903917	0.0085255	1	1	1	positive regulation of endoplasmic reticulum stress-induced eIF2 alpha dephosphorylation	BP	0.147322	23645	PPP1R15A
GO:0006948	0.00852554	1	1	1	induction by virus of host cell-cell fusion	BP	0.147322	920	CD4
GO:0035397	0.00852554	1	1	1	helper T cell enhancement of adaptive immune response	BP	0.147322	920	CD4
GO:0010477	0.00852554	1	1	1	response to sulfur dioxide	BP	0.147322	3383	ICAM1
GO:0150089	0.00852554	1	1	1	multiple spine synapse organization	BP	0.147322	1524	CX3CR1
GO:0150090	0.00852554	1	1	1	multiple spine synapse organization, single dendrite	BP	0.147322	1524	CX3CR1
GO:0035490	0.00852554	1	1	1	regulation of leukotriene production involved in inflammatory response	BP	0.147322	5054	SERPINE1
GO:0035491	0.00852554	1	1	1	positive regulation of leukotriene production involved in inflammatory response	BP	0.147322	5054	SERPINE1
GO:1901331	0.00852554	1	1	1	positive regulation of odontoblast differentiation	BP	0.147322	5054	SERPINE1
GO:0048175	0.00852554	1	1	1	hepatocyte growth factor biosynthetic process	BP	0.147322	3625	INHBB
GO:0048176	0.00852554	1	1	1	regulation of hepatocyte growth factor biosynthetic process	BP	0.147322	3625	INHBB
GO:0048178	0.00852554	1	1	1	negative regulation of hepatocyte growth factor biosynthetic process	BP	0.147322	3625	INHBB
GO:0003421	0.00852554	1	1	1	growth plate cartilage axis specification	BP	0.147322	6781	STC1
GO:0034147	0.00852554	1	1	1	regulation of toll-like receptor 5 signaling pathway	BP	0.147322	7128	TNFAIP3
GO:0034148	0.00852554	1	1	1	negative regulation of toll-like receptor 5 signaling pathway	BP	0.147322	7128	TNFAIP3
GO:0044722	0.00852554	1	1	1	renal phosphate excretion	BP	0.147322	6781	STC1
GO:0070429	0.00852554	1	1	1	negative regulation of nucleotide-binding oligomerization domain containing 1 signaling pathway	BP	0.147322	7128	TNFAIP3
GO:0071387	0.00852554	1	1	1	cellular response to cortisol stimulus	BP	0.147322	687	KLF9
GO:1900827	0.00852554	1	1	1	positive regulation of membrane depolarization during cardiac muscle cell action potential	BP	0.147322	288	ANK3
GO:1903045	0.00852554	1	1	1	neural crest cell migration involved in sympathetic nervous system development	BP	0.147322	10371	SEMA3A
GO:1903402	0.00852554	1	1	1	regulation of renal phosphate excretion	BP	0.147322	6781	STC1
GO:1903403	0.00852554	1	1	1	negative regulation of renal phosphate excretion	BP	0.147322	6781	STC1
GO:0038020	0.00852554	1	1	1	insulin receptor recycling	BP	0.147322	6653	SORL1
GO:1902769	0.00852554	1	1	1	regulation of choline O-acetyltransferase activity	BP	0.147322	6653	SORL1
GO:1902771	0.00852554	1	1	1	positive regulation of choline O-acetyltransferase activity	BP	0.147322	6653	SORL1
GO:1902955	0.00852554	1	1	1	positive regulation of early endosome to recycling endosome transport	BP	0.147322	6653	SORL1
GO:1902997	0.00852554	1	1	1	negative regulation of neurofibrillary tangle assembly	BP	0.147322	6653	SORL1
GO:0006091	0.00863586	0.997051	10	534	generation of precursor metabolites and energy	BP	0.149068	125|126|316|2745|3101|4200|4609|9572|54541|653361	ADH1B|ADH1C|AOX1|GLRX|HK3|ME2|MYC|NR1D1|DDIT4|NCF1
GO:0046460	0.00869167	0.999162	3	51	neutral lipid biosynthetic process	BP	0.149711	3949|23659|150094	LDLR|PLA2G15|SIK1
GO:0046463	0.00869167	0.999162	3	51	acylglycerol biosynthetic process	BP	0.149711	3949|23659|150094	LDLR|PLA2G15|SIK1
GO:0016192	0.00872554	0.995319	28	2156	vesicle-mediated transport	BP	0.149925	133|273|288|2214|3101|3303|3310|3426|3507|3537|3553|3576|3689|3832|3949|4318|4332|5054|5788|5806|5880|6385|6402|6515|6653|11015|11151|51760	ADM|AMPH|ANK3|FCGR3A|HK3|HSPA1A|HSPA6|CFI|IGHM|IGLC1|IL1B|CXCL8|ITGB2|KIF11|LDLR|MMP9|MNDA|SERPINE1|PTPRC|PTX3|RAC2|SDC4|SELL|SLC2A3|SORL1|KDELR3|CORO1A|SYT17
GO:0071605	0.00873204	0.999638	2	18	monocyte chemotactic protein-1 production	BP	0.149925	347|3553	APOD|IL1B
GO:0071637	0.00873204	0.999638	2	18	regulation of monocyte chemotactic protein-1 production	BP	0.149925	347|3553	APOD|IL1B
GO:0007169	0.00878844	0.99651	13	750	transmembrane receptor protein tyrosine kinase signaling pathway	BP	0.150733	347|685|920|2309|3553|3932|4318|6653|10253|23768|29760|54541|653361	APOD|BTC|CD4|FOXO3|IL1B|LCK|MMP9|SORL1|SPRY2|FLRT2|BLNK|DDIT4|NCF1
GO:0048638	0.00881654	0.997405	8	353	regulation of developmental growth	BP	0.151054	1026|2593|3475|5292|6531|10371|10512|51760	CDKN1A|GAMT|IFRD1|PIM1|SLC6A3|SEMA3A|SEMA3C|SYT17
GO:2001258	0.00883488	0.999142	3	52	negative regulation of cation channel activity	BP	0.151071	288|4318|6236	ANK3|MMP9|RRAD
GO:0099536	0.00883632	0.996488	13	751	synaptic signaling	BP	0.151071	273|1009|1524|2560|3553|3908|5764|6531|6863|9899|10769|11170|51760	AMPH|CDH11|CX3CR1|GABRB1|IL1B|LAMA2|PTN|SLC6A3|TAC1|SV2B|PLK2|FAM107A|SYT17
GO:0007249	0.00886956	0.997644	7	286	I-kappaB kinase/NF-kappaB signaling	BP	0.151479	920|1524|3553|7128|9572|9830|10769	CD4|CX3CR1|IL1B|TNFAIP3|NR1D1|TRIM14|PLK2
GO:0010977	0.00890964	0.998272	5	154	negative regulation of neuron projection development	BP	0.152002	3475|10371|10512|10769|11075	IFRD1|SEMA3A|SEMA3C|PLK2|STMN2
GO:0001818	0.00897515	0.99735	8	360	negative regulation of cytokine production	BP	0.152957	113|347|604|1524|3625|5788|7128|7850	ADCY7|APOD|BCL6|CX3CR1|INHBB|PTPRC|TNFAIP3|IL1R2
GO:0045639	0.00907304	0.99864	4	101	positive regulation of myeloid cell differentiation	BP	0.154462	920|2309|3148|3303	CD4|FOXO3|HMGB2|HSPA1A
GO:0008585	0.00917798	0.99862	4	100	female gonad development	BP	0.156084	2309|3383|3625|5806	FOXO3|ICAM1|INHBB|PTX3
GO:0006968	0.00923005	0.999088	3	54	cellular defense response	BP	0.156804	1524|4332|653361	CX3CR1|MNDA|NCF1
GO:1901570	0.00928955	0.998597	4	103	fatty acid derivative biosynthetic process	BP	0.157648	3553|3992|4056|27306	IL1B|FADS1|LTC4S|HPGDS
GO:0030838	0.00930516	0.998594	4	101	positive regulation of actin filament polymerization	BP	0.157747	3383|10810|11151|25802	ICAM1|WASF3|CORO1A|LMOD1
GO:0032330	0.00939041	0.999068	3	52	regulation of chondrocyte differentiation	BP	0.15888	4192|5744|7704	MDK|PTHLH|ZBTB16
GO:0043271	0.00940061	0.998152	5	157	negative regulation of ion transport	BP	0.15888	288|3383|4318|6236|6781	ANK3|ICAM1|MMP9|RRAD|STC1
GO:0061351	0.00940161	0.998152	5	154	neural precursor cell proliferation	BP	0.15888	1524|2309|4192|5764|50937	CX3CR1|FOXO3|MDK|PTN|CDON
GO:0010717	0.00944627	0.998568	4	99	regulation of epithelial to mesenchymal transition	BP	0.159314	3553|3569|4192|10253	IL1B|IL6|MDK|SPRY2
GO:0002720	0.00944707	0.999058	3	55	positive regulation of cytokine production involved in immune response	BP	0.159314	3553|3569|8140	IL1B|IL6|SLC7A5
GO:0051403	0.00948514	0.997448	7	286	stress-activated MAPK cascade	BP	0.159789	1647|3553|4609|4616|8792|10371|653361	GADD45A|IL1B|MYC|GADD45B|TNFRSF11A|SEMA3A|NCF1
GO:0002824	0.00952313	0.998551	4	105	positive regulation of adaptive immune response based on somatic recombination of immune receptors built from immunoglobulin superfamily domains	BP	0.160261	920|3553|3569|5788	CD4|IL1B|IL6|PTPRC
GO:0045010	0.00956235	0.999044	3	53	actin nucleation	BP	0.160753	10810|11151|25802	WASF3|CORO1A|LMOD1
GO:0002922	0.00968141	0.999575	2	19	positive regulation of humoral immune response	BP	0.162585	3553|5788	IL1B|PTPRC
GO:1903506	0.00977616	0.994188	41	3531	regulation of nucleic acid-templated transcription	BP	0.164005	467|604|678|687|920|1026|1052|1316|1524|1647|1831|2114|2309|2354|2355|3148|3303|3383|3475|3553|3569|3689|3992|4192|4609|4783|4862|5054|5292|7128|7298|7694|7704|8792|9572|9830|11030|23764|50937|150094|653361	ATF3|BCL6|ZFP36L2|KLF9|CD4|CDKN1A|CEBPD|KLF6|CX3CR1|GADD45A|TSC22D3|ETS2|FOXO3|FOSB|FOSL2|HMGB2|HSPA1A|ICAM1|IFRD1|IL1B|IL6|ITGB2|FADS1|MDK|MYC|NFIL3|NPAS2|SERPINE1|PIM1|TNFAIP3|TYMS|ZNF135|ZBTB16|TNFRSF11A|NR1D1|TRIM14|RBPMS|MAFF|CDON|SIK1|NCF1
GO:0007411	0.00982067	0.99734	7	284	axon guidance	BP	0.164581	2596|3908|5880|10154|10371|10512|23768	GAP43|LAMA2|RAC2|PLXNC1|SEMA3A|SEMA3C|FLRT2
GO:0060252	0.00983339	0.999564	2	19	positive regulation of glial cell proliferation	BP	0.164622	3553|3569	IL1B|IL6
GO:0008406	0.00987174	0.997653	6	223	gonad development	BP	0.165093	2309|3148|3383|3625|5806|10371	FOXO3|HMGB2|ICAM1|INHBB|PTX3|SEMA3A
GO:0051895	0.00991708	0.999561	2	18	negative regulation of focal adhesion assembly	BP	0.165507	347|11170	APOD|FAM107A
GO:0150118	0.00991708	0.999561	2	18	negative regulation of cell-substrate junction organization	BP	0.165507	347|11170	APOD|FAM107A
GO:0007015	0.00996017	0.996751	9	434	actin filament organization	BP	0.166054	3383|4082|5880|6385|6863|10810|11151|11170|25802	ICAM1|MARCKS|RAC2|SDC4|TAC1|WASF3|CORO1A|FAM107A|LMOD1
GO:0007088	0.00999879	0.998003	5	163	regulation of mitotic nuclear division	BP	0.166227	685|3303|3553|3832|10403	BTC|HSPA1A|IL1B|KIF11|NDC80
GO:0097485	0.0100039	0.997281	7	285	neuron projection guidance	BP	0.166227	2596|3908|5880|10154|10371|10512|23768	GAP43|LAMA2|RAC2|PLXNC1|SEMA3A|SEMA3C|FLRT2
GO:2001141	0.0100071	0.994042	41	3536	regulation of RNA biosynthetic process	BP	0.166227	467|604|678|687|920|1026|1052|1316|1524|1647|1831|2114|2309|2354|2355|3148|3303|3383|3475|3553|3569|3689|3992|4192|4609|4783|4862|5054|5292|7128|7298|7694|7704|8792|9572|9830|11030|23764|50937|150094|653361	ATF3|BCL6|ZFP36L2|KLF9|CD4|CDKN1A|CEBPD|KLF6|CX3CR1|GADD45A|TSC22D3|ETS2|FOXO3|FOSB|FOSL2|HMGB2|HSPA1A|ICAM1|IFRD1|IL1B|IL6|ITGB2|FADS1|MDK|MYC|NFIL3|NPAS2|SERPINE1|PIM1|TNFAIP3|TYMS|ZNF135|ZBTB16|TNFRSF11A|NR1D1|TRIM14|RBPMS|MAFF|CDON|SIK1|NCF1
GO:0007610	0.0100118	0.996303	11	606	behavior	BP	0.166227	1524|3949|4192|4862|5764|6531|6863|7122|9572|10769|27306	CX3CR1|LDLR|MDK|NPAS2|PTN|SLC6A3|TAC1|CLDN5|NR1D1|PLK2|HPGDS
GO:0006584	0.0100432	0.998977	3	54	catecholamine metabolic process	BP	0.166405	3689|4128|6531	ITGB2|MAOA|SLC6A3
GO:0009712	0.0100432	0.998977	3	54	catechol-containing compound metabolic process	BP	0.166405	3689|4128|6531	ITGB2|MAOA|SLC6A3
GO:1902106	0.0100929	0.998438	4	105	negative regulation of leukocyte differentiation	BP	0.166911	604|4192|4609|10234	BCL6|MDK|MYC|LRRC17
GO:0006977	0.0100945	0.998968	3	56	DNA damage response, signal transduction by p53 class mediator resulting in cell cycle arrest	BP	0.166911	1026|1647|10769	CDKN1A|GADD45A|PLK2
GO:0000904	0.010141	0.995899	13	753	cell morphogenesis involved in differentiation	BP	0.167508	288|1009|2596|3475|3908|4192|5764|5880|6781|10154|10371|10512|23768	ANK3|CDH11|GAP43|IFRD1|LAMA2|MDK|PTN|RAC2|STC1|PLXNC1|SEMA3A|SEMA3C|FLRT2
GO:0010332	0.0101706	0.998958	3	56	response to gamma radiation	BP	0.167826	1026|4609|5788	CDKN1A|MYC|PTPRC
GO:0007264	0.0103071	0.996387	10	509	small GTPase mediated signal transduction	BP	0.169628	185|604|1026|1278|5880|6236|9732|10253|10769|50937	AGTR1|BCL6|CDKN1A|COL1A2|RAC2|RRAD|DOCK4|SPRY2|PLK2|CDON
GO:2000193	0.0103077	0.99953	2	20	positive regulation of fatty acid transport	BP	0.169628	3553|8792	IL1B|TNFRSF11A
GO:0002768	0.0103115	0.996385	10	514	immune response-regulating cell surface receptor signaling pathway	BP	0.169628	920|2214|3117|3507|3537|3932|4332|5788|10384|29760	CD4|FCGR3A|HLA-DQA1|IGHM|IGLC1|LCK|MNDA|PTPRC|BTN3A3|BLNK
GO:0007178	0.0103287	0.996875	8	359	transmembrane receptor protein serine/threonine kinase signaling pathway	BP	0.169722	1278|3303|3625|6653|7122|9315|10253|11030	COL1A2|HSPA1A|INHBB|SORL1|CLDN5|NREP|SPRY2|RBPMS
GO:0032303	0.0103383	0.999528	2	20	regulation of icosanoid secretion	BP	0.169722	3553|8792	IL1B|TNFRSF11A
GO:2000179	0.0103669	0.998932	3	54	positive regulation of neural precursor cell proliferation	BP	0.17002	1524|4192|50937	CX3CR1|MDK|CDON
GO:0046394	0.010456	0.996829	8	367	carboxylic acid biosynthetic process	BP	0.17099	1036|2593|3553|3992|4056|9572|26031|27306	CDO1|GAMT|IL1B|FADS1|LTC4S|NR1D1|OSBPL3|HPGDS
GO:0060485	0.0104602	0.997132	7	290	mesenchyme development	BP	0.17099	3553|3569|4192|4609|10253|10371|10512	IL1B|IL6|MDK|MYC|SPRY2|SEMA3A|SEMA3C
GO:0042053	0.0104685	0.999521	2	19	regulation of dopamine metabolic process	BP	0.17099	3689|6531	ITGB2|SLC6A3
GO:0042069	0.0104685	0.999521	2	19	regulation of catecholamine metabolic process	BP	0.17099	3689|6531	ITGB2|SLC6A3
GO:0001523	0.010495	0.998356	4	108	retinoid metabolic process	BP	0.171248	125|126|6385|57016	ADH1B|ADH1C|SDC4|AKR1B10
GO:0035335	0.0105592	0.998345	4	103	peptidyl-tyrosine dephosphorylation	BP	0.172045	1844|1847|1850|5788	DUSP2|DUSP5|DUSP8|PTPRC
GO:0043279	0.0105758	0.998341	4	104	response to alkaloid	BP	0.172045	2354|3383|6531|6863	FOSB|ICAM1|SLC6A3|TAC1
GO:0032652	0.0105827	0.998338	4	111	regulation of interleukin-1 production	BP	0.172045	1524|3569|4332|7128	CX3CR1|IL6|MNDA|TNFAIP3
GO:0031663	0.0105974	0.998896	3	59	lipopolysaccharide-mediated signaling pathway	BP	0.172045	3553|4064|7128	IL1B|CD180|TNFAIP3
GO:0048608	0.0106022	0.996506	9	443	reproductive structure development	BP	0.172045	133|2309|3148|3383|3625|5764|5806|6781|10371	ADM|FOXO3|HMGB2|ICAM1|INHBB|PTN|PTX3|STC1|SEMA3A
GO:0016053	0.0106245	0.996769	8	368	organic acid biosynthetic process	BP	0.172045	1036|2593|3553|3992|4056|9572|26031|27306	CDO1|GAMT|IL1B|FADS1|LTC4S|NR1D1|OSBPL3|HPGDS
GO:0072431	0.0106293	0.998892	3	57	signal transduction involved in mitotic G1 DNA damage checkpoint	BP	0.172045	1026|1647|10769	CDKN1A|GADD45A|PLK2
GO:1902400	0.0106293	0.998892	3	57	intracellular signal transduction involved in G1 DNA damage checkpoint	BP	0.172045	1026|1647|10769	CDKN1A|GADD45A|PLK2
GO:0022412	0.0106473	0.99676	8	375	cellular process involved in reproduction in multicellular organism	BP	0.172164	2309|3148|3625|4192|5764|5806|7704|27306	FOXO3|HMGB2|INHBB|MDK|PTN|PTX3|ZBTB16|HPGDS
GO:0002764	0.0107044	0.996226	10	517	immune response-regulating signaling pathway	BP	0.172913	920|2214|3117|3507|3537|3932|4332|5788|10384|29760	CD4|FCGR3A|HLA-DQA1|IGHM|IGLC1|LCK|MNDA|PTPRC|BTN3A3|BLNK
GO:0045732	0.0107467	0.997398	6	225	positive regulation of protein catabolic process	BP	0.173423	3303|3553|3949|6653|7128|10769	HSPA1A|IL1B|LDLR|SORL1|TNFAIP3|PLK2
GO:0051301	0.0108041	0.995967	11	603	cell division	BP	0.174093	288|678|685|3553|3832|4192|4609|5764|7704|10403|10769	ANK3|ZFP36L2|BTC|IL1B|KIF11|MDK|MYC|PTN|ZBTB16|NDC80|PLK2
GO:0046686	0.0108099	0.998862	3	64	response to cadmium ion	BP	0.174093	4318|4501|653361	MMP9|MT1X|NCF1
GO:0035929	0.0108365	0.999491	2	21	steroid hormone secretion	BP	0.174237	185|6863	AGTR1|TAC1
GO:0035813	0.0108405	0.999491	2	21	regulation of renal sodium excretion	BP	0.174237	185|6863	AGTR1|TAC1
GO:0045665	0.0108618	0.997364	6	225	negative regulation of neuron differentiation	BP	0.174298	2309|3475|10371|10512|10769|11075	FOXO3|IFRD1|SEMA3A|SEMA3C|PLK2|STMN2
GO:0034329	0.0108659	0.996406	9	434	cell junction assembly	BP	0.174298	347|1009|2596|2823|3553|6385|7122|11170|23768	APOD|CDH11|GAP43|GPM6A|IL1B|SDC4|CLDN5|FAM107A|FLRT2
GO:0046545	0.0108996	0.998275	4	105	development of primary female sexual characteristics	BP	0.174665	2309|3383|3625|5806	FOXO3|ICAM1|INHBB|PTX3
GO:0046653	0.0109627	0.999486	2	19	tetrahydrofolate metabolic process	BP	0.175501	7298|10797	TYMS|MTHFD2
GO:0002726	0.01101	0.99948	2	20	positive regulation of T cell cytokine production	BP	0.176083	3553|3569	IL1B|IL6
GO:0030330	0.0110328	0.998247	4	107	DNA damage response, signal transduction by p53 class mediator	BP	0.176274	1026|1647|2309|10769	CDKN1A|GADD45A|FOXO3|PLK2
GO:0007566	0.0110659	0.998829	3	58	embryo implantation	BP	0.176626	3553|4318|6781	IL1B|MMP9|STC1
GO:0061458	0.0111373	0.9963	9	447	reproductive system development	BP	0.177419	133|2309|3148|3383|3625|5764|5806|6781|10371	ADM|FOXO3|HMGB2|ICAM1|INHBB|PTN|PTX3|STC1|SEMA3A
GO:0050994	0.0111376	0.998817	3	60	regulation of lipid catabolic process	BP	0.177419	3553|3949|6653	IL1B|LDLR|SORL1
GO:0002821	0.0111627	0.998219	4	110	positive regulation of adaptive immune response	BP	0.177643	920|3553|3569|5788	CD4|IL1B|IL6|PTPRC
GO:0045137	0.011203	0.997262	6	229	development of primary sexual characteristics	BP	0.17811	2309|3148|3383|3625|5806|10371	FOXO3|HMGB2|ICAM1|INHBB|PTX3|SEMA3A
GO:0051726	0.0115281	0.994534	18	1227	regulation of cell cycle	BP	0.183096	604|678|685|1026|1647|3303|3553|3576|3832|4609|4616|5788|7128|10403|10769|11170|23645|150094	BCL6|ZFP36L2|BTC|CDKN1A|GADD45A|HSPA1A|IL1B|CXCL8|KIF11|MYC|GADD45B|PTPRC|TNFAIP3|NDC80|PLK2|FAM107A|PPP1R15A|SIK1
GO:0018108	0.0115731	0.996427	8	374	peptidyl-tyrosine phosphorylation	BP	0.183529	685|920|3383|3569|3689|3932|5788|653361	BTC|CD4|ICAM1|IL6|ITGB2|LCK|PTPRC|NCF1
GO:0000302	0.0115827	0.997148	6	235	response to reactive oxygen species	BP	0.183529	347|2309|3569|4318|7128|653361	APOD|FOXO3|IL6|MMP9|TNFAIP3|NCF1
GO:0060353	0.0115895	0.999438	2	20	regulation of cell adhesion molecule production	BP	0.183529	3553|3576	IL1B|CXCL8
GO:0051258	0.011629	0.996745	7	300	protein polymerization	BP	0.183974	3303|3383|10810|11075|11151|11170|25802	HSPA1A|ICAM1|WASF3|STMN2|CORO1A|FAM107A|LMOD1
GO:0007050	0.0116944	0.997115	6	234	cell cycle arrest	BP	0.184826	1026|1647|3576|4609|10769|23645	CDKN1A|GADD45A|CXCL8|MYC|PLK2|PPP1R15A
GO:0045454	0.0117216	0.998732	3	59	cell redox homeostasis	BP	0.184938	2745|5880|653361	GLRX|RAC2|NCF1
GO:0072413	0.0117474	0.998729	3	59	signal transduction involved in mitotic cell cycle checkpoint	BP	0.184938	1026|1647|10769	CDKN1A|GADD45A|PLK2
GO:1902402	0.0117474	0.998729	3	59	signal transduction involved in mitotic DNA damage checkpoint	BP	0.184938	1026|1647|10769	CDKN1A|GADD45A|PLK2
GO:1902403	0.0117474	0.998729	3	59	signal transduction involved in mitotic DNA integrity checkpoint	BP	0.184938	1026|1647|10769	CDKN1A|GADD45A|PLK2
GO:1903522	0.0117671	0.996698	7	303	regulation of blood circulation	BP	0.184944	133|185|3383|6781|6863|9732|10371	ADM|AGTR1|ICAM1|STC1|TAC1|DOCK4|SEMA3A
GO:0032271	0.0117707	0.997093	6	231	regulation of protein polymerization	BP	0.184944	3303|3383|10810|11075|11151|25802	HSPA1A|ICAM1|WASF3|STMN2|CORO1A|LMOD1
GO:0042742	0.0118183	0.996677	7	348	defense response to bacterium	BP	0.18551	920|3148|3507|3537|3569|5054|6364	CD4|HMGB2|IGHM|IGLC1|IL6|SERPINE1|CCL20
GO:0006355	0.0119627	0.992825	40	3467	regulation of transcription, DNA-templated	BP	0.187594	467|604|678|687|920|1026|1052|1316|1524|1647|1831|2114|2309|2354|2355|3148|3303|3383|3475|3553|3569|3689|3992|4192|4609|4783|4862|5054|5292|7128|7298|7694|7704|8792|9572|9830|23764|50937|150094|653361	ATF3|BCL6|ZFP36L2|KLF9|CD4|CDKN1A|CEBPD|KLF6|CX3CR1|GADD45A|TSC22D3|ETS2|FOXO3|FOSB|FOSL2|HMGB2|HSPA1A|ICAM1|IFRD1|IL1B|IL6|ITGB2|FADS1|MDK|MYC|NFIL3|NPAS2|SERPINE1|PIM1|TNFAIP3|TYMS|ZNF135|ZBTB16|TNFRSF11A|NR1D1|TRIM14|MAFF|CDON|SIK1|NCF1
GO:0014812	0.011986	0.998049	4	106	muscle cell migration	BP	0.187776	4192|5054|6653|9732	MDK|SERPINE1|SORL1|DOCK4
GO:0018212	0.0121195	0.996227	8	377	peptidyl-tyrosine modification	BP	0.189523	685|920|3383|3569|3689|3932|5788|653361	BTC|CD4|ICAM1|IL6|ITGB2|LCK|PTPRC|NCF1
GO:0001764	0.012121	0.997463	5	164	neuron migration	BP	0.189523	2823|4192|10371|23768|54541	GPM6A|MDK|SEMA3A|FLRT2|DDIT4
GO:0048762	0.0121942	0.996965	6	229	mesenchymal cell differentiation	BP	0.190365	3553|3569|4192|10253|10371|10512	IL1B|IL6|MDK|SPRY2|SEMA3A|SEMA3C
GO:0031098	0.0121985	0.996554	7	300	stress-activated protein kinase signaling cascade	BP	0.190365	1647|3553|4609|4616|8792|10371|653361	GADD45A|IL1B|MYC|GADD45B|TNFRSF11A|SEMA3A|NCF1
GO:0048667	0.0122848	0.99533	11	604	cell morphogenesis involved in neuron differentiation	BP	0.191527	288|1009|2596|3475|3908|5764|5880|10154|10371|10512|23768	ANK3|CDH11|GAP43|IFRD1|LAMA2|PTN|RAC2|PLXNC1|SEMA3A|SEMA3C|FLRT2
GO:1902307	0.0123222	0.999381	2	21	positive regulation of sodium ion transmembrane transport	BP	0.191924	288|2745	ANK3|GLRX
GO:0034614	0.0124535	0.997374	5	170	cellular response to reactive oxygen species	BP	0.193781	2309|3569|4318|7128|653361	FOXO3|IL6|MMP9|TNFAIP3|NCF1
GO:0043269	0.0124704	0.995024	12	706	regulation of ion transport	BP	0.193857	288|920|2745|3383|3553|4318|6236|6781|8792|11151|51760|150094	ANK3|CD4|GLRX|ICAM1|IL1B|MMP9|RRAD|STC1|TNFRSF11A|CORO1A|SYT17|SIK1
GO:0002693	0.0125035	0.999367	2	21	positive regulation of cellular extravasation	BP	0.194184	3383|4192	ICAM1|MDK
GO:0007584	0.0125677	0.997344	5	171	response to nutrient	BP	0.194993	920|5292|5764|6781|7298	CD4|PIM1|PTN|STC1|TYMS
GO:0007276	0.0126103	0.99496	12	717	gamete generation	BP	0.195466	604|2309|2593|3148|3625|4192|5764|5806|7704|8653|26091|27306	BCL6|FOXO3|GAMT|HMGB2|INHBB|MDK|PTN|PTX3|ZBTB16|DDX3Y|HERC4|HPGDS
GO:0016101	0.0127114	0.997892	4	114	diterpenoid metabolic process	BP	0.196844	125|126|6385|57016	ADH1B|ADH1C|SDC4|AKR1B10
GO:0000278	0.0127292	0.994181	16	1053	mitotic cell cycle	BP	0.196929	288|604|678|685|1026|1647|3303|3553|3832|4609|7298|10253|10403|10769|11170|150094	ANK3|BCL6|ZFP36L2|BTC|CDKN1A|GADD45A|HSPA1A|IL1B|KIF11|MYC|TYMS|SPRY2|NDC80|PLK2|FAM107A|SIK1
GO:0044057	0.01277	0.995118	11	626	regulation of system process	BP	0.197371	133|185|2309|3383|3553|3625|6781|6863|9732|10371|10810	ADM|AGTR1|FOXO3|ICAM1|IL1B|INHBB|STC1|TAC1|DOCK4|SEMA3A|WASF3
GO:0032516	0.0128031	0.999344	2	21	positive regulation of phosphoprotein phosphatase activity	BP	0.197693	5788|23645	PTPRC|PPP1R15A
GO:0010632	0.0128394	0.996336	7	301	regulation of epithelial cell migration	BP	0.198063	1647|4318|5764|6781|6863|10371|10769	GADD45A|MMP9|PTN|STC1|TAC1|SEMA3A|PLK2
GO:0061077	0.0128901	0.998556	3	60	chaperone-mediated protein folding	BP	0.198656	2289|3303|3310	FKBP5|HSPA1A|HSPA6
GO:0010801	0.0130242	0.999326	2	21	negative regulation of peptidyl-threonine phosphorylation	BP	0.20053	10253|54541	SPRY2|DDIT4
GO:0030728	0.0130991	0.999321	2	21	ovulation	BP	0.201491	2309|3625	FOXO3|INHBB
GO:0046879	0.0131372	0.996233	7	314	hormone secretion	BP	0.201884	133|185|3553|3569|3625|6863|9572	ADM|AGTR1|IL1B|IL6|INHBB|TAC1|NR1D1
GO:0060249	0.0131927	0.995493	9	469	anatomical structure homeostasis	BP	0.202194	3569|3908|3988|4609|5880|7122|7128|8792|11151	IL6|LAMA2|LIPA|MYC|RAC2|CLDN5|TNFAIP3|TNFRSF11A|CORO1A
GO:2000738	0.0131928	0.999313	2	21	positive regulation of stem cell differentiation	BP	0.202194	5764|10512	PTN|SEMA3C
GO:0035812	0.013195	0.999308	2	23	renal sodium excretion	BP	0.202194	185|6863	AGTR1|TAC1
GO:0002260	0.0132801	0.998494	3	62	lymphocyte homeostasis	BP	0.203218	1831|7128|11151	TSC22D3|TNFAIP3|CORO1A
GO:0061042	0.0132871	0.999306	2	21	vascular wound healing	BP	0.203218	5054|7128	SERPINE1|TNFAIP3
GO:0031326	0.0133174	0.991709	47	4255	regulation of cellular biosynthetic process	BP	0.203488	133|467|604|678|687|920|1026|1052|1316|1524|1647|1831|2114|2309|2354|2355|3148|3303|3383|3475|3553|3569|3576|3625|3689|3949|3992|4192|4609|4783|4862|5054|5292|5806|7128|7298|7694|7704|8792|9572|9830|11030|23645|23764|50937|150094|653361	ADM|ATF3|BCL6|ZFP36L2|KLF9|CD4|CDKN1A|CEBPD|KLF6|CX3CR1|GADD45A|TSC22D3|ETS2|FOXO3|FOSB|FOSL2|HMGB2|HSPA1A|ICAM1|IFRD1|IL1B|IL6|CXCL8|INHBB|ITGB2|LDLR|FADS1|MDK|MYC|NFIL3|NPAS2|SERPINE1|PIM1|PTX3|TNFAIP3|TYMS|ZNF135|ZBTB16|TNFRSF11A|NR1D1|TRIM14|RBPMS|PPP1R15A|MAFF|CDON|SIK1|NCF1
GO:0035809	0.0133424	0.999299	2	22	regulation of urine volume	BP	0.203678	133|685	ADM|BTC
GO:0050995	0.0134256	0.999288	2	24	negative regulation of lipid catabolic process	BP	0.204753	3553|6653	IL1B|SORL1
GO:0001938	0.013521	0.997718	4	113	positive regulation of endothelial cell proliferation	BP	0.206012	185|3148|4192|7857	AGTR1|HMGB2|MDK|SCG2
GO:0032069	0.0135591	0.999281	2	22	regulation of nuclease activity	BP	0.206399	3148|3303	HMGB2|HSPA1A
GO:0034104	0.0136463	0.999274	2	22	negative regulation of tissue remodeling	BP	0.20753	3569|7128	IL6|TNFAIP3
GO:0006067	0.0138055	0.999261	2	22	ethanol metabolic process	BP	0.209752	125|126	ADH1B|ADH1C
GO:0032535	0.0138532	0.995583	8	383	regulation of cellular component size	BP	0.210131	3383|3475|10371|10512|10810|11151|23645|25802	ICAM1|IFRD1|SEMA3A|SEMA3C|WASF3|CORO1A|PPP1R15A|LMOD1
GO:0032963	0.0138565	0.997644	4	113	collagen metabolic process	BP	0.210131	1278|3569|4312|4318	COL1A2|IL6|MMP1|MMP9
GO:0045655	0.0139314	0.999251	2	22	regulation of monocyte differentiation	BP	0.211068	920|4609	CD4|MYC
GO:2000854	0.013996	0.999951	1	2	positive regulation of corticosterone secretion	BP	0.211848	6863	TAC1
GO:0060352	0.0140281	0.999243	2	22	cell adhesion molecule production	BP	0.212133	3553|3576	IL1B|CXCL8
GO:0035743	0.0140466	0.999239	2	23	CD4-positive, alpha-beta T cell cytokine production	BP	0.212214	3553|3569	IL1B|IL6
GO:0031571	0.0140617	0.99837	3	63	mitotic G1 DNA damage checkpoint	BP	0.212244	1026|1647|10769	CDKN1A|GADD45A|PLK2
GO:0043200	0.014128	0.997584	4	114	response to amino acid	BP	0.213044	1036|1278|3383|5764	CDO1|COL1A2|ICAM1|PTN
GO:0030036	0.0141816	0.994241	12	707	actin cytoskeleton organization	BP	0.213372	604|1466|3383|4082|4192|5880|6385|6863|10810|11151|11170|25802	BCL6|CSRP2|ICAM1|MARCKS|MDK|RAC2|SDC4|TAC1|WASF3|CORO1A|FAM107A|LMOD1
GO:0072678	0.0142212	0.998342	3	67	T cell migration	BP	0.213372	347|3383|6364	APOD|ICAM1|CCL20
GO:0051897	0.0142649	0.996887	5	178	positive regulation of protein kinase B signaling	BP	0.213372	685|1524|3932|5880|10253	BTC|CX3CR1|LCK|RAC2|SPRY2
GO:0044866	0.0142822	0.999949	1	2	modulation by host of viral exo-alpha-sialidase activity	BP	0.213372	5806	PTX3
GO:0044867	0.0142822	0.999949	1	2	modulation by host of viral catalytic activity	BP	0.213372	5806	PTX3
GO:0044869	0.0142822	0.999949	1	2	negative regulation by host of viral exo-alpha-sialidase activity	BP	0.213372	5806	PTX3
GO:0044870	0.0142822	0.999949	1	2	modulation by host of viral glycoprotein metabolic process	BP	0.213372	5806	PTX3
GO:0044871	0.0142822	0.999949	1	2	negative regulation by host of viral glycoprotein metabolic process	BP	0.213372	5806	PTX3
GO:0052403	0.0142822	0.999949	1	2	negative regulation by host of symbiont catalytic activity	BP	0.213372	5806	PTX3
GO:1903016	0.0142822	0.999949	1	2	negative regulation of exo-alpha-sialidase activity	BP	0.213372	5806	PTX3
GO:0046058	0.014378	0.999214	2	22	cAMP metabolic process	BP	0.214604	113|5744	ADCY7|PTHLH
GO:0106091	0.0144302	0.999948	1	2	glial cell projection elongation	BP	0.215183	4192	MDK
GO:0010557	0.0146003	0.992178	24	1841	positive regulation of macromolecule biosynthetic process	BP	0.217519	467|920|1052|1316|2114|2309|2354|2355|3148|3553|3569|4192|4609|4783|4862|5054|5292|7704|9572|11030|23645|23764|50937|653361	ATF3|CD4|CEBPD|KLF6|ETS2|FOXO3|FOSB|FOSL2|HMGB2|IL1B|IL6|MDK|MYC|NFIL3|NPAS2|SERPINE1|PIM1|ZBTB16|NR1D1|RBPMS|PPP1R15A|MAFF|CDON|NCF1
GO:0048660	0.0146155	0.996793	5	173	regulation of smooth muscle cell proliferation	BP	0.217543	347|1026|3569|4318|7128	APOD|CDKN1A|IL6|MMP9|TNFAIP3
GO:0044819	0.014701	0.998267	3	64	mitotic G1/S transition checkpoint	BP	0.218321	1026|1647|10769	CDKN1A|GADD45A|PLK2
GO:0044783	0.0147082	0.998266	3	64	G1 DNA damage checkpoint	BP	0.218321	1026|1647|10769	CDKN1A|GADD45A|PLK2
GO:0008015	0.0147187	0.99455	10	555	blood circulation	BP	0.218321	133|185|1278|1359|3383|6781|6863|7122|9732|10371	ADM|AGTR1|COL1A2|CPA3|ICAM1|STC1|TAC1|CLDN5|DOCK4|SEMA3A
GO:0006601	0.0147219	0.999946	1	2	creatine biosynthetic process	BP	0.218321	2593	GAMT
GO:0060445	0.0147956	0.999176	2	23	branching involved in salivary gland morphogenesis	BP	0.219212	10371|10512	SEMA3A|SEMA3C
GO:0051043	0.0148262	0.999174	2	23	regulation of membrane protein ectodomain proteolysis	BP	0.219463	3553|7079	IL1B|TIMP4
GO:0048714	0.0149032	0.999167	2	23	positive regulation of oligodendrocyte differentiation	BP	0.220401	4192|5764	MDK|PTN
GO:0045786	0.0149182	0.994166	11	637	negative regulation of cell cycle	BP	0.220419	604|678|1026|1647|3576|4609|7128|10403|10769|11170|23645	BCL6|ZFP36L2|CDKN1A|GADD45A|CXCL8|MYC|TNFAIP3|NDC80|PLK2|FAM107A|PPP1R15A
GO:0071404	0.0149488	0.999163	2	23	cellular response to low-density lipoprotein particle stimulus	BP	0.220479	3689|3949	ITGB2|LDLR
GO:1902913	0.0149496	0.999944	1	2	positive regulation of neuroepithelial cell differentiation	BP	0.220479	5054	SERPINE1
GO:0031664	0.0149644	0.999155	2	26	regulation of lipopolysaccharide-mediated signaling pathway	BP	0.220496	4064|7128	CD180|TNFAIP3
GO:0003350	0.0150098	0.999944	1	2	pulmonary myocardium development	BP	0.220963	10512	SEMA3C
GO:0010959	0.0150448	0.995131	8	396	regulation of metal ion transport	BP	0.220999	288|920|2745|3383|6236|6781|11151|150094	ANK3|CD4|GLRX|ICAM1|RRAD|STC1|CORO1A|SIK1
GO:0042026	0.0150758	0.999153	2	23	protein refolding	BP	0.220999	3303|3310	HSPA1A|HSPA6
GO:0003006	0.0151175	0.993137	15	1002	developmental process involved in reproduction	BP	0.220999	133|604|2309|2593|3148|3383|3553|3625|4192|5764|5806|6781|7704|10371|26091	ADM|BCL6|FOXO3|GAMT|HMGB2|ICAM1|IL1B|INHBB|MDK|PTN|PTX3|STC1|ZBTB16|SEMA3A|HERC4
GO:0044283	0.0151393	0.993796	12	725	small molecule biosynthetic process	BP	0.220999	133|467|1036|2593|3553|3992|4056|7083|9572|26031|27306|150094	ADM|ATF3|CDO1|GAMT|IL1B|FADS1|LTC4S|TK1|NR1D1|OSBPL3|HPGDS|SIK1
GO:2000773	0.0151459	0.999147	2	23	negative regulation of cellular senescence	BP	0.220999	604|10769	BCL6|PLK2
GO:0070482	0.0151476	0.995092	8	396	response to oxygen levels	BP	0.220999	133|1026|2309|3383|4609|5764|6781|54541	ADM|CDKN1A|FOXO3|ICAM1|MYC|PTN|STC1|DDIT4
GO:0051926	0.0151619	0.998192	3	64	negative regulation of calcium ion transport	BP	0.220999	3383|6236|6781	ICAM1|RRAD|STC1
GO:0033559	0.015173	0.997348	4	118	unsaturated fatty acid metabolic process	BP	0.220999	3553|3992|4056|27306	IL1B|FADS1|LTC4S|HPGDS
GO:0006714	0.015177	0.999942	1	2	sesquiterpenoid metabolic process	BP	0.220999	57016	AKR1B10
GO:0016107	0.015177	0.999942	1	2	sesquiterpenoid catabolic process	BP	0.220999	57016	AKR1B10
GO:0016487	0.015177	0.999942	1	2	farnesol metabolic process	BP	0.220999	57016	AKR1B10
GO:0016488	0.015177	0.999942	1	2	farnesol catabolic process	BP	0.220999	57016	AKR1B10
GO:0046878	0.0152479	0.999942	1	2	positive regulation of saliva secretion	BP	0.221832	6863	TAC1
GO:0071305	0.0152618	0.999137	2	23	cellular response to vitamin D	BP	0.221833	5292|5764	PIM1|PTN
GO:0050795	0.015298	0.998165	3	70	regulation of behavior	BP	0.222139	4192|4862|9572	MDK|NPAS2|NR1D1
GO:0048659	0.0153109	0.996601	5	175	smooth muscle cell proliferation	BP	0.222139	347|1026|3569|4318|7128	APOD|CDKN1A|IL6|MMP9|TNFAIP3
GO:0050801	0.0153242	0.993461	13	826	ion homeostasis	BP	0.222139	133|185|288|920|1043|1524|3932|4501|4609|5788|6781|6863|11151	ADM|AGTR1|ANK3|CD4|CD52|CX3CR1|LCK|MT1X|MYC|PTPRC|STC1|TAC1|CORO1A
GO:0048640	0.0154127	0.997295	4	115	negative regulation of developmental growth	BP	0.22322	1026|3475|10371|10512	CDKN1A|IFRD1|SEMA3A|SEMA3C
GO:0010866	0.0154406	0.999121	2	23	regulation of triglyceride biosynthetic process	BP	0.223404	3949|150094	LDLR|SIK1
GO:0032703	0.0154649	0.999119	2	23	negative regulation of interleukin-2 production	BP	0.223404	5788|7128	PTPRC|TNFAIP3
GO:2001235	0.015467	0.996555	5	183	positive regulation of apoptotic signaling pathway	BP	0.223404	467|3625|3932|4318|5788	ATF3|INHBB|LCK|MMP9|PTPRC
GO:0030282	0.0155077	0.997273	4	117	bone mineralization	BP	0.223792	1278|4745|5744|5764	COL1A2|NELL1|PTHLH|PTN
GO:0034439	0.0156159	0.999939	1	2	lipoprotein lipid oxidation	BP	0.224347	347	APOD
GO:0034442	0.0156159	0.999939	1	2	regulation of lipoprotein oxidation	BP	0.224347	347	APOD
GO:0042160	0.0156159	0.999939	1	2	lipoprotein modification	BP	0.224347	347	APOD
GO:0042161	0.0156159	0.999939	1	2	lipoprotein oxidation	BP	0.224347	347	APOD
GO:0060587	0.0156159	0.999939	1	2	regulation of lipoprotein lipid oxidation	BP	0.224347	347	APOD
GO:0030029	0.015942	0.993163	13	807	actin filament-based process	BP	0.228823	604|1466|3383|4082|4192|5880|6385|6781|6863|10810|11151|11170|25802	BCL6|CSRP2|ICAM1|MARCKS|MDK|RAC2|SDC4|STC1|TAC1|WASF3|CORO1A|FAM107A|LMOD1
GO:0006690	0.0159629	0.997166	4	122	icosanoid metabolic process	BP	0.228823	3553|3992|4056|27306	IL1B|FADS1|LTC4S|HPGDS
GO:0051893	0.0160964	0.998039	3	63	regulation of focal adhesion assembly	BP	0.228823	347|6385|11170	APOD|SDC4|FAM107A
GO:0090109	0.0160964	0.998039	3	63	regulation of cell-substrate junction assembly	BP	0.228823	347|6385|11170	APOD|SDC4|FAM107A
GO:0033002	0.0161661	0.995719	6	244	muscle cell proliferation	BP	0.228823	347|1026|3569|4318|5292|7128	APOD|CDKN1A|IL6|MMP9|PIM1|TNFAIP3
GO:0042176	0.0161744	0.994697	8	397	regulation of protein catabolic process	BP	0.228823	3303|3553|3949|4745|6653|7079|7128|10769	HSPA1A|IL1B|LDLR|NELL1|SORL1|TIMP4|TNFAIP3|PLK2
GO:1903597	0.0161817	0.999934	1	2	negative regulation of gap junction assembly	BP	0.228823	3553	IL1B
GO:0050766	0.016187	0.998019	3	68	positive regulation of phagocytosis	BP	0.228823	3553|5788|5806	IL1B|PTPRC|PTX3
GO:0002384	0.0162471	0.999934	1	2	hepatic immune response	BP	0.228823	3569	IL6
GO:0061394	0.0162615	0.999934	1	2	regulation of transcription from RNA polymerase II promoter in response to arsenic-containing substance	BP	0.228823	467	ATF3
GO:1901214	0.0162899	0.995128	7	321	regulation of neuron death	BP	0.228823	1524|2309|3689|4192|6653|11151|54541	CX3CR1|FOXO3|ITGB2|MDK|SORL1|CORO1A|DDIT4
GO:0036496	0.0162988	0.999933	1	2	regulation of translational initiation by eIF2 alpha dephosphorylation	BP	0.228823	23645	PPP1R15A
GO:0023061	0.0163131	0.993862	10	564	signal release	BP	0.228823	133|185|3553|3569|3625|6653|6863|8792|9572|51760	ADM|AGTR1|IL1B|IL6|INHBB|SORL1|TAC1|TNFRSF11A|NR1D1|SYT17
GO:1901991	0.0163429	0.995661	6	251	negative regulation of mitotic cell cycle phase transition	BP	0.228823	678|1026|1647|10403|10769|11170	ZFP36L2|CDKN1A|GADD45A|NDC80|PLK2|FAM107A
GO:0046697	0.0163996	0.999031	2	25	decidualization	BP	0.228823	5764|6781	PTN|STC1
GO:0060627	0.0164104	0.99382	10	555	regulation of vesicle-mediated transport	BP	0.228823	3553|3689|5054|5788|5806|5880|6385|6653|11151|51760	IL1B|ITGB2|SERPINE1|PTPRC|PTX3|RAC2|SDC4|SORL1|CORO1A|SYT17
GO:2000471	0.0164175	0.999932	1	2	regulation of hematopoietic stem cell migration	BP	0.228823	5788	PTPRC
GO:2000473	0.0164175	0.999932	1	2	positive regulation of hematopoietic stem cell migration	BP	0.228823	5788	PTPRC
GO:0044855	0.0164175	0.999932	1	2	plasma membrane raft distribution	BP	0.228823	5788	PTPRC
GO:0044856	0.0164175	0.999932	1	2	plasma membrane raft localization	BP	0.228823	5788	PTPRC
GO:1904155	0.0164175	0.999932	1	2	DN2 thymocyte differentiation	BP	0.228823	5788	PTPRC
GO:1904397	0.0164181	0.999932	1	2	negative regulation of neuromuscular junction development	BP	0.228823	5764	PTN
GO:0031104	0.0164185	0.999932	1	2	dendrite regeneration	BP	0.228823	5764	PTN
GO:1904373	0.0164185	0.999932	1	2	response to kainic acid	BP	0.228823	5764	PTN
GO:0032764	0.0164281	0.999932	1	2	negative regulation of mast cell cytokine production	BP	0.228823	604	BCL6
GO:0008217	0.0164363	0.996282	5	187	regulation of blood pressure	BP	0.228823	133|185|1278|1359|6863	ADM|AGTR1|COL1A2|CPA3|TAC1
GO:0046660	0.0164739	0.997049	4	119	female sex differentiation	BP	0.228823	2309|3383|3625|5806	FOXO3|ICAM1|INHBB|PTX3
GO:0002562	0.0164951	0.997969	3	66	somatic diversification of immune receptors via germline recombination within a single locus	BP	0.228823	604|3148|5788	BCL6|HMGB2|PTPRC
GO:0016444	0.0164951	0.997969	3	66	somatic cell DNA recombination	BP	0.228823	604|3148|5788	BCL6|HMGB2|PTPRC
GO:2000184	0.016513	0.999932	1	2	positive regulation of progesterone biosynthetic process	BP	0.228823	133	ADM
GO:0072185	0.0165338	0.999932	1	2	metanephric cap development	BP	0.228823	4609	MYC
GO:0072186	0.0165338	0.999932	1	2	metanephric cap morphogenesis	BP	0.228823	4609	MYC
GO:0090094	0.0165338	0.999932	1	2	metanephric cap mesenchymal cell proliferation involved in metanephros development	BP	0.228823	4609	MYC
GO:1901653	0.0165344	0.994557	8	398	cellular response to peptide	BP	0.228823	113|185|2309|3383|3553|3625|6653|7412	ADCY7|AGTR1|FOXO3|ICAM1|IL1B|INHBB|SORL1|VCAM1
GO:0042412	0.0165378	0.999931	1	2	taurine biosynthetic process	BP	0.228823	1036	CDO1
GO:0046305	0.0165378	0.999931	1	2	alkanesulfonate biosynthetic process	BP	0.228823	1036	CDO1
GO:1902310	0.0165849	0.999931	1	2	positive regulation of peptidyl-serine dephosphorylation	BP	0.228823	23645	PPP1R15A
GO:0032796	0.016647	0.999931	1	2	uropod organization	BP	0.228823	11151	CORO1A
GO:0050927	0.0166731	0.999006	2	25	positive regulation of positive chemotaxis	BP	0.228823	3576|7857	CXCL8|SCG2
GO:0014737	0.016717	0.99993	1	2	positive regulation of muscle atrophy	BP	0.228823	2309	FOXO3
GO:1903464	0.0167608	0.99993	1	2	negative regulation of mitotic cell cycle DNA replication	BP	0.228823	604	BCL6
GO:0007518	0.0167677	0.99993	1	2	myoblast fate determination	BP	0.228823	3475	IFRD1
GO:0090316	0.0168224	0.996174	5	182	positive regulation of intracellular protein transport	BP	0.228823	288|3553|3689|5880|6653	ANK3|IL1B|ITGB2|RAC2|SORL1
GO:0044321	0.0168634	0.998992	2	24	response to leptin	BP	0.228823	3625|9572	INHBB|NR1D1
GO:2000349	0.0168798	0.999929	1	2	negative regulation of CD40 signaling pathway	BP	0.228823	7128	TNFAIP3
GO:1905179	0.0169627	0.999928	1	2	negative regulation of cardiac muscle tissue regeneration	BP	0.228823	1026	CDKN1A
GO:0060279	0.0169654	0.999928	1	2	positive regulation of ovulation	BP	0.228823	3625	INHBB
GO:0001544	0.016971	0.999928	1	2	initiation of primordial ovarian follicle growth	BP	0.228823	2309	FOXO3
GO:0015823	0.0169722	0.999928	1	2	phenylalanine transport	BP	0.228823	8140	SLC7A5
GO:0072573	0.0169759	0.999928	1	2	tolerance induction to lipopolysaccharide	BP	0.228823	7128	TNFAIP3
GO:1902960	0.0169766	0.999928	1	2	negative regulation of aspartic-type endopeptidase activity involved in amyloid precursor protein catabolic process	BP	0.228823	6653	SORL1
GO:0071812	0.0169767	0.999928	1	2	positive regulation of fever generation by positive regulation of prostaglandin secretion	BP	0.228823	8792	TNFRSF11A
GO:0071848	0.0169767	0.999928	1	2	positive regulation of ERK1 and ERK2 cascade via TNFSF11-mediated signaling	BP	0.228823	8792	TNFRSF11A
GO:1902954	0.0169781	0.999928	1	2	regulation of early endosome to recycling endosome transport	BP	0.228823	6653	SORL1
GO:0086097	0.0169782	0.999928	1	2	phospholipase C-activating angiotensin-activated signaling pathway	BP	0.228823	185	AGTR1
GO:0140039	0.0169783	0.999928	1	2	cell-cell adhesion in response to extracellular stimulus	BP	0.228823	7412	VCAM1
GO:0015882	0.0169787	0.999928	1	2	L-ascorbic acid transmembrane transport	BP	0.228823	9962	SLC23A2
GO:0070904	0.0169787	0.999928	1	2	transepithelial L-ascorbic acid transport	BP	0.228823	9962	SLC23A2
GO:1904556	0.0169788	0.999928	1	2	L-tryptophan transmembrane transport	BP	0.228823	8140	SLC7A5
GO:0002538	0.0169788	0.999928	1	2	arachidonic acid metabolite production involved in inflammatory response	BP	0.228823	5054	SERPINE1
GO:0002540	0.0169788	0.999928	1	2	leukotriene production involved in inflammatory response	BP	0.228823	5054	SERPINE1
GO:0010650	0.0169788	0.999928	1	2	positive regulation of cell communication by electrical coupling	BP	0.228823	288	ANK3
GO:0003422	0.0169788	0.999928	1	2	growth plate cartilage morphogenesis	BP	0.228823	6781	STC1
GO:1902996	0.0169788	0.999928	1	2	regulation of neurofibrillary tangle assembly	BP	0.228823	6653	SORL1
GO:0001300	0.0169788	0.999928	1	2	chronological cell aging	BP	0.228823	5054	SERPINE1
GO:0110091	0.0169788	0.999928	1	2	negative regulation of hippocampal neuron apoptotic process	BP	0.228823	1524	CX3CR1
GO:0090291	0.0169788	0.999928	1	2	negative regulation of osteoclast proliferation	BP	0.228823	7128	TNFAIP3
GO:0034146	0.0169788	0.999928	1	2	toll-like receptor 5 signaling pathway	BP	0.228823	7128	TNFAIP3
GO:0009115	0.0169788	0.999928	1	2	xanthine catabolic process	BP	0.228823	316	AOX1
GO:0009450	0.0169788	0.999928	1	2	gamma-aminobutyric acid catabolic process	BP	0.228823	7915	ALDH5A1
GO:0072658	0.0169788	0.999928	1	2	maintenance of protein location in membrane	BP	0.228823	288	ANK3
GO:0072660	0.0169788	0.999928	1	2	maintenance of protein location in plasma membrane	BP	0.228823	288	ANK3
GO:1902962	0.0169788	0.999928	1	2	regulation of metalloendopeptidase activity involved in amyloid precursor protein catabolic process	BP	0.228823	6653	SORL1
GO:1902963	0.0169788	0.999928	1	2	negative regulation of metalloendopeptidase activity involved in amyloid precursor protein catabolic process	BP	0.228823	6653	SORL1
GO:0030218	0.017	0.996926	4	121	erythrocyte differentiation	BP	0.228917	604|2309|3148|3303	BCL6|FOXO3|HMGB2|HSPA1A
GO:0070841	0.01704	0.998975	2	24	inclusion body assembly	BP	0.229241	3303|6653	HSPA1A|SORL1
GO:0006721	0.0170525	0.996912	4	124	terpenoid metabolic process	BP	0.229241	125|126|6385|57016	ADH1B|ADH1C|SDC4|AKR1B10
GO:0007052	0.0170929	0.996905	4	118	mitotic spindle organization	BP	0.229592	3303|3832|10403|10769	HSPA1A|KIF11|NDC80|PLK2
GO:0060575	0.0171433	0.998963	2	25	intestinal epithelial cell differentiation	BP	0.229907	1026|7298	CDKN1A|TYMS
GO:0098754	0.0171449	0.996885	4	138	detoxification	BP	0.229907	4056|4501|5292|57016	LTC4S|MT1X|PIM1|AKR1B10
GO:0002637	0.0171862	0.997849	3	68	regulation of immunoglobulin production	BP	0.229928	604|3569|5788	BCL6|IL6|PTPRC
GO:0016043	0.0171964	0.98863	66	6526	cellular component organization	BP	0.229928	133|185|273|288|347|604|685|920|1009|1026|1278|1466|1524|1647|2596|2823|3109|3148|3303|3383|3475|3507|3537|3553|3569|3689|3832|3908|3949|4082|4192|4312|4318|4609|4811|5054|5764|5788|5806|5880|6385|6653|6863|7083|7122|7128|7412|7694|9315|10154|10218|10253|10371|10403|10512|10769|10810|11075|11151|11170|22795|23645|23768|25802|51760|54541	ADM|AGTR1|AMPH|ANK3|APOD|BCL6|BTC|CD4|CDH11|CDKN1A|COL1A2|CSRP2|CX3CR1|GADD45A|GAP43|GPM6A|HLA-DMB|HMGB2|HSPA1A|ICAM1|IFRD1|IGHM|IGLC1|IL1B|IL6|ITGB2|KIF11|LAMA2|LDLR|MARCKS|MDK|MMP1|MMP9|MYC|NID1|SERPINE1|PTN|PTPRC|PTX3|RAC2|SDC4|SORL1|TAC1|TK1|CLDN5|TNFAIP3|VCAM1|ZNF135|NREP|PLXNC1|ANGPTL7|SPRY2|SEMA3A|NDC80|SEMA3C|PLK2|WASF3|STMN2|CORO1A|FAM107A|NID2|PPP1R15A|FLRT2|LMOD1|SYT17|DDIT4
GO:0045669	0.0172003	0.997849	3	66	positive regulation of osteoblast differentiation	BP	0.229928	1052|3569|4745	CEBPD|IL6|NELL1
GO:0034143	0.0172035	0.99896	2	24	regulation of toll-like receptor 4 signaling pathway	BP	0.229928	7128|9572	TNFAIP3|NR1D1
GO:0006309	0.0173254	0.998944	2	26	apoptotic DNA fragmentation	BP	0.231365	3148|3569	HMGB2|IL6
GO:0032370	0.0173975	0.997811	3	70	positive regulation of lipid transport	BP	0.232135	3553|6863|8792	IL1B|TAC1|TNFRSF11A
GO:1905523	0.0174497	0.998932	2	26	positive regulation of macrophage migration	BP	0.232638	1524|4192	CX3CR1|MDK
GO:0001959	0.0174908	0.995982	5	183	regulation of cytokine-mediated signaling pathway	BP	0.232994	3303|3569|5788|7128|7850	HSPA1A|IL6|PTPRC|TNFAIP3|IL1R2
GO:2000027	0.0178751	0.995159	6	254	regulation of animal organ morphogenesis	BP	0.237916	4192|4609|5292|5764|7128|10512	MDK|MYC|PIM1|PTN|TNFAIP3|SEMA3C
GO:0010811	0.0178937	0.996714	4	122	positive regulation of cell-substrate adhesion	BP	0.237967	4192|4811|5764|6385	MDK|NID1|PTN|SDC4
GO:0060429	0.0179694	0.991062	18	1329	epithelium development	BP	0.238776	133|1026|2355|3383|3553|4192|4318|4609|5054|5764|6385|6781|7122|7298|10253|10371|10512|23764	ADM|CDKN1A|FOSL2|ICAM1|IL1B|MDK|MMP9|MYC|SERPINE1|PTN|SDC4|STC1|CLDN5|TYMS|SPRY2|SEMA3A|SEMA3C|MAFF
GO:0051783	0.0179918	0.995836	5	188	regulation of nuclear division	BP	0.238877	685|3303|3553|3832|10403	BTC|HSPA1A|IL1B|KIF11|NDC80
GO:0006898	0.0180149	0.994502	7	328	receptor-mediated endocytosis	BP	0.238899	133|3537|3576|3689|3949|5054|6653	ADM|IGLC1|CXCL8|ITGB2|LDLR|SERPINE1|SORL1
GO:0006470	0.0180231	0.9945	7	323	protein dephosphorylation	BP	0.238899	1844|1847|1850|3932|5764|5788|23645	DUSP2|DUSP5|DUSP8|LCK|PTN|PTPRC|PPP1R15A
GO:0050926	0.0180653	0.998874	2	26	regulation of positive chemotaxis	BP	0.239261	3576|7857	CXCL8|SCG2
GO:0050857	0.0181909	0.998865	2	25	positive regulation of antigen receptor-mediated signaling pathway	BP	0.240727	3932|5788	LCK|PTPRC
GO:0150116	0.0182407	0.997668	3	66	regulation of cell-substrate junction organization	BP	0.241187	347|6385|11170	APOD|SDC4|FAM107A
GO:0031334	0.0184081	0.994981	6	257	positive regulation of protein-containing complex assembly	BP	0.243015	3303|3383|4312|10810|11151|25802	HSPA1A|ICAM1|MMP1|WASF3|CORO1A|LMOD1
GO:0003081	0.0184091	0.998841	2	26	regulation of systemic arterial blood pressure by renin-angiotensin	BP	0.243015	185|1359	AGTR1|CPA3
GO:0003013	0.0186344	0.99284	10	576	circulatory system process	BP	0.245788	133|185|1278|1359|3383|6781|6863|7122|9732|10371	ADM|AGTR1|COL1A2|CPA3|ICAM1|STC1|TAC1|CLDN5|DOCK4|SEMA3A
GO:0034114	0.0187889	0.998804	2	26	regulation of heterotypic cell-cell adhesion	BP	0.247597	3553|3932	IL1B|LCK
GO:0035914	0.0188023	0.997566	3	69	skeletal muscle cell differentiation	BP	0.247597	467|23764|50937	ATF3|MAFF|CDON
GO:0006807	0.0188408	0.987359	97	10609	nitrogen compound metabolic process	BP	0.247792	113|185|316|347|467|604|678|685|687|920|1026|1036|1052|1316|1359|1524|1647|1831|1844|1847|1850|2114|2289|2309|2354|2355|2593|2745|3101|3148|3303|3383|3426|3475|3553|3569|3625|3689|3932|3949|3992|4128|4192|4312|4318|4609|4616|4745|4783|4862|5054|5277|5292|5744|5764|5788|5806|5880|6192|6364|6385|6531|6653|7079|7083|7128|7267|7298|7412|7694|7704|7850|7857|7915|8792|9572|9830|9962|10253|10371|10560|1…	ADCY7|AGTR1|AOX1|APOD|ATF3|BCL6|ZFP36L2|BTC|KLF9|CD4|CDKN1A|CDO1|CEBPD|KLF6|CPA3|CX3CR1|GADD45A|TSC22D3|DUSP2|DUSP5|DUSP8|ETS2|FKBP5|FOXO3|FOSB|FOSL2|GAMT|GLRX|HK3|HMGB2|HSPA1A|ICAM1|CFI|IFRD1|IL1B|IL6|INHBB|ITGB2|LCK|LDLR|FADS1|MAOA|MDK|MMP1|MMP9|MYC|GADD45B|NELL1|NFIL3|NPAS2|SERPINE1|PIGA|PIM1|PTHLH|PTN|PTPRC|PTX3|RAC2|RPS4Y1|CCL20|SDC4|SLC6A3|SORL1|TIMP4|TK1|TNFAIP3|TTC3|TYMS|VCAM1|ZNF135|ZBTB…
GO:0007173	0.0188479	0.996484	4	123	epidermal growth factor receptor signaling pathway	BP	0.247792	685|4318|10253|653361	BTC|MMP9|SPRY2|NCF1
GO:0009889	0.0188649	0.987978	47	4342	regulation of biosynthetic process	BP	0.247814	133|467|604|678|687|920|1026|1052|1316|1524|1647|1831|2114|2309|2354|2355|3148|3303|3383|3475|3553|3569|3576|3625|3689|3949|3992|4192|4609|4783|4862|5054|5292|5806|7128|7298|7694|7704|8792|9572|9830|11030|23645|23764|50937|150094|653361	ADM|ATF3|BCL6|ZFP36L2|KLF9|CD4|CDKN1A|CEBPD|KLF6|CX3CR1|GADD45A|TSC22D3|ETS2|FOXO3|FOSB|FOSL2|HMGB2|HSPA1A|ICAM1|IFRD1|IL1B|IL6|CXCL8|INHBB|ITGB2|LDLR|FADS1|MDK|MYC|NFIL3|NPAS2|SERPINE1|PIM1|PTX3|TNFAIP3|TYMS|ZNF135|ZBTB16|TNFRSF11A|NR1D1|TRIM14|RBPMS|PPP1R15A|MAFF|CDON|SIK1|NCF1
GO:0044238	0.01891	0.987352	101	11109	primary metabolic process	BP	0.248203	113|123|125|126|133|185|316|347|467|604|678|685|687|920|1026|1036|1052|1316|1359|1524|1647|1831|1844|1847|1850|2114|2289|2309|2354|2355|2745|3101|3148|3303|3383|3426|3475|3553|3569|3625|3689|3932|3949|3988|3992|4056|4192|4200|4312|4318|4609|4616|4745|4783|4862|5054|5277|5292|5744|5764|5788|5806|5880|6192|6364|6385|6515|6531|6653|7079|7083|7128|7267|7298|7694|7704|7850|7857|7915|8792|9572|9830|996…	ADCY7|PLIN2|ADH1B|ADH1C|ADM|AGTR1|AOX1|APOD|ATF3|BCL6|ZFP36L2|BTC|KLF9|CD4|CDKN1A|CDO1|CEBPD|KLF6|CPA3|CX3CR1|GADD45A|TSC22D3|DUSP2|DUSP5|DUSP8|ETS2|FKBP5|FOXO3|FOSB|FOSL2|GLRX|HK3|HMGB2|HSPA1A|ICAM1|CFI|IFRD1|IL1B|IL6|INHBB|ITGB2|LCK|LDLR|LIPA|FADS1|LTC4S|MDK|ME2|MMP1|MMP9|MYC|GADD45B|NELL1|NFIL3|NPAS2|SERPINE1|PIGA|PIM1|PTHLH|PTN|PTPRC|PTX3|RAC2|RPS4Y1|CCL20|SDC4|SLC2A3|SLC6A3|SORL1|TIMP4|TK1|T…
GO:0043123	0.0190172	0.995537	5	188	positive regulation of I-kappaB kinase/NF-kappaB signaling	BP	0.249407	920|1524|3553|9830|10769	CD4|CX3CR1|IL1B|TRIM14|PLK2
GO:0090092	0.0191354	0.994739	6	254	regulation of transmembrane receptor protein serine/threonine kinase signaling pathway	BP	0.250753	3303|3625|6653|9315|10253|11030	HSPA1A|INHBB|SORL1|NREP|SPRY2|RBPMS
GO:0008202	0.0191772	0.994074	7	332	steroid metabolic process	BP	0.251097	133|185|3553|3949|3988|9572|26031	ADM|AGTR1|IL1B|LDLR|LIPA|NR1D1|OSBPL3
GO:0016049	0.0192739	0.992986	9	490	cell growth	BP	0.252057	185|604|1026|3303|3475|10371|10512|11170|51760	AGTR1|BCL6|CDKN1A|HSPA1A|IFRD1|SEMA3A|SEMA3C|FAM107A|SYT17
GO:0015949	0.0192819	0.998753	2	27	nucleobase-containing small molecule interconversion	BP	0.252057	2745|7298	GLRX|TYMS
GO:0030968	0.0193614	0.996358	4	125	endoplasmic reticulum unfolded protein response	BP	0.252892	467|3576|11015|23645	ATF3|CXCL8|KDELR3|PPP1R15A
GO:0048662	0.0194271	0.997454	3	69	negative regulation of smooth muscle cell proliferation	BP	0.253544	347|1026|7128	APOD|CDKN1A|TNFAIP3
GO:1902948	0.0196155	0.999871	1	3	negative regulation of tau-protein kinase activity	BP	0.255795	6653	SORL1
GO:0046503	0.0196782	0.997403	3	74	glycerolipid catabolic process	BP	0.256406	3949|6653|23659	LDLR|SORL1|PLA2G15
GO:0140058	0.0197005	0.998715	2	26	neuron projection arborization	BP	0.256489	5764|10371	PTN|SEMA3A
GO:2000134	0.0197921	0.996252	4	126	negative regulation of G1/S transition of mitotic cell cycle	BP	0.257474	1026|1647|10769|11170	CDKN1A|GADD45A|PLK2|FAM107A
GO:0060537	0.019893	0.993227	8	409	muscle tissue development	BP	0.258576	467|1466|3475|5292|10512|23764|50937|150094	ATF3|CSRP2|IFRD1|PIM1|SEMA3C|MAFF|CDON|SIK1
GO:0046883	0.0199119	0.994474	6	267	regulation of hormone secretion	BP	0.258613	185|3553|3569|3625|6863|9572	AGTR1|IL1B|IL6|INHBB|TAC1|NR1D1
GO:0003018	0.0199987	0.995246	5	190	vascular process in circulatory system	BP	0.259532	133|185|3383|7122|9732	ADM|AGTR1|ICAM1|CLDN5|DOCK4
GO:0010996	0.0200807	0.998673	2	27	response to auditory stimulus	BP	0.260387	4192|5764	MDK|PTN
GO:0071417	0.0201804	0.991748	11	663	cellular response to organonitrogen compound	BP	0.261324	113|185|1278|2309|2560|3383|3553|3625|6653|6781|7412	ADCY7|AGTR1|COL1A2|FOXO3|GABRB1|ICAM1|IL1B|INHBB|SORL1|STC1|VCAM1
GO:0007098	0.0201901	0.996154	4	125	centrosome cycle	BP	0.261324	1647|3832|10403|10769	GADD45A|KIF11|NDC80|PLK2
GO:0043406	0.0202017	0.994376	6	264	positive regulation of MAP kinase activity	BP	0.261324	1647|1847|3553|4616|5788|8792	GADD45A|DUSP5|IL1B|GADD45B|PTPRC|TNFRSF11A
GO:0034763	0.0203037	0.996125	4	128	negative regulation of transmembrane transport	BP	0.262433	288|3553|4318|6236	ANK3|IL1B|MMP9|RRAD
GO:0048843	0.0204155	0.998643	2	26	negative regulation of axon extension involved in axon guidance	BP	0.263544	10371|10512	SEMA3A|SEMA3C
GO:0097659	0.0204224	0.987214	41	3701	nucleic acid-templated transcription	BP	0.263544	467|604|678|687|920|1026|1052|1316|1524|1647|1831|2114|2309|2354|2355|3148|3303|3383|3475|3553|3569|3689|3992|4192|4609|4783|4862|5054|5292|7128|7298|7694|7704|8792|9572|9830|11030|23764|50937|150094|653361	ATF3|BCL6|ZFP36L2|KLF9|CD4|CDKN1A|CEBPD|KLF6|CX3CR1|GADD45A|TSC22D3|ETS2|FOXO3|FOSB|FOSL2|HMGB2|HSPA1A|ICAM1|IFRD1|IL1B|IL6|ITGB2|FADS1|MDK|MYC|NFIL3|NPAS2|SERPINE1|PIM1|TNFAIP3|TYMS|ZNF135|ZBTB16|TNFRSF11A|NR1D1|TRIM14|RBPMS|MAFF|CDON|SIK1|NCF1
GO:2000191	0.0204972	0.998628	2	28	regulation of fatty acid transport	BP	0.264298	3553|8792	IL1B|TNFRSF11A
GO:0002709	0.0205151	0.997251	3	73	regulation of T cell mediated immunity	BP	0.264316	3553|3569|5788	IL1B|IL6|PTPRC
GO:0045600	0.0205376	0.997248	3	72	positive regulation of fat cell differentiation	BP	0.264395	5292|7704|11197	PIM1|ZBTB16|WIF1
GO:0007369	0.0206088	0.995064	5	189	gastrulation	BP	0.264961	1844|1847|2114|3689|4318	DUSP2|DUSP5|ETS2|ITGB2|MMP9
GO:0034101	0.0206144	0.996047	4	129	erythrocyte homeostasis	BP	0.264961	604|2309|3148|3303	BCL6|FOXO3|HMGB2|HSPA1A
GO:0030041	0.0206582	0.995047	5	193	actin filament polymerization	BP	0.265311	3383|10810|11151|11170|25802	ICAM1|WASF3|CORO1A|FAM107A|LMOD1
GO:0010899	0.0206864	0.999857	1	3	regulation of phosphatidylcholine catabolic process	BP	0.265352	3949	LDLR
GO:0033627	0.0206943	0.99722	3	71	cell adhesion mediated by integrin	BP	0.265352	3383|3689|5054	ICAM1|ITGB2|SERPINE1
GO:0045930	0.0208798	0.993435	7	341	negative regulation of mitotic cell cycle	BP	0.267517	604|678|1026|1647|10403|10769|11170	BCL6|ZFP36L2|CDKN1A|GADD45A|NDC80|PLK2|FAM107A
GO:0033157	0.0209399	0.994124	6	264	regulation of intracellular protein transport	BP	0.268074	288|347|3553|3689|5880|6653	ANK3|APOD|IL1B|ITGB2|RAC2|SORL1
GO:0050771	0.021007	0.997163	3	70	negative regulation of axonogenesis	BP	0.268545	3475|10371|10512	IFRD1|SEMA3A|SEMA3C
GO:0019058	0.0210279	0.993379	7	341	viral life cycle	BP	0.268545	920|3303|3383|3576|3949|5806|9830	CD4|HSPA1A|ICAM1|CXCL8|LDLR|PTX3|TRIM14
GO:0072401	0.0210434	0.997153	3	73	signal transduction involved in DNA integrity checkpoint	BP	0.268545	1026|1647|10769	CDKN1A|GADD45A|PLK2
GO:0072422	0.0210434	0.997153	3	73	signal transduction involved in DNA damage checkpoint	BP	0.268545	1026|1647|10769	CDKN1A|GADD45A|PLK2
GO:0021536	0.0212182	0.99712	3	74	diencephalon development	BP	0.270561	5764|6531|10371	PTN|SLC6A3|SEMA3A
GO:0030855	0.0212514	0.990865	12	798	epithelial cell differentiation	BP	0.270771	1026|2355|3383|3553|4318|5054|5764|6781|7122|7298|10253|23764	CDKN1A|FOSL2|ICAM1|IL1B|MMP9|SERPINE1|PTN|STC1|CLDN5|TYMS|SPRY2|MAFF
GO:1903829	0.0212793	0.993285	7	338	positive regulation of cellular protein localization	BP	0.270912	288|3553|3689|5764|5880|6653|10403	ANK3|IL1B|ITGB2|PTN|RAC2|SORL1|NDC80
GO:0006911	0.0215207	0.995821	4	126	phagocytosis, engulfment	BP	0.273768	3507|3537|3689|5880	IGHM|IGLC1|ITGB2|RAC2
GO:0032774	0.021552	0.986454	41	3714	RNA biosynthetic process	BP	0.27395	467|604|678|687|920|1026|1052|1316|1524|1647|1831|2114|2309|2354|2355|3148|3303|3383|3475|3553|3569|3689|3992|4192|4609|4783|4862|5054|5292|7128|7298|7694|7704|8792|9572|9830|11030|23764|50937|150094|653361	ATF3|BCL6|ZFP36L2|KLF9|CD4|CDKN1A|CEBPD|KLF6|CX3CR1|GADD45A|TSC22D3|ETS2|FOXO3|FOSB|FOSL2|HMGB2|HSPA1A|ICAM1|IFRD1|IL1B|IL6|ITGB2|FADS1|MDK|MYC|NFIL3|NPAS2|SERPINE1|PIM1|TNFAIP3|TYMS|ZNF135|ZBTB16|TNFRSF11A|NR1D1|TRIM14|RBPMS|MAFF|CDON|SIK1|NCF1
GO:0106015	0.0216751	0.999843	1	3	negative regulation of inflammatory response to wounding	BP	0.27509	4192	MDK
GO:0048863	0.0216758	0.99387	6	264	stem cell differentiation	BP	0.27509	678|2823|5764|5788|10371|10512	ZFP36L2|GPM6A|PTN|PTPRC|SEMA3A|SEMA3C
GO:0070507	0.0217372	0.994722	5	190	regulation of microtubule cytoskeleton organization	BP	0.275265	3303|3832|10769|11075|11170	HSPA1A|KIF11|PLK2|STMN2|FAM107A
GO:0038034	0.0217409	0.997021	3	75	signal transduction in absence of ligand	BP	0.275265	2309|3303|3553	FOXO3|HSPA1A|IL1B
GO:0097192	0.0217409	0.997021	3	75	extrinsic apoptotic signaling pathway in absence of ligand	BP	0.275265	2309|3303|3553	FOXO3|HSPA1A|IL1B
GO:0072395	0.0218524	0.997	3	74	signal transduction involved in cell cycle checkpoint	BP	0.27646	1026|1647|10769	CDKN1A|GADD45A|PLK2
GO:0060557	0.0220284	0.999838	1	3	positive regulation of vitamin D biosynthetic process	BP	0.278249	3553	IL1B
GO:0060559	0.0220284	0.999838	1	3	positive regulation of calcidiol 1-monooxygenase activity	BP	0.278249	3553	IL1B
GO:0045686	0.0221002	0.998461	2	28	negative regulation of glial cell differentiation	BP	0.278937	3949|9572	LDLR|NR1D1
GO:0032368	0.0221679	0.995652	4	135	regulation of lipid transport	BP	0.279572	185|3553|6863|8792	AGTR1|IL1B|TAC1|TNFRSF11A
GO:0061035	0.0222024	0.996936	3	72	regulation of cartilage development	BP	0.279789	4192|5744|7704	MDK|PTHLH|ZBTB16
GO:1905555	0.0222419	0.999834	1	3	positive regulation blood vessel branching	BP	0.280067	4192	MDK
GO:0071902	0.0222726	0.992905	7	345	positive regulation of protein serine/threonine kinase activity	BP	0.280234	1647|1847|3553|4616|5788|8792|10253	GADD45A|DUSP5|IL1B|GADD45B|PTPRC|TNFRSF11A|SPRY2
GO:1905937	0.0223265	0.999833	1	3	negative regulation of germ cell proliferation	BP	0.280475	27306	HPGDS
GO:2000255	0.0223265	0.999833	1	3	negative regulation of male germ cell proliferation	BP	0.280475	27306	HPGDS
GO:0052422	0.0223748	0.999832	1	3	modulation by host of symbiont catalytic activity	BP	0.280862	5806	PTX3
GO:0052199	0.0223971	0.999832	1	3	negative regulation of catalytic activity in other organism involved in symbiotic interaction	BP	0.280923	5806	PTX3
GO:1901988	0.0224597	0.993596	6	270	negative regulation of cell cycle phase transition	BP	0.281428	678|1026|1647|10403|10769|11170	ZFP36L2|CDKN1A|GADD45A|NDC80|PLK2|FAM107A
GO:0006760	0.0224723	0.998421	2	28	folic acid-containing compound metabolic process	BP	0.281428	7298|10797	TYMS|MTHFD2
GO:0010575	0.0225595	0.998412	2	28	positive regulation of vascular endothelial growth factor production	BP	0.282301	3553|3569	IL1B|IL6
GO:1903015	0.0226484	0.999828	1	3	regulation of exo-alpha-sialidase activity	BP	0.283193	5806	PTX3
GO:0044868	0.0226867	0.999828	1	3	modulation by host of viral molecular function	BP	0.283324	5806	PTX3
GO:0044403	0.022694	0.989466	14	983	symbiotic process	BP	0.283324	920|1524|3303|3383|3426|3576|3625|3932|3949|4312|5788|5806|6192|9830	CD4|CX3CR1|HSPA1A|ICAM1|CFI|CXCL8|INHBB|LCK|LDLR|MMP1|PTPRC|PTX3|RPS4Y1|TRIM14
GO:1903036	0.0227278	0.996834	3	74	positive regulation of response to wounding	BP	0.283526	4192|5054|5764	MDK|SERPINE1|PTN
GO:1905653	0.0228382	0.999825	1	3	positive regulation of artery morphogenesis	BP	0.284682	4192	MDK
GO:0060759	0.022888	0.994366	5	196	regulation of response to cytokine stimulus	BP	0.284881	3303|3569|5788|7128|7850	HSPA1A|IL6|PTPRC|TNFAIP3|IL1R2
GO:0006816	0.0229147	0.99199	8	426	calcium ion transport	BP	0.284881	920|2823|3383|3932|5788|6236|6781|11151	CD4|GPM6A|ICAM1|LCK|PTPRC|RRAD|STC1|CORO1A
GO:0001516	0.0229249	0.998366	2	30	prostaglandin biosynthetic process	BP	0.284881	3553|27306	IL1B|HPGDS
GO:0046457	0.0229249	0.998366	2	30	prostanoid biosynthetic process	BP	0.284881	3553|27306	IL1B|HPGDS
GO:1902807	0.0229625	0.995449	4	132	negative regulation of cell cycle G1/S phase transition	BP	0.285097	1026|1647|10769|11170	CDKN1A|GADD45A|PLK2|FAM107A
GO:0048873	0.0229777	0.998363	2	29	homeostasis of number of cells within a tissue	BP	0.285097	3988|11151	LIPA|CORO1A
GO:0090344	0.0231081	0.998349	2	29	negative regulation of cell aging	BP	0.286494	604|10769	BCL6|PLK2
GO:0019953	0.0231578	0.989556	13	878	sexual reproduction	BP	0.286736	604|2309|2593|3148|3625|4192|5764|5806|6863|7704|8653|26091|27306	BCL6|FOXO3|GAMT|HMGB2|INHBB|MDK|PTN|PTX3|TAC1|ZBTB16|DDX3Y|HERC4|HPGDS
GO:0001101	0.023171	0.995396	4	132	response to acid chemical	BP	0.286736	1036|1278|3383|5764	CDO1|COL1A2|ICAM1|PTN
GO:0042770	0.023181	0.995392	4	133	signal transduction in response to DNA damage	BP	0.286736	1026|1647|2309|10769	CDKN1A|GADD45A|FOXO3|PLK2
GO:2001190	0.0232626	0.999819	1	3	positive regulation of T cell activation via T cell receptor contact with antigen bound to MHC molecule on antigen presenting cell	BP	0.287524	3109	HLA-DMB
GO:0034754	0.0233306	0.995353	4	134	cellular hormone metabolic process	BP	0.288143	125|126|133|57016	ADH1B|ADH1C|ADM|AKR1B10
GO:0050690	0.0233988	0.998317	2	29	regulation of defense response to virus by virus	BP	0.288764	920|3932	CD4|LCK
GO:1902668	0.0234937	0.99831	2	28	negative regulation of axon guidance	BP	0.289602	10371|10512	SEMA3A|SEMA3C
GO:0090314	0.0235026	0.998302	2	30	positive regulation of protein targeting to membrane	BP	0.289602	288|3689	ANK3|ITGB2
GO:0033140	0.0235668	0.999814	1	3	negative regulation of peptidyl-serine phosphorylation of STAT protein	BP	0.290036	1647	GADD45A
GO:0016095	0.0235739	0.999814	1	3	polyprenol catabolic process	BP	0.290036	57016	AKR1B10
GO:0043112	0.0236379	0.994133	5	198	receptor metabolic process	BP	0.290601	133|3576|3689|6653|9572	ADM|CXCL8|ITGB2|SORL1|NR1D1
GO:0061771	0.0237172	0.999812	1	3	response to caloric restriction	BP	0.291354	3949	LDLR
GO:0007176	0.0238991	0.998258	2	30	regulation of epidermal growth factor-activated receptor activity	BP	0.293365	685|653361	BTC|NCF1
GO:0002705	0.0239188	0.995198	4	138	positive regulation of leukocyte mediated immunity	BP	0.293383	3553|3569|3689|5788	IL1B|IL6|ITGB2|PTPRC
GO:0019860	0.0240703	0.999806	1	3	uracil metabolic process	BP	0.295017	7298	TYMS
GO:0006897	0.0241649	0.989847	11	675	endocytosis	BP	0.295109	133|273|3426|3507|3537|3576|3689|3949|5054|5880|6653	ADM|AMPH|CFI|IGHM|IGLC1|CXCL8|ITGB2|LDLR|SERPINE1|RAC2|SORL1
GO:0070229	0.024175	0.998225	2	31	negative regulation of lymphocyte apoptotic process	BP	0.295109	604|1831	BCL6|TSC22D3
GO:0033555	0.0243967	0.996506	3	76	multicellular organismal response to stress	BP	0.295109	4192|4862|6863	MDK|NPAS2|TAC1
GO:0006638	0.0245012	0.995045	4	138	neutral lipid metabolic process	BP	0.295109	3949|6653|23659|150094	LDLR|SORL1|PLA2G15|SIK1
GO:0006639	0.0245012	0.995045	4	138	acylglycerol metabolic process	BP	0.295109	3949|6653|23659|150094	LDLR|SORL1|PLA2G15|SIK1
GO:0046882	0.0245162	0.999799	1	3	negative regulation of follicle-stimulating hormone secretion	BP	0.295109	3625	INHBB
GO:0006231	0.0245967	0.999797	1	3	dTMP biosynthetic process	BP	0.295109	7298	TYMS
GO:0046073	0.0245967	0.999797	1	3	dTMP metabolic process	BP	0.295109	7298	TYMS
GO:0033077	0.0246213	0.996462	3	76	T cell differentiation in thymus	BP	0.295109	678|3553|5788	ZFP36L2|IL1B|PTPRC
GO:2000676	0.0246348	0.999797	1	3	positive regulation of type B pancreatic cell apoptotic process	BP	0.295109	3569	IL6
GO:2000634	0.0246349	0.999797	1	3	regulation of primary miRNA processing	BP	0.295109	3569	IL6
GO:2000635	0.0246349	0.999797	1	3	negative regulation of primary miRNA processing	BP	0.295109	3569	IL6
GO:0000132	0.0246932	0.998169	2	30	establishment of mitotic spindle orientation	BP	0.295109	10253|10403	SPRY2|NDC80
GO:0046110	0.0247247	0.999795	1	3	xanthine metabolic process	BP	0.295109	316	AOX1
GO:0061975	0.0247491	0.999795	1	3	articular cartilage development	BP	0.295109	1833	EPYC
GO:1903615	0.024804	0.999794	1	3	positive regulation of protein tyrosine phosphatase activity	BP	0.295109	5788	PTPRC
GO:1904395	0.0248049	0.999794	1	3	positive regulation of skeletal muscle acetylcholine-gated channel clustering	BP	0.295109	5764	PTN
GO:0002200	0.0248448	0.996416	3	77	somatic diversification of immune receptors	BP	0.295109	604|3148|5788	BCL6|HMGB2|PTPRC
GO:0002920	0.0249837	0.994919	4	134	regulation of humoral immune response	BP	0.295109	3426|3537|3553|5788	CFI|IGLC1|IL1B|PTPRC
GO:0071934	0.0249856	0.999791	1	3	thiamine transmembrane transport	BP	0.295109	10560	SLC19A2
GO:0009308	0.0249906	0.994914	4	140	amine metabolic process	BP	0.295109	3689|4128|6531|7412	ITGB2|MAOA|SLC6A3|VCAM1
GO:0046942	0.0249968	0.991848	7	350	carboxylic acid transport	BP	0.295109	123|3553|8140|8714|8792|9962|10560	PLIN2|IL1B|SLC7A5|ABCC3|TNFRSF11A|SLC23A2|SLC19A2
GO:0002221	0.0250832	0.993677	5	201	pattern recognition receptor signaling pathway	BP	0.295109	3303|3689|7128|9572|9865	HSPA1A|ITGB2|TNFAIP3|NR1D1|TRIL
GO:0014735	0.0251009	0.999789	1	3	regulation of muscle atrophy	BP	0.295109	2309	FOXO3
GO:1901329	0.0251089	0.999789	1	3	regulation of odontoblast differentiation	BP	0.295109	5054	SERPINE1
GO:1905292	0.0251189	0.999789	1	3	regulation of neural crest cell differentiation	BP	0.295109	10512	SEMA3C
GO:1905294	0.0251189	0.999789	1	3	positive regulation of neural crest cell differentiation	BP	0.295109	10512	SEMA3C
GO:1905310	0.0251189	0.999789	1	3	regulation of cardiac neural crest cell migration involved in outflow tract morphogenesis	BP	0.295109	10512	SEMA3C
GO:1905312	0.0251189	0.999789	1	3	positive regulation of cardiac neural crest cell migration involved in outflow tract morphogenesis	BP	0.295109	10512	SEMA3C
GO:0006882	0.0251338	0.9981	2	37	cellular zinc ion homeostasis	BP	0.295109	3932|4501	LCK|MT1X
GO:0007271	0.0251512	0.998117	2	30	synaptic transmission, cholinergic	BP	0.295109	3908|6863	LAMA2|TAC1
GO:0070236	0.0251966	0.999787	1	3	negative regulation of activation-induced cell death of T cells	BP	0.295109	1831	TSC22D3
GO:0014072	0.0252166	0.998106	2	31	response to isoquinoline alkaloid	BP	0.295109	2354|6863	FOSB|TAC1
GO:0043278	0.0252166	0.998106	2	31	response to morphine	BP	0.295109	2354|6863	FOSB|TAC1
GO:0070434	0.0252451	0.999786	1	3	positive regulation of nucleotide-binding oligomerization domain containing 2 signaling pathway	BP	0.295109	3303	HSPA1A
GO:0007265	0.0252479	0.99175	7	346	Ras protein signal transduction	BP	0.295109	185|604|1026|1278|5880|10253|10769	AGTR1|BCL6|CDKN1A|COL1A2|RAC2|SPRY2|PLK2
GO:0001550	0.025267	0.999786	1	3	ovarian cumulus expansion	BP	0.295109	5806	PTX3
GO:0048165	0.025267	0.999786	1	3	fused antrum stage	BP	0.295109	5806	PTX3
GO:1903984	0.0252705	0.999786	1	3	positive regulation of TRAIL-activated apoptotic signaling pathway	BP	0.295109	467	ATF3
GO:2000361	0.0253084	0.999785	1	3	regulation of prostaglandin-E synthase activity	BP	0.295109	3689	ITGB2
GO:2000363	0.0253084	0.999785	1	3	positive regulation of prostaglandin-E synthase activity	BP	0.295109	3689	ITGB2
GO:1905167	0.025315	0.999785	1	3	positive regulation of lysosomal protein catabolic process	BP	0.295109	3949	LDLR
GO:0070859	0.0253394	0.999785	1	3	positive regulation of bile acid biosynthetic process	BP	0.295109	9572	NR1D1
GO:1904253	0.0253394	0.999785	1	3	positive regulation of bile acid metabolic process	BP	0.295109	9572	NR1D1
GO:0060278	0.0253464	0.999785	1	3	regulation of ovulation	BP	0.295109	3625	INHBB
GO:0045914	0.0253572	0.999785	1	3	negative regulation of catecholamine metabolic process	BP	0.295109	3689	ITGB2
GO:0045963	0.0253572	0.999785	1	3	negative regulation of dopamine metabolic process	BP	0.295109	3689	ITGB2
GO:0140074	0.0253576	0.999785	1	3	cardiac endothelial to mesenchymal transition	BP	0.295109	10512	SEMA3C
GO:1905246	0.0253583	0.999785	1	3	negative regulation of aspartic-type peptidase activity	BP	0.295109	6653	SORL1
GO:0048294	0.0253585	0.999785	1	3	negative regulation of isotype switching to IgE isotypes	BP	0.295109	604	BCL6
GO:0043491	0.0253586	0.992567	6	278	protein kinase B signaling	BP	0.295109	685|1524|3553|3932|5880|10253	BTC|CX3CR1|IL1B|LCK|RAC2|SPRY2
GO:0001712	0.0253599	0.999784	1	3	ectodermal cell fate commitment	BP	0.295109	2114	ETS2
GO:0044467	0.0253605	0.999784	1	3	glial cell-derived neurotrophic factor secretion	BP	0.295109	6653	SORL1
GO:1900166	0.0253605	0.999784	1	3	regulation of glial cell-derived neurotrophic factor secretion	BP	0.295109	6653	SORL1
GO:1900168	0.0253605	0.999784	1	3	positive regulation of glial cell-derived neurotrophic factor secretion	BP	0.295109	6653	SORL1
GO:0070428	0.0253605	0.999784	1	3	regulation of nucleotide-binding oligomerization domain containing 1 signaling pathway	BP	0.295109	7128	TNFAIP3
GO:0046338	0.0253605	0.999784	1	3	phosphatidylethanolamine catabolic process	BP	0.295109	23659	PLA2G15
GO:1902988	0.0253605	0.999784	1	3	neurofibrillary tangle assembly	BP	0.295109	6653	SORL1
GO:0070425	0.0253605	0.999784	1	3	negative regulation of nucleotide-binding oligomerization domain containing signaling pathway	BP	0.295109	7128	TNFAIP3
GO:0070433	0.0253605	0.999784	1	3	negative regulation of nucleotide-binding oligomerization domain containing 2 signaling pathway	BP	0.295109	7128	TNFAIP3
GO:0034140	0.0253605	0.999784	1	3	negative regulation of toll-like receptor 3 signaling pathway	BP	0.295109	7128	TNFAIP3
GO:0071386	0.0253605	0.999784	1	3	cellular response to corticosterone stimulus	BP	0.295109	2309	FOXO3
GO:1904694	0.0253605	0.999784	1	3	negative regulation of vascular associated smooth muscle contraction	BP	0.295109	9732	DOCK4
GO:0001922	0.0253605	0.999784	1	3	B-1 B cell homeostasis	BP	0.295109	7128	TNFAIP3
GO:0021828	0.0253605	0.999784	1	3	gonadotrophin-releasing hormone neuronal migration to the hypothalamus	BP	0.295109	10371	SEMA3A
GO:0021856	0.0253605	0.999784	1	3	hypothalamic tangential migration using cell-axon interactions	BP	0.295109	10371	SEMA3A
GO:0150018	0.0253605	0.999784	1	3	basal dendrite development	BP	0.295109	10371	SEMA3A
GO:0150019	0.0253605	0.999784	1	3	basal dendrite morphogenesis	BP	0.295109	10371	SEMA3A
GO:0150020	0.0253605	0.999784	1	3	basal dendrite arborization	BP	0.295109	10371	SEMA3A
GO:1903375	0.0253605	0.999784	1	3	facioacoustic ganglion development	BP	0.295109	10371	SEMA3A
GO:0033137	0.0254069	0.998087	2	30	negative regulation of peptidyl-serine phosphorylation	BP	0.295435	1647|54541	GADD45A|DDIT4
GO:1901616	0.0254252	0.996302	3	76	organic hydroxy compound catabolic process	BP	0.295435	4128|6531|57016	MAOA|SLC6A3|AKR1B10
GO:0032413	0.0255011	0.996285	3	77	negative regulation of ion transmembrane transporter activity	BP	0.295917	288|4318|6236	ANK3|MMP9|RRAD
GO:0002828	0.0255034	0.998073	2	31	regulation of type 2 immune response	BP	0.295917	604|3569	BCL6|IL6
GO:0006351	0.02568	0.983719	40	3647	transcription, DNA-templated	BP	0.297751	467|604|678|687|920|1026|1052|1316|1524|1647|1831|2114|2309|2354|2355|3148|3303|3383|3475|3553|3569|3689|3992|4192|4609|4783|4862|5054|5292|7128|7298|7694|7704|8792|9572|9830|23764|50937|150094|653361	ATF3|BCL6|ZFP36L2|KLF9|CD4|CDKN1A|CEBPD|KLF6|CX3CR1|GADD45A|TSC22D3|ETS2|FOXO3|FOSB|FOSL2|HMGB2|HSPA1A|ICAM1|IFRD1|IL1B|IL6|ITGB2|FADS1|MDK|MYC|NFIL3|NPAS2|SERPINE1|PIM1|TNFAIP3|TYMS|ZNF135|ZBTB16|TNFRSF11A|NR1D1|TRIM14|MAFF|CDON|SIK1|NCF1
GO:0071456	0.0257161	0.993473	5	208	cellular response to hypoxia	BP	0.297956	2309|3383|4609|5764|6781	FOXO3|ICAM1|MYC|PTN|STC1
GO:0051125	0.0258787	0.998032	2	30	regulation of actin nucleation	BP	0.299623	10810|11151	WASF3|CORO1A
GO:0060055	0.0259906	0.998019	2	30	angiogenesis involved in wound healing	BP	0.300702	5054|7128	SERPINE1|TNFAIP3
GO:0015849	0.0260681	0.991425	7	353	organic acid transport	BP	0.301383	123|3553|8140|8714|8792|9962|10560	PLIN2|IL1B|SLC7A5|ABCC3|TNFRSF11A|SLC23A2|SLC19A2
GO:0001666	0.0261505	0.991391	7	359	response to hypoxia	BP	0.301984	133|2309|3383|4609|5764|6781|54541	ADM|FOXO3|ICAM1|MYC|PTN|STC1|DDIT4
GO:0010948	0.0261576	0.991388	7	359	negative regulation of cell cycle process	BP	0.301984	604|678|1026|1647|10403|10769|11170	BCL6|ZFP36L2|CDKN1A|GADD45A|NDC80|PLK2|FAM107A
GO:0002724	0.0262233	0.997986	2	32	regulation of T cell cytokine production	BP	0.302526	3553|3569	IL1B|IL6
GO:0043270	0.0262434	0.992246	6	284	positive regulation of ion transport	BP	0.302537	288|920|2745|3553|6781|8792	ANK3|CD4|GLRX|IL1B|STC1|TNFRSF11A
GO:0097421	0.0262618	0.997981	2	32	liver regeneration	BP	0.302537	3569|7298	IL6|TYMS
GO:0050852	0.0264091	0.993252	5	206	T cell receptor signaling pathway	BP	0.30397	920|3117|3932|5788|10384	CD4|HLA-DQA1|LCK|PTPRC|BTN3A3
GO:0071549	0.0264239	0.997965	2	31	cellular response to dexamethasone stimulus	BP	0.30397	3383|54541	ICAM1|DDIT4
GO:0090398	0.026668	0.996046	3	79	cellular senescence	BP	0.306558	604|1026|10769	BCL6|CDKN1A|PLK2
GO:0031023	0.0266879	0.994462	4	136	microtubule organizing center organization	BP	0.306568	1647|3832|10403|10769	GADD45A|KIF11|NDC80|PLK2
GO:0007179	0.0267215	0.993153	5	202	transforming growth factor beta receptor signaling pathway	BP	0.306736	1278|3303|7122|9315|10253	COL1A2|HSPA1A|CLDN5|NREP|SPRY2
GO:0030101	0.0267454	0.996024	3	85	natural killer cell activation	BP	0.306791	3689|5788|11151	ITGB2|PTPRC|CORO1A
GO:0099024	0.0268496	0.994418	4	135	plasma membrane invagination	BP	0.307566	3507|3537|3689|5880	IGHM|IGLC1|ITGB2|RAC2
GO:0034644	0.0268511	0.996006	3	81	cellular response to UV	BP	0.307566	1026|4609|5764	CDKN1A|MYC|PTN
GO:0008045	0.0270527	0.99789	2	31	motor neuron axon guidance	BP	0.309303	5880|10371	RAC2|SEMA3A
GO:0046890	0.0270686	0.993039	5	207	regulation of lipid biosynthetic process	BP	0.309303	133|3553|3949|9572|150094	ADM|IL1B|LDLR|NR1D1|SIK1
GO:0010955	0.0270796	0.997881	2	33	negative regulation of protein processing	BP	0.309303	5054|7850	SERPINE1|IL1R2
GO:1903318	0.0270796	0.997881	2	33	negative regulation of protein maturation	BP	0.309303	5054|7850	SERPINE1|IL1R2
GO:0007548	0.0271444	0.991919	6	280	sex differentiation	BP	0.309823	2309|3148|3383|3625|5806|10371	FOXO3|HMGB2|ICAM1|INHBB|PTX3|SEMA3A
GO:0071673	0.0272063	0.999721	1	4	positive regulation of smooth muscle cell chemotaxis	BP	0.31031	4192	MDK
GO:0002573	0.0273391	0.99295	5	210	myeloid leukocyte differentiation	BP	0.311528	920|4318|4609|8792|10234	CD4|MMP9|MYC|TNFRSF11A|LRRC17
GO:0071158	0.0273518	0.995903	3	81	positive regulation of cell cycle arrest	BP	0.311528	1026|1647|10769	CDKN1A|GADD45A|PLK2
GO:0045589	0.0276067	0.99782	2	32	regulation of regulatory T cell differentiation	BP	0.314197	604|4192	BCL6|MDK
GO:0033135	0.0276252	0.994201	4	145	regulation of peptidyl-serine phosphorylation	BP	0.314197	1647|3569|10253|54541	GADD45A|IL6|SPRY2|DDIT4
GO:0110053	0.027693	0.991718	6	278	regulation of actin filament organization	BP	0.314746	3383|6385|6863|10810|11151|25802	ICAM1|SDC4|TAC1|WASF3|CORO1A|LMOD1
GO:0044237	0.0277405	0.981036	102	11384	cellular metabolic process	BP	0.314932	113|125|126|133|185|316|347|467|604|678|685|687|920|1026|1036|1052|1316|1359|1524|1647|1831|1844|1847|1850|2114|2289|2309|2354|2355|2593|2745|3101|3148|3303|3383|3475|3553|3569|3576|3625|3689|3932|3949|3992|4056|4128|4192|4200|4312|4318|4609|4616|4745|4783|4862|5054|5277|5292|5744|5764|5788|5806|5880|6192|6364|6385|6515|6531|6653|7079|7083|7128|7267|7298|7694|7704|7850|7857|7915|8792|9572|9830|99…	ADCY7|ADH1B|ADH1C|ADM|AGTR1|AOX1|APOD|ATF3|BCL6|ZFP36L2|BTC|KLF9|CD4|CDKN1A|CDO1|CEBPD|KLF6|CPA3|CX3CR1|GADD45A|TSC22D3|DUSP2|DUSP5|DUSP8|ETS2|FKBP5|FOXO3|FOSB|FOSL2|GAMT|GLRX|HK3|HMGB2|HSPA1A|ICAM1|IFRD1|IL1B|IL6|CXCL8|INHBB|ITGB2|LCK|LDLR|FADS1|LTC4S|MAOA|MDK|ME2|MMP1|MMP9|MYC|GADD45B|NELL1|NFIL3|NPAS2|SERPINE1|PIGA|PIM1|PTHLH|PTN|PTPRC|PTX3|RAC2|RPS4Y1|CCL20|SDC4|SLC2A3|SLC6A3|SORL1|TIMP4|TK1|…
GO:0070373	0.0277485	0.995823	3	79	negative regulation of ERK1 and ERK2 cascade	BP	0.314932	467|5788|10253	ATF3|PTPRC|SPRY2
GO:0046475	0.0278585	0.99779	2	32	glycerophospholipid catabolic process	BP	0.315688	3949|23659	LDLR|PLA2G15
GO:0006720	0.0278609	0.994137	4	144	isoprenoid metabolic process	BP	0.315688	125|126|6385|57016	ADH1B|ADH1C|SDC4|AKR1B10
GO:0048598	0.0278738	0.988575	10	602	embryonic morphogenesis	BP	0.315688	133|1844|1847|2114|3689|4318|6385|7704|10253|50937	ADM|DUSP2|DUSP5|ETS2|ITGB2|MMP9|SDC4|ZBTB16|SPRY2|CDON
GO:1903533	0.0279307	0.995781	3	82	regulation of protein targeting	BP	0.31611	288|3689|5880	ANK3|ITGB2|RAC2
GO:0032868	0.0280998	0.991567	6	283	response to insulin	BP	0.317801	133|2309|3383|3553|3625|6653	ADM|FOXO3|ICAM1|IL1B|INHBB|SORL1
GO:0002399	0.0281672	0.999701	1	4	MHC class II protein complex assembly	BP	0.318116	3109	HLA-DMB
GO:0002503	0.0281672	0.999701	1	4	peptide antigen assembly with MHC class II protein complex	BP	0.318116	3109	HLA-DMB
GO:0071295	0.0282437	0.997743	2	32	cellular response to vitamin	BP	0.318717	5292|5764	PIM1|PTN
GO:0002691	0.0283146	0.997731	2	33	regulation of cellular extravasation	BP	0.318717	3383|4192	ICAM1|MDK
GO:1905936	0.0283189	0.999698	1	4	regulation of germ cell proliferation	BP	0.318717	27306	HPGDS
GO:2000254	0.0283189	0.999698	1	4	regulation of male germ cell proliferation	BP	0.318717	27306	HPGDS
GO:0070997	0.0283194	0.990523	7	360	neuron death	BP	0.318717	1524|2309|3689|4192|6653|11151|54541	CX3CR1|FOXO3|ITGB2|MDK|SORL1|CORO1A|DDIT4
GO:0071353	0.0283706	0.997727	2	32	cellular response to interleukin-4	BP	0.318907	4783|11151	NFIL3|CORO1A
GO:0001960	0.0283759	0.995689	3	81	negative regulation of cytokine-mediated signaling pathway	BP	0.318907	3569|5788|7850	IL6|PTPRC|IL1R2
GO:0055069	0.0284264	0.997701	2	39	zinc ion homeostasis	BP	0.319252	3932|4501	LCK|MT1X
GO:0045165	0.0284741	0.99143	6	278	cell fate commitment	BP	0.319565	2114|2596|3475|3569|10253|50937	ETS2|GAP43|IFRD1|IL6|SPRY2|CDON
GO:0019915	0.0285737	0.995648	3	81	lipid storage	BP	0.320352	123|3553|3569	PLIN2|IL1B|IL6
GO:0061036	0.0285841	0.997701	2	32	positive regulation of cartilage development	BP	0.320352	4192|7704	MDK|ZBTB16
GO:0010975	0.0286321	0.988845	9	517	regulation of neuron projection development	BP	0.320668	3475|4192|5764|10154|10371|10512|10769|11075|51760	IFRD1|MDK|PTN|PLXNC1|SEMA3A|SEMA3C|PLK2|STMN2|SYT17
GO:1990410	0.0287913	0.999687	1	4	adrenomedullin receptor signaling pathway	BP	0.322227	133	ADM
GO:0051085	0.0291153	0.997635	2	32	chaperone cofactor-dependent protein refolding	BP	0.325627	3303|3310	HSPA1A|HSPA6
GO:0098742	0.0292774	0.991133	6	277	cell-cell adhesion via plasma-membrane adhesion molecules	BP	0.326926	1009|3383|3689|6402|7122|7412	CDH11|ICAM1|ITGB2|SELL|CLDN5|VCAM1
GO:0042573	0.0292797	0.997611	2	33	retinoic acid metabolic process	BP	0.326926	125|126	ADH1B|ADH1C
GO:0110088	0.0293127	0.999676	1	4	hippocampal neuron apoptotic process	BP	0.326926	1524	CX3CR1
GO:0110089	0.0293127	0.999676	1	4	regulation of hippocampal neuron apoptotic process	BP	0.326926	1524	CX3CR1
GO:0022617	0.0293592	0.99548	3	82	extracellular matrix disassembly	BP	0.327114	3569|4312|4318	IL6|MMP1|MMP9
GO:0009612	0.0294713	0.992251	5	209	response to mechanical stimulus	BP	0.327114	1647|2354|3553|4192|5764	GADD45A|FOSB|IL1B|MDK|PTN
GO:0042078	0.0294836	0.999672	1	4	germ-line stem cell division	BP	0.327114	7704	ZBTB16
GO:0048133	0.0294836	0.999672	1	4	male germ-line stem cell asymmetric division	BP	0.327114	7704	ZBTB16
GO:0098728	0.0294836	0.999672	1	4	germline stem cell asymmetric division	BP	0.327114	7704	ZBTB16
GO:0006812	0.0294947	0.985101	16	1181	cation transport	BP	0.327114	288|920|2745|2823|3383|3932|4318|5788|6236|6531|6781|8140|9962|11151|51760|150094	ANK3|CD4|GLRX|GPM6A|ICAM1|LCK|MMP9|PTPRC|RRAD|SLC6A3|STC1|SLC7A5|SLC23A2|CORO1A|SYT17|SIK1
GO:2000852	0.0294969	0.999672	1	4	regulation of corticosterone secretion	BP	0.327114	6863	TAC1
GO:0035296	0.0295198	0.993677	4	143	regulation of tube diameter	BP	0.327114	133|185|3383|9732	ADM|AGTR1|ICAM1|DOCK4
GO:0097746	0.0295198	0.993677	4	143	regulation of blood vessel diameter	BP	0.327114	133|185|3383|9732	ADM|AGTR1|ICAM1|DOCK4
GO:1905553	0.0295327	0.999671	1	4	regulation of blood vessel branching	BP	0.327114	4192	MDK
GO:0009790	0.0296172	0.985382	15	1066	embryo development	BP	0.327537	133|1844|1847|2114|3576|3689|3908|4318|6385|7704|10253|10371|10512|23764|50937	ADM|DUSP2|DUSP5|ETS2|CXCL8|ITGB2|LAMA2|MMP9|SDC4|ZBTB16|SPRY2|SEMA3A|SEMA3C|MAFF|CDON
GO:0072527	0.0296236	0.99542	3	85	pyrimidine-containing compound metabolic process	BP	0.327537	7083|7298|10560	TK1|TYMS|SLC19A2
GO:0000737	0.0296319	0.997563	2	34	DNA catabolic process, endonucleolytic	BP	0.327537	3148|3569	HMGB2|IL6
GO:0009314	0.0296673	0.989114	8	447	response to radiation	BP	0.327703	1026|1647|3383|4609|5764|5788|8792|150094	CDKN1A|GADD45A|ICAM1|MYC|PTN|PTPRC|TNFRSF11A|SIK1
GO:0097193	0.0297442	0.990955	6	290	intrinsic apoptotic signaling pathway	BP	0.328327	1026|3303|3932|4318|23645|54541	CDKN1A|HSPA1A|LCK|MMP9|PPP1R15A|DDIT4
GO:0042759	0.0297768	0.997545	2	34	long-chain fatty acid biosynthetic process	BP	0.328462	3992|4056	FADS1|LTC4S
GO:0051098	0.0298584	0.989897	7	367	regulation of binding	BP	0.329137	1026|3148|4318|6653|7122|10769|50937	CDKN1A|HMGB2|MMP9|SORL1|CLDN5|PLK2|CDON
GO:1990785	0.0299008	0.999663	1	4	response to water-immersion restraint stress	BP	0.329178	2309	FOXO3
GO:0006235	0.0299571	0.999661	1	4	dTTP biosynthetic process	BP	0.329178	7298	TYMS
GO:0009212	0.0299571	0.999661	1	4	pyrimidine deoxyribonucleoside triphosphate biosynthetic process	BP	0.329178	7298	TYMS
GO:0046075	0.0299571	0.999661	1	4	dTTP metabolic process	BP	0.329178	7298	TYMS
GO:0002378	0.0299664	0.999661	1	4	immunoglobulin biosynthetic process	BP	0.329178	5788	PTPRC
GO:0070664	0.0299847	0.995342	3	86	negative regulation of leukocyte proliferation	BP	0.329178	4332|6385|7128	MNDA|SDC4|TNFAIP3
GO:0048841	0.0301551	0.997504	2	32	regulation of axon extension involved in axon guidance	BP	0.330823	10371|10512	SEMA3A|SEMA3C
GO:0035150	0.0302055	0.993484	4	144	regulation of tube size	BP	0.33115	133|185|3383|9732	ADM|AGTR1|ICAM1|DOCK4
GO:0046631	0.0303772	0.993434	4	146	alpha-beta T cell activation	BP	0.332781	604|3569|5788|7704	BCL6|IL6|PTPRC|ZBTB16
GO:0052203	0.0304234	0.999651	1	4	modulation of catalytic activity in other organism involved in symbiotic interaction	BP	0.332781	5806	PTX3
GO:0021954	0.0304356	0.995249	3	82	central nervous system neuron development	BP	0.332781	1009|2560|10371	CDH11|GABRB1|SEMA3A
GO:0000082	0.0304369	0.990696	6	287	G1/S transition of mitotic cell cycle	BP	0.332781	1026|1647|4609|7298|10769|11170	CDKN1A|GADD45A|MYC|TYMS|PLK2|FAM107A
GO:0043254	0.0306399	0.988688	8	449	regulation of protein-containing complex assembly	BP	0.334773	3303|3383|4312|6653|10810|11075|11151|25802	HSPA1A|ICAM1|MMP1|SORL1|WASF3|STMN2|CORO1A|LMOD1
GO:0036293	0.0306864	0.989557	7	371	response to decreased oxygen levels	BP	0.335054	133|2309|3383|4609|5764|6781|54541	ADM|FOXO3|ICAM1|MYC|PTN|STC1|DDIT4
GO:0048011	0.0307534	0.997423	2	33	neurotrophin TRK receptor signaling pathway	BP	0.335358	10253|54541	SPRY2|DDIT4
GO:0021886	0.0307797	0.999642	1	4	hypothalamus gonadotrophin-releasing hormone neuron differentiation	BP	0.335358	10371	SEMA3A
GO:0021888	0.0307797	0.999642	1	4	hypothalamus gonadotrophin-releasing hormone neuron development	BP	0.335358	10371	SEMA3A
GO:0106016	0.0307975	0.999642	1	4	positive regulation of inflammatory response to wounding	BP	0.335358	4192	MDK
GO:0031117	0.0308421	0.999641	1	4	positive regulation of microtubule depolymerization	BP	0.335616	11075	STMN2
GO:0045736	0.0308642	0.997409	2	33	negative regulation of cyclin-dependent protein serine/threonine kinase activity	BP	0.33563	1026|7128	CDKN1A|TNFAIP3
GO:0033092	0.0309403	0.999639	1	4	positive regulation of immature T cell proliferation in thymus	BP	0.335871	3553	IL1B
GO:0036294	0.0309419	0.991756	5	218	cellular response to decreased oxygen levels	BP	0.335871	2309|3383|4609|5764|6781	FOXO3|ICAM1|MYC|PTN|STC1
GO:0001822	0.0309633	0.990499	6	283	kidney development	BP	0.335871	185|4318|4609|4811|6385|7704	AGTR1|MMP9|MYC|NID1|SDC4|ZBTB16
GO:0016032	0.0309698	0.985458	13	924	viral process	BP	0.335871	920|1524|3303|3383|3426|3576|3932|3949|4312|5788|5806|6192|9830	CD4|CX3CR1|HSPA1A|ICAM1|CFI|CXCL8|LCK|LDLR|MMP1|PTPRC|PTX3|RPS4Y1|TRIM14
GO:0001878	0.0309968	0.999637	1	4	response to yeast	BP	0.335938	5806	PTX3
GO:0046685	0.0310799	0.997378	2	34	response to arsenic-containing substance	BP	0.336612	467|1026	ATF3|CDKN1A
GO:0071840	0.0311482	0.978629	66	6717	cellular component organization or biogenesis	BP	0.337125	133|185|273|288|347|604|685|920|1009|1026|1278|1466|1524|1647|2596|2823|3109|3148|3303|3383|3475|3507|3537|3553|3569|3689|3832|3908|3949|4082|4192|4312|4318|4609|4811|5054|5764|5788|5806|5880|6385|6653|6863|7083|7122|7128|7412|7694|9315|10154|10218|10253|10371|10403|10512|10769|10810|11075|11151|11170|22795|23645|23768|25802|51760|54541	ADM|AGTR1|AMPH|ANK3|APOD|BCL6|BTC|CD4|CDH11|CDKN1A|COL1A2|CSRP2|CX3CR1|GADD45A|GAP43|GPM6A|HLA-DMB|HMGB2|HSPA1A|ICAM1|IFRD1|IGHM|IGLC1|IL1B|IL6|ITGB2|KIF11|LAMA2|LDLR|MARCKS|MDK|MMP1|MMP9|MYC|NID1|SERPINE1|PTN|PTPRC|PTX3|RAC2|SDC4|SORL1|TAC1|TK1|CLDN5|TNFAIP3|VCAM1|ZNF135|NREP|PLXNC1|ANGPTL7|SPRY2|SEMA3A|NDC80|SEMA3C|PLK2|WASF3|STMN2|CORO1A|FAM107A|NID2|PPP1R15A|FLRT2|LMOD1|SYT17|DDIT4
GO:0010464	0.0312133	0.997364	2	33	regulation of mesenchymal cell proliferation	BP	0.337602	4609|5764	MYC|PTN
GO:0010765	0.0312492	0.997356	2	34	positive regulation of sodium ion transport	BP	0.337764	288|2745	ANK3|GLRX
GO:0042558	0.0313268	0.997346	2	34	pteridine-containing compound metabolic process	BP	0.338376	7298|10797	TYMS|MTHFD2
GO:0051346	0.0313726	0.988361	8	473	negative regulation of hydrolase activity	BP	0.338643	4318|5054|5764|5806|6653|7079|10253|23645	MMP9|SERPINE1|PTN|PTX3|SORL1|TIMP4|SPRY2|PPP1R15A
GO:0044344	0.031426	0.993136	4	146	cellular response to fibroblast growth factor stimulus	BP	0.338835	678|3576|10253|23768	ZFP36L2|CXCL8|SPRY2|FLRT2
GO:0043542	0.0314324	0.99032	6	286	endothelial cell migration	BP	0.338835	1647|3689|5764|6781|7857|10769	GADD45A|ITGB2|PTN|STC1|SCG2|PLK2
GO:0030262	0.0315478	0.997313	2	35	apoptotic nuclear changes	BP	0.339851	3148|3569	HMGB2|IL6
GO:0021855	0.031692	0.999621	1	4	hypothalamus cell migration	BP	0.34096	10371	SEMA3A
GO:0031112	0.0316973	0.997297	2	34	positive regulation of microtubule polymerization or depolymerization	BP	0.34096	3303|11075	HSPA1A|STMN2
GO:0055094	0.0317142	0.997295	2	34	response to lipoprotein particle	BP	0.34096	3689|3949	ITGB2|LDLR
GO:2000851	0.0318367	0.999592	1	5	positive regulation of glucocorticoid secretion	BP	0.342048	6863	TAC1
GO:0009112	0.03191	0.997266	2	35	nucleobase metabolic process	BP	0.342209	316|7298	AOX1|TYMS
GO:0009093	0.0319417	0.999615	1	4	cysteine catabolic process	BP	0.342209	1036	CDO1
GO:0019448	0.0319417	0.999615	1	4	L-cysteine catabolic process	BP	0.342209	1036	CDO1
GO:0046439	0.0319417	0.999615	1	4	L-cysteine metabolic process	BP	0.342209	1036	CDO1
GO:0051252	0.0319763	0.979296	41	3807	regulation of RNA metabolic process	BP	0.342209	467|604|678|687|920|1026|1052|1316|1524|1647|1831|2114|2309|2354|2355|3148|3303|3383|3475|3553|3569|3689|3992|4192|4609|4783|4862|5054|5292|7128|7298|7694|7704|8792|9572|9830|11030|23764|50937|150094|653361	ATF3|BCL6|ZFP36L2|KLF9|CD4|CDKN1A|CEBPD|KLF6|CX3CR1|GADD45A|TSC22D3|ETS2|FOXO3|FOSB|FOSL2|HMGB2|HSPA1A|ICAM1|IFRD1|IL1B|IL6|ITGB2|FADS1|MDK|MYC|NFIL3|NPAS2|SERPINE1|PIM1|TNFAIP3|TYMS|ZNF135|ZBTB16|TNFRSF11A|NR1D1|TRIM14|RBPMS|MAFF|CDON|SIK1|NCF1
GO:0038127	0.031997	0.992973	4	145	ERBB signaling pathway	BP	0.342209	685|4318|10253|653361	BTC|MMP9|SPRY2|NCF1
GO:0010324	0.0320005	0.992973	4	143	membrane invagination	BP	0.342209	3507|3537|3689|5880	IGHM|IGLC1|ITGB2|RAC2
GO:0044260	0.032098	0.977705	80	8408	cellular macromolecule metabolic process	BP	0.343024	113|133|185|467|604|678|685|687|920|1026|1052|1316|1524|1647|1831|1844|1847|1850|2114|2289|2309|2354|2355|2745|3148|3303|3383|3475|3553|3569|3576|3625|3689|3932|3949|3992|4192|4312|4318|4609|4616|4745|4783|4862|5054|5277|5292|5764|5788|5806|5880|6192|6364|6385|6653|7079|7083|7128|7267|7298|7694|7704|7850|7857|8792|9572|9830|10253|10371|10769|11030|11170|23645|23764|25834|26091|50937|54541|150094|…	ADCY7|ADM|AGTR1|ATF3|BCL6|ZFP36L2|BTC|KLF9|CD4|CDKN1A|CEBPD|KLF6|CX3CR1|GADD45A|TSC22D3|DUSP2|DUSP5|DUSP8|ETS2|FKBP5|FOXO3|FOSB|FOSL2|GLRX|HMGB2|HSPA1A|ICAM1|IFRD1|IL1B|IL6|CXCL8|INHBB|ITGB2|LCK|LDLR|FADS1|MDK|MMP1|MMP9|MYC|GADD45B|NELL1|NFIL3|NPAS2|SERPINE1|PIGA|PIM1|PTN|PTPRC|PTX3|RAC2|RPS4Y1|CCL20|SDC4|SORL1|TIMP4|TK1|TNFAIP3|TTC3|TYMS|ZNF135|ZBTB16|IL1R2|SCG2|TNFRSF11A|NR1D1|TRIM14|SPRY2|SEMA…
GO:0010922	0.0323049	0.997217	2	34	positive regulation of phosphatase activity	BP	0.345007	5788|23645	PTPRC|PPP1R15A
GO:1901099	0.0323598	0.997203	2	36	negative regulation of signal transduction in absence of ligand	BP	0.345136	3303|3553	HSPA1A|IL1B
GO:2001240	0.0323598	0.997203	2	36	negative regulation of extrinsic apoptotic signaling pathway in absence of ligand	BP	0.345136	3303|3553	HSPA1A|IL1B
GO:0060699	0.0324333	0.999603	1	4	regulation of endoribonuclease activity	BP	0.345503	3303	HSPA1A
GO:0032092	0.0324371	0.994807	3	85	positive regulation of protein binding	BP	0.345503	4318|7122|10769	MMP9|CLDN5|PLK2
GO:0033198	0.032481	0.997194	2	34	response to ATP	BP	0.345741	3553|6402	IL1B|SELL
GO:1901699	0.0325458	0.985683	11	716	cellular response to nitrogen compound	BP	0.345939	113|185|1278|2309|2560|3383|3553|3625|6653|6781|7412	ADCY7|AGTR1|COL1A2|FOXO3|GABRB1|ICAM1|IL1B|INHBB|SORL1|STC1|VCAM1
GO:0070670	0.032564	0.997179	2	35	response to interleukin-4	BP	0.345939	4783|11151	NFIL3|CORO1A
GO:1901842	0.0325822	0.999599	1	4	negative regulation of high voltage-gated calcium channel activity	BP	0.345939	6236	RRAD
GO:1902692	0.032597	0.997178	2	34	regulation of neuroblast proliferation	BP	0.345939	1524|5764	CX3CR1|PTN
GO:0048864	0.0326248	0.994767	3	84	stem cell development	BP	0.345939	5788|10371|10512	PTPRC|SEMA3A|SEMA3C
GO:1904030	0.0326392	0.997173	2	34	negative regulation of cyclin-dependent protein kinase activity	BP	0.345939	1026|7128	CDKN1A|TNFAIP3
GO:0007616	0.0326499	0.997171	2	34	long-term memory	BP	0.345939	3949|6863	LDLR|TAC1
GO:0006933	0.0328107	0.999593	1	4	negative regulation of cell adhesion involved in substrate-bound cell migration	BP	0.346279	5788	PTPRC
GO:0045629	0.0328123	0.999593	1	4	negative regulation of T-helper 2 cell differentiation	BP	0.346279	604	BCL6
GO:0045066	0.032867	0.997139	2	35	regulatory T cell differentiation	BP	0.346279	604|4192	BCL6|MDK
GO:0070164	0.0328875	0.999591	1	4	negative regulation of adiponectin secretion	BP	0.346279	3553	IL1B
GO:0042908	0.0329075	0.997137	2	34	xenobiotic transport	BP	0.346279	8140|8714	SLC7A5|ABCC3
GO:0002018	0.0329646	0.999589	1	4	renin-angiotensin regulation of aldosterone production	BP	0.346279	185	AGTR1
GO:0042554	0.0329915	0.997119	2	36	superoxide anion generation	BP	0.346279	3689|653361	ITGB2|NCF1
GO:0007435	0.0330082	0.99712	2	35	salivary gland morphogenesis	BP	0.346279	10371|10512	SEMA3A|SEMA3C
GO:1905643	0.0330615	0.999587	1	4	positive regulation of DNA methylation	BP	0.346279	4609	MYC
GO:2000036	0.0331391	0.997106	2	34	regulation of stem cell population maintenance	BP	0.346279	4609|5764	MYC|PTN
GO:0048041	0.0331548	0.99465	3	83	focal adhesion assembly	BP	0.346279	347|6385|11170	APOD|SDC4|FAM107A
GO:0061182	0.0331729	0.999584	1	4	negative regulation of chondrocyte development	BP	0.346279	5744	PTHLH
GO:2000182	0.0331761	0.999584	1	4	regulation of progesterone biosynthetic process	BP	0.346279	133	ADM
GO:0072131	0.0332336	0.999583	1	4	kidney mesenchyme morphogenesis	BP	0.346279	4609	MYC
GO:0072133	0.0332336	0.999583	1	4	metanephric mesenchyme morphogenesis	BP	0.346279	4609	MYC
GO:1902512	0.0332831	0.999554	1	5	positive regulation of apoptotic DNA fragmentation	BP	0.346279	3569	IL6
GO:0015888	0.0332994	0.999581	1	4	thiamine transport	BP	0.346279	10560	SLC19A2
GO:0040001	0.0333013	0.99708	2	35	establishment of mitotic spindle localization	BP	0.346279	10253|10403	SPRY2|NDC80
GO:1990168	0.0333456	0.99958	1	4	protein K33-linked deubiquitination	BP	0.346279	7128	TNFAIP3
GO:0042445	0.0333541	0.990935	5	221	hormone metabolic process	BP	0.346279	125|126|133|1359|57016	ADH1B|ADH1C|ADM|CPA3|AKR1B10
GO:1905340	0.0333939	0.999578	1	4	regulation of protein localization to kinetochore	BP	0.346279	10403	NDC80
GO:1905342	0.0333939	0.999578	1	4	positive regulation of protein localization to kinetochore	BP	0.346279	10403	NDC80
GO:1902576	0.033399	0.999578	1	4	negative regulation of nuclear cell cycle DNA replication	BP	0.346279	604	BCL6
GO:0070235	0.03341	0.999578	1	4	regulation of activation-induced cell death of T cells	BP	0.346279	1831	TSC22D3
GO:0006145	0.0334457	0.999577	1	4	purine nucleobase catabolic process	BP	0.346279	316	AOX1
GO:1903463	0.0334524	0.999577	1	4	regulation of mitotic cell cycle DNA replication	BP	0.346279	604	BCL6
GO:0001705	0.0334963	0.999576	1	4	ectoderm formation	BP	0.346279	2114	ETS2
GO:1902953	0.033534	0.999575	1	4	positive regulation of ER to Golgi vesicle-mediated transport	BP	0.346279	6653	SORL1
GO:0070426	0.0335567	0.999574	1	4	positive regulation of nucleotide-binding oligomerization domain containing signaling pathway	BP	0.346279	3303	HSPA1A
GO:0043315	0.0335672	0.999574	1	4	positive regulation of neutrophil degranulation	BP	0.346279	3689	ITGB2
GO:1902565	0.0335672	0.999574	1	4	positive regulation of neutrophil activation	BP	0.346279	3689	ITGB2
GO:0015722	0.0336409	0.999572	1	4	canalicular bile acid transport	BP	0.346279	8714	ABCC3
GO:1903553	0.0336583	0.999572	1	4	positive regulation of extracellular exosome assembly	BP	0.346279	6385	SDC4
GO:0090313	0.0336623	0.997028	2	36	regulation of protein targeting to membrane	BP	0.346279	288|3689	ANK3|ITGB2
GO:0032605	0.0336624	0.999572	1	4	hepatocyte growth factor production	BP	0.346279	3625	INHBB
GO:0032646	0.0336624	0.999572	1	4	regulation of hepatocyte growth factor production	BP	0.346279	3625	INHBB
GO:0032686	0.0336624	0.999572	1	4	negative regulation of hepatocyte growth factor production	BP	0.346279	3625	INHBB
GO:0071847	0.033669	0.999571	1	4	TNFSF11-mediated signaling pathway	BP	0.346279	8792	TNFRSF11A
GO:0032058	0.0336711	0.999571	1	4	positive regulation of translational initiation in response to stress	BP	0.346279	23645	PPP1R15A
GO:0051387	0.0336711	0.999571	1	4	negative regulation of neurotrophin TRK receptor signaling pathway	BP	0.346279	10253	SPRY2
GO:0051138	0.0336711	0.999571	1	4	positive regulation of NK T cell differentiation	BP	0.346279	7704	ZBTB16
GO:0035290	0.0336711	0.999571	1	4	trunk segmentation	BP	0.346279	10371	SEMA3A
GO:0036484	0.0336711	0.999571	1	4	trunk neural crest cell migration	BP	0.346279	10371	SEMA3A
GO:0036486	0.0336711	0.999571	1	4	ventral trunk neural crest cell migration	BP	0.346279	10371	SEMA3A
GO:0097490	0.0336711	0.999571	1	4	sympathetic neuron projection extension	BP	0.346279	10371	SEMA3A
GO:0097491	0.0336711	0.999571	1	4	sympathetic neuron projection guidance	BP	0.346279	10371	SEMA3A
GO:0001893	0.0337611	0.997014	2	36	maternal placenta development	BP	0.346984	5764|6781	PTN|STC1
GO:0043368	0.033905	0.996995	2	36	positive T cell selection	BP	0.34824	3569|5788	IL6|PTPRC
GO:0046688	0.0339632	0.996967	2	43	response to copper ion	BP	0.348615	3383|4501	ICAM1|MT1X
GO:1903364	0.034252	0.992314	4	149	positive regulation of cellular protein catabolic process	BP	0.350814	3303|3949|7128|10769	HSPA1A|LDLR|TNFAIP3|PLK2
GO:0002706	0.0342589	0.992309	4	154	regulation of lymphocyte mediated immunity	BP	0.350814	604|3553|3569|5788	BCL6|IL1B|IL6|PTPRC
GO:0060761	0.0342686	0.994394	3	87	negative regulation of response to cytokine stimulus	BP	0.350814	3569|5788|7850	IL6|PTPRC|IL1R2
GO:1901362	0.0342832	0.97728	46	4402	organic cyclic compound biosynthetic process	BP	0.350814	113|133|467|604|678|687|920|1026|1052|1316|1524|1647|1831|2114|2309|2354|2355|3148|3303|3383|3475|3553|3569|3689|3992|4192|4609|4783|4862|5054|5292|6531|7083|7128|7298|7694|7704|8792|9572|9830|11030|23764|26031|50937|150094|653361	ADCY7|ADM|ATF3|BCL6|ZFP36L2|KLF9|CD4|CDKN1A|CEBPD|KLF6|CX3CR1|GADD45A|TSC22D3|ETS2|FOXO3|FOSB|FOSL2|HMGB2|HSPA1A|ICAM1|IFRD1|IL1B|IL6|ITGB2|FADS1|MDK|MYC|NFIL3|NPAS2|SERPINE1|PIM1|SLC6A3|TK1|TNFAIP3|TYMS|ZNF135|ZBTB16|TNFRSF11A|NR1D1|TRIM14|RBPMS|MAFF|OSBPL3|CDON|SIK1|NCF1
GO:0044255	0.0342864	0.982752	15	1098	cellular lipid metabolic process	BP	0.350814	125|126|185|347|3553|3949|3992|4056|5277|6385|6653|23659|27306|57016|150094	ADH1B|ADH1C|AGTR1|APOD|IL1B|LDLR|FADS1|LTC4S|PIGA|SDC4|SORL1|PLA2G15|HPGDS|AKR1B10|SIK1
GO:0002028	0.0343406	0.994376	3	88	regulation of sodium ion transport	BP	0.351146	288|2745|150094	ANK3|GLRX|SIK1
GO:0051294	0.0344631	0.996918	2	36	establishment of spindle orientation	BP	0.352175	10253|10403	SPRY2|NDC80
GO:0008154	0.0345226	0.990532	5	221	actin polymerization or depolymerization	BP	0.352325	3383|10810|11151|11170|25802	ICAM1|WASF3|CORO1A|FAM107A|LMOD1
GO:0032691	0.0345395	0.996898	2	39	negative regulation of interleukin-1 beta production	BP	0.352325	1524|7128	CX3CR1|TNFAIP3
GO:0045638	0.0345535	0.994319	3	95	negative regulation of myeloid cell differentiation	BP	0.352325	4609|7704|10234	MYC|ZBTB16|LRRC17
GO:0002925	0.0345652	0.999518	1	5	positive regulation of humoral immune response mediated by circulating immunoglobulin	BP	0.352325	5788	PTPRC
GO:0050804	0.0346563	0.9869	8	454	modulation of chemical synaptic transmission	BP	0.353029	1009|1524|3553|3908|5764|6863|10769|11170	CDH11|CX3CR1|IL1B|LAMA2|PTN|TAC1|PLK2|FAM107A
GO:0005996	0.0347172	0.989057	6	296	monosaccharide metabolic process	BP	0.353427	347|467|3101|6515|9962|150094	APOD|ATF3|HK3|SLC2A3|SLC23A2|SIK1
GO:0099177	0.0348697	0.986803	8	455	regulation of trans-synaptic signaling	BP	0.354755	1009|1524|3553|3908|5764|6863|10769|11170	CDH11|CX3CR1|IL1B|LAMA2|PTN|TAC1|PLK2|FAM107A
GO:0030001	0.0349479	0.98331	13	909	metal ion transport	BP	0.355224	288|920|2745|2823|3383|3932|5788|6236|6531|6781|9962|11151|150094	ANK3|CD4|GLRX|GPM6A|ICAM1|LCK|PTPRC|RRAD|SLC6A3|STC1|SLC23A2|CORO1A|SIK1
GO:0035934	0.0349599	0.999507	1	5	corticosterone secretion	BP	0.355224	6863	TAC1
GO:0071402	0.0351355	0.996825	2	36	cellular response to lipoprotein particle stimulus	BP	0.356782	3689|3949	ITGB2|LDLR
GO:0006921	0.035187	0.996815	2	37	cellular component disassembly involved in execution phase of apoptosis	BP	0.35708	3148|3569	HMGB2|IL6
GO:0072001	0.035225	0.98886	6	292	renal system development	BP	0.357241	185|4318|4609|4811|6385|7704	AGTR1|MMP9|MYC|NID1|SDC4|ZBTB16
GO:0060333	0.0353336	0.994145	3	91	interferon-gamma-mediated signaling pathway	BP	0.358117	3117|3383|7412	HLA-DQA1|ICAM1|VCAM1
GO:0001678	0.0354778	0.991949	4	153	cellular glucose homeostasis	BP	0.359353	2309|3101|3383|9572	FOXO3|HK3|ICAM1|NR1D1
GO:0052405	0.035527	0.999491	1	5	negative regulation by host of symbiont molecular function	BP	0.359624	5806	PTX3
GO:0032410	0.0355756	0.994094	3	88	negative regulation of transporter activity	BP	0.35976	288|4318|6236	ANK3|MMP9|RRAD
GO:0045191	0.0355851	0.996759	2	37	regulation of isotype switching	BP	0.35976	604|5788	BCL6|PTPRC
GO:0033762	0.0357717	0.996736	2	36	response to glucagon	BP	0.36142	113|1036	ADCY7|CDO1
GO:0071774	0.0358697	0.991832	4	153	response to fibroblast growth factor	BP	0.362183	678|3576|10253|23768	ZFP36L2|CXCL8|SPRY2|FLRT2
GO:0032388	0.0362341	0.989934	5	222	positive regulation of intracellular transport	BP	0.365632	288|3553|3689|5880|6653	ANK3|IL1B|ITGB2|RAC2|SORL1
GO:2000273	0.036268	0.996663	2	37	positive regulation of signaling receptor activity	BP	0.365746	685|653361	BTC|NCF1
GO:0002224	0.036358	0.991687	4	152	toll-like receptor signaling pathway	BP	0.366424	3689|7128|9572|9865	ITGB2|TNFAIP3|NR1D1|TRIL
GO:0070423	0.0364303	0.99664	2	37	nucleotide-binding oligomerization domain containing signaling pathway	BP	0.366923	3303|7128	HSPA1A|TNFAIP3
GO:0002677	0.0364793	0.999463	1	5	negative regulation of chronic inflammatory response	BP	0.367187	7128	TNFAIP3
GO:0050748	0.0367289	0.999456	1	5	negative regulation of lipoprotein metabolic process	BP	0.369355	347	APOD
GO:1903900	0.0367405	0.991568	4	157	regulation of viral life cycle	BP	0.369355	920|3576|5806|9830	CD4|CXCL8|PTX3|TRIM14
GO:0055085	0.0368469	0.979464	20	1609	transmembrane transport	BP	0.370067	288|1446|1831|2560|2745|2823|3553|3932|4318|5292|5788|6236|6515|6531|8140|8714|9899|9962|10560|11151	ANK3|CSN1S1|TSC22D3|GABRB1|GLRX|GPM6A|IL1B|LCK|MMP9|PIM1|PTPRC|RRAD|SLC2A3|SLC6A3|SLC7A5|ABCC3|SV2B|SLC23A2|SLC19A2|CORO1A
GO:0090289	0.0368574	0.999452	1	5	regulation of osteoclast proliferation	BP	0.370067	7128	TNFAIP3
GO:0097242	0.0370833	0.996546	2	37	amyloid-beta clearance	BP	0.372026	3689|3949	ITGB2|LDLR
GO:0045944	0.0370987	0.980715	16	1199	positive regulation of transcription by RNA polymerase II	BP	0.372026	467|1052|1316|2114|2309|2354|2355|3148|3553|3569|4609|4862|5054|9572|23764|50937	ATF3|CEBPD|KLF6|ETS2|FOXO3|FOSB|FOSL2|HMGB2|IL1B|IL6|MYC|NPAS2|SERPINE1|NR1D1|MAFF|CDON
GO:0046136	0.0371369	0.999443	1	5	positive regulation of vitamin metabolic process	BP	0.372177	3553	IL1B
GO:1905907	0.0371747	0.999442	1	5	negative regulation of amyloid fibril formation	BP	0.372325	3949	LDLR
GO:0032763	0.0372157	0.999441	1	5	regulation of mast cell cytokine production	BP	0.372504	604	BCL6
GO:0010897	0.0373077	0.999438	1	5	negative regulation of triglyceride catabolic process	BP	0.373184	6653	SORL1
GO:0019882	0.03733	0.989543	5	232	antigen processing and presentation	BP	0.373184	3109|3117|3383|3832|653361	HLA-DMB|HLA-DQA1|ICAM1|KIF11|NCF1
GO:0090068	0.0374165	0.987996	6	302	positive regulation of cell cycle process	BP	0.373817	685|1026|1647|3553|10403|10769	BTC|CDKN1A|GADD45A|IL1B|NDC80|PLK2
GO:0030224	0.0375777	0.996471	2	38	monocyte differentiation	BP	0.374962	920|4609	CD4|MYC
GO:1903131	0.0375777	0.996471	2	38	mononuclear cell differentiation	BP	0.374962	920|4609	CD4|MYC
GO:0019219	0.0378301	0.974996	43	4075	regulation of nucleobase-containing compound metabolic process	BP	0.377247	467|604|678|687|920|1026|1052|1316|1524|1647|1831|2114|2309|2354|2355|3148|3303|3383|3475|3553|3569|3689|3992|4192|4609|4783|4862|5054|5292|5788|7128|7298|7694|7704|8792|9572|9830|11030|23764|50937|54541|150094|653361	ATF3|BCL6|ZFP36L2|KLF9|CD4|CDKN1A|CEBPD|KLF6|CX3CR1|GADD45A|TSC22D3|ETS2|FOXO3|FOSB|FOSL2|HMGB2|HSPA1A|ICAM1|IFRD1|IL1B|IL6|ITGB2|FADS1|MDK|MYC|NFIL3|NPAS2|SERPINE1|PIM1|PTPRC|TNFAIP3|TYMS|ZNF135|ZBTB16|TNFRSF11A|NR1D1|TRIM14|RBPMS|MAFF|CDON|DDIT4|SIK1|NCF1
GO:0001837	0.0378682	0.991231	4	152	epithelial to mesenchymal transition	BP	0.377364	3553|3569|4192|10253	IL1B|IL6|MDK|SPRY2
GO:1904063	0.0378887	0.99355	3	91	negative regulation of cation transmembrane transport	BP	0.377364	288|4318|6236	ANK3|MMP9|RRAD
GO:0043029	0.0379887	0.996412	2	38	T cell homeostasis	BP	0.378085	1831|11151	TSC22D3|CORO1A
GO:0051084	0.038056	0.996406	2	37	'de novo' posttranslational protein folding	BP	0.378085	3303|3310	HSPA1A|HSPA6
GO:2000554	0.0380746	0.999415	1	5	regulation of T-helper 1 cell cytokine production	BP	0.378085	3553	IL1B
GO:2000556	0.0380746	0.999415	1	5	positive regulation of T-helper 1 cell cytokine production	BP	0.378085	3553	IL1B
GO:0022411	0.0380785	0.984388	9	569	cellular component disassembly	BP	0.378085	1524|3148|3569|4312|4318|4609|11075|25802|54541	CX3CR1|HMGB2|IL6|MMP1|MMP9|MYC|STMN2|LMOD1|DDIT4
GO:0042092	0.03811	0.99639	2	39	type 2 immune response	BP	0.378165	604|3569	BCL6|IL6
GO:0002440	0.0381685	0.987696	6	306	production of molecular mediator of immune response	BP	0.37846	604|3553|3569|5788|8140|9865	BCL6|IL1B|IL6|PTPRC|SLC7A5|TRIL
GO:1905451	0.0381868	0.999411	1	5	positive regulation of Fc-gamma receptor signaling pathway involved in phagocytosis	BP	0.37846	5788	PTPRC
GO:0010286	0.0382456	0.999409	1	5	heat acclimation	BP	0.378577	3303	HSPA1A
GO:0070370	0.0382456	0.999409	1	5	cellular heat acclimation	BP	0.378577	3303	HSPA1A
GO:0035872	0.0382773	0.996369	2	38	nucleotide-binding domain, leucine rich repeat containing receptor signaling pathway	BP	0.378658	3303|7128	HSPA1A|TNFAIP3
GO:0008610	0.038433	0.982643	11	733	lipid biosynthetic process	BP	0.379965	133|3553|3949|3992|4056|5277|9572|23659|26031|27306|150094	ADM|IL1B|LDLR|FADS1|LTC4S|PIGA|NR1D1|PLA2G15|OSBPL3|HPGDS|SIK1
GO:0032660	0.0385413	0.996327	2	39	regulation of interleukin-17 production	BP	0.380802	3569|8140	IL6|SLC7A5
GO:0070838	0.0387466	0.985032	8	471	divalent metal ion transport	BP	0.382596	920|2823|3383|3932|5788|6236|6781|11151	CD4|GPM6A|ICAM1|LCK|PTPRC|RRAD|STC1|CORO1A
GO:0006699	0.0389628	0.996273	2	37	bile acid biosynthetic process	BP	0.384495	9572|26031	NR1D1|OSBPL3
GO:0010837	0.0390219	0.996256	2	39	regulation of keratinocyte proliferation	BP	0.384842	687|4192	KLF9|MDK
GO:0045666	0.0390744	0.98601	7	380	positive regulation of neuron differentiation	BP	0.385124	604|4192|5764|10154|11075|50937|51760	BCL6|MDK|PTN|PLXNC1|STMN2|CDON|SYT17
GO:0030212	0.0391012	0.996252	2	37	hyaluronan metabolic process	BP	0.385153	3553|5292	IL1B|PIM1
GO:0007589	0.0391429	0.993245	3	95	body fluid secretion	BP	0.385328	1036|6531|6863	CDO1|SLC6A3|TAC1
GO:0033091	0.0392036	0.999379	1	5	positive regulation of immature T cell proliferation	BP	0.385459	3553	IL1B
GO:2000697	0.039204	0.999379	1	5	negative regulation of epithelial cell differentiation involved in kidney development	BP	0.385459	4318	MMP9
GO:0046104	0.0392717	0.999377	1	5	thymidine metabolic process	BP	0.385653	7083	TK1
GO:0046125	0.0392717	0.999377	1	5	pyrimidine deoxyribonucleoside metabolic process	BP	0.385653	7083	TK1
GO:0048846	0.0394214	0.996205	2	37	axon extension involved in axon guidance	BP	0.386435	10371|10512	SEMA3A|SEMA3C
GO:1902284	0.0394214	0.996205	2	37	neuron projection extension involved in neuron projection guidance	BP	0.386435	10371|10512	SEMA3A|SEMA3C
GO:0043932	0.0394638	0.999371	1	5	ossification involved in bone remodeling	BP	0.386435	5764	PTN
GO:0060040	0.0394923	0.99937	1	5	retinal bipolar neuron differentiation	BP	0.386435	5764	PTN
GO:1905962	0.0394923	0.99937	1	5	glutamatergic neuron differentiation	BP	0.386435	5764	PTN
GO:0016064	0.0394953	0.988771	5	227	immunoglobulin mediated immune response	BP	0.386435	604|3426|3507|3537|5788	BCL6|CFI|IGHM|IGLC1|PTPRC
GO:0001662	0.0395859	0.996172	2	39	behavioral fear response	BP	0.387086	4192|4862	MDK|NPAS2
GO:1903626	0.0396335	0.999339	1	6	positive regulation of DNA catabolic process	BP	0.387317	3569	IL6
GO:0014805	0.0398102	0.99936	1	5	smooth muscle adaptation	BP	0.388807	3553	IL1B
GO:0032892	0.0400054	0.996106	2	40	positive regulation of organic acid transport	BP	0.390477	3553|8792	IL1B|TNFRSF11A
GO:0002455	0.0400903	0.990547	4	155	humoral immune response mediated by circulating immunoglobulin	BP	0.391069	3426|3507|3537|5788	CFI|IGHM|IGLC1|PTPRC
GO:1901300	0.0401544	0.999348	1	5	positive regulation of hydrogen peroxide-mediated programmed cell death	BP	0.391457	2309	FOXO3
GO:0010556	0.0402594	0.973262	43	4094	regulation of macromolecule biosynthetic process	BP	0.392243	467|604|678|687|920|1026|1052|1316|1524|1647|1831|2114|2309|2354|2355|3148|3303|3383|3475|3553|3569|3625|3689|3992|4192|4609|4783|4862|5054|5292|7128|7298|7694|7704|8792|9572|9830|11030|23645|23764|50937|150094|653361	ATF3|BCL6|ZFP36L2|KLF9|CD4|CDKN1A|CEBPD|KLF6|CX3CR1|GADD45A|TSC22D3|ETS2|FOXO3|FOSB|FOSL2|HMGB2|HSPA1A|ICAM1|IFRD1|IL1B|IL6|INHBB|ITGB2|FADS1|MDK|MYC|NFIL3|NPAS2|SERPINE1|PIM1|TNFAIP3|TYMS|ZNF135|ZBTB16|TNFRSF11A|NR1D1|TRIM14|RBPMS|PPP1R15A|MAFF|CDON|SIK1|NCF1
GO:0007431	0.040343	0.996059	2	39	salivary gland development	BP	0.392666	10371|10512	SEMA3A|SEMA3C
GO:0051414	0.0403515	0.999342	1	5	response to cortisol	BP	0.392666	687	KLF9
GO:0060402	0.0404951	0.990418	4	158	calcium ion transport into cytosol	BP	0.393825	920|3932|5788|11151	CD4|LCK|PTPRC|CORO1A
GO:0046078	0.0405522	0.999335	1	5	dUMP metabolic process	BP	0.394141	7298	TYMS
GO:1902031	0.0406572	0.999332	1	5	regulation of NADP metabolic process	BP	0.394648	4200	ME2
GO:0097306	0.040682	0.992879	3	91	cellular response to alcohol	BP	0.394648	113|687|2309	ADCY7|KLF9|FOXO3
GO:0061097	0.040717	0.992868	3	93	regulation of protein tyrosine kinase activity	BP	0.394648	685|5788|653361	BTC|PTPRC|NCF1
GO:1902904	0.0407218	0.99035	4	156	negative regulation of supramolecular fiber organization	BP	0.394648	3949|11075|11151|25802	LDLR|STMN2|CORO1A|LMOD1
GO:0034599	0.0407268	0.986668	6	310	cellular response to oxidative stress	BP	0.394648	2309|3303|3569|4318|7128|653361	FOXO3|HSPA1A|IL6|MMP9|TNFAIP3|NCF1
GO:0071593	0.0408679	0.999325	1	5	lymphocyte aggregation	BP	0.395188	5880	RAC2
GO:0003073	0.0409637	0.992805	3	95	regulation of systemic arterial blood pressure	BP	0.395188	133|185|1359	ADM|AGTR1|CPA3
GO:0009177	0.0410252	0.99932	1	5	pyrimidine deoxyribonucleoside monophosphate biosynthetic process	BP	0.395188	7298	TYMS
GO:0034308	0.0410725	0.992779	3	94	primary alcohol metabolic process	BP	0.395188	125|126|57016	ADH1B|ADH1C|AKR1B10
GO:1903596	0.0411343	0.999316	1	5	regulation of gap junction assembly	BP	0.395188	3553	IL1B
GO:0019724	0.0411417	0.988173	5	230	B cell mediated immunity	BP	0.395188	604|3426|3507|3537|5788	BCL6|CFI|IGHM|IGLC1|PTPRC
GO:0050691	0.0411544	0.995932	2	40	regulation of defense response to virus by host	BP	0.395188	3553|7128	IL1B|TNFAIP3
GO:0071453	0.0411728	0.988159	5	235	cellular response to oxygen levels	BP	0.395188	2309|3383|4609|5764|6781	FOXO3|ICAM1|MYC|PTN|STC1
GO:0072528	0.0412198	0.995918	2	41	pyrimidine-containing compound biosynthetic process	BP	0.395188	7083|7298	TK1|TYMS
GO:1904352	0.0412312	0.999313	1	5	positive regulation of protein catabolic process in the vacuole	BP	0.395188	3949	LDLR
GO:0046813	0.0412759	0.999311	1	5	receptor-mediated virion attachment to host cell	BP	0.395188	3383	ICAM1
GO:0070427	0.0413006	0.99931	1	5	nucleotide-binding oligomerization domain containing 1 signaling pathway	BP	0.395188	7128	TNFAIP3
GO:1902308	0.0413452	0.999309	1	5	regulation of peptidyl-serine dephosphorylation	BP	0.395188	23645	PPP1R15A
GO:1904393	0.0413647	0.999308	1	5	regulation of skeletal muscle acetylcholine-gated channel clustering	BP	0.395188	5764	PTN
GO:1901628	0.0413651	0.999308	1	5	positive regulation of postsynaptic membrane organization	BP	0.395188	5764	PTN
GO:1904398	0.0413651	0.999308	1	5	positive regulation of neuromuscular junction development	BP	0.395188	5764	PTN
GO:0072511	0.0414009	0.983797	8	478	divalent inorganic cation transport	BP	0.395188	920|2823|3383|3932|5788|6236|6781|11151	CD4|GPM6A|ICAM1|LCK|PTPRC|RRAD|STC1|CORO1A
GO:0002457	0.0415048	0.999303	1	5	T cell antigen processing and presentation	BP	0.395188	3383	ICAM1
GO:0002209	0.0415551	0.995871	2	40	behavioral defense response	BP	0.395188	4192|4862	MDK|NPAS2
GO:0097368	0.0415825	0.999301	1	5	establishment of Sertoli cell barrier	BP	0.395188	3383	ICAM1
GO:0035523	0.0415885	0.999301	1	5	protein K29-linked deubiquitination	BP	0.395188	7128	TNFAIP3
GO:0014706	0.0416382	0.984887	7	389	striated muscle tissue development	BP	0.395188	467|3475|5292|10512|23764|50937|150094	ATF3|IFRD1|PIM1|SEMA3C|MAFF|CDON|SIK1
GO:0071895	0.0416639	0.999298	1	5	odontoblast differentiation	BP	0.395188	5054	SERPINE1
GO:1903898	0.0417015	0.999297	1	5	negative regulation of PERK-mediated unfolded protein response	BP	0.395188	23645	PPP1R15A
GO:0048625	0.0417018	0.999297	1	5	myoblast fate commitment	BP	0.395188	3475	IFRD1
GO:0044843	0.0417103	0.986269	6	310	cell cycle G1/S phase transition	BP	0.395188	1026|1647|4609|7298|10769|11170	CDKN1A|GADD45A|MYC|TYMS|PLK2|FAM107A
GO:0002034	0.0417163	0.999296	1	5	regulation of blood vessel diameter by renin-angiotensin	BP	0.395188	185	AGTR1
GO:0003072	0.0417163	0.999296	1	5	renal control of peripheral vascular resistance involved in regulation of systemic arterial blood pressure	BP	0.395188	185	AGTR1
GO:0050764	0.0417809	0.992601	3	97	regulation of phagocytosis	BP	0.395188	3553|5788|5806	IL1B|PTPRC|PTX3
GO:0090063	0.0417979	0.999294	1	5	positive regulation of microtubule nucleation	BP	0.395188	3303	HSPA1A
GO:0042816	0.0418315	0.999292	1	5	vitamin B6 metabolic process	BP	0.395188	316	AOX1
GO:0009187	0.0418331	0.995828	2	40	cyclic nucleotide metabolic process	BP	0.395188	113|5744	ADCY7|PTHLH
GO:0009448	0.0418439	0.999292	1	5	gamma-aminobutyric acid metabolic process	BP	0.395188	7915	ALDH5A1
GO:0098713	0.0418666	0.999291	1	5	leucine import across plasma membrane	BP	0.395188	8140	SLC7A5
GO:1903801	0.0418666	0.999291	1	5	L-leucine import across plasma membrane	BP	0.395188	8140	SLC7A5
GO:0098708	0.0418904	0.99929	1	5	glucose import across plasma membrane	BP	0.395188	6515	SLC2A3
GO:0045829	0.0418911	0.99929	1	5	negative regulation of isotype switching	BP	0.395188	604	BCL6
GO:0010868	0.0419026	0.99929	1	5	negative regulation of triglyceride biosynthetic process	BP	0.395188	150094	SIK1
GO:0015827	0.0419048	0.99929	1	5	tryptophan transport	BP	0.395188	8140	SLC7A5
GO:0034136	0.0419084	0.99929	1	5	negative regulation of toll-like receptor 2 signaling pathway	BP	0.395188	7128	TNFAIP3
GO:0042036	0.0419093	0.99929	1	5	negative regulation of cytokine biosynthetic process	BP	0.395188	3625	INHBB
GO:0061343	0.0419113	0.99929	1	5	cell adhesion involved in heart morphogenesis	BP	0.395188	23768	FLRT2
GO:0045053	0.0419113	0.99929	1	5	protein retention in Golgi apparatus	BP	0.395188	6653	SORL1
GO:0061551	0.0419113	0.99929	1	5	trigeminal ganglion development	BP	0.395188	10371	SEMA3A
GO:0021636	0.0419113	0.99929	1	5	trigeminal nerve morphogenesis	BP	0.395188	10371	SEMA3A
GO:0021637	0.0419113	0.99929	1	5	trigeminal nerve structural organization	BP	0.395188	10371	SEMA3A
GO:0048713	0.0420608	0.995793	2	40	regulation of oligodendrocyte differentiation	BP	0.396366	4192|5764	MDK|PTN
GO:0001990	0.042098	0.995787	2	40	regulation of systemic arterial blood pressure by hormone	BP	0.396484	185|1359	AGTR1|CPA3
GO:0006730	0.0425139	0.995723	2	40	one-carbon metabolic process	BP	0.400163	7298|10797	TYMS|MTHFD2
GO:0051017	0.0425593	0.989772	4	157	actin filament bundle assembly	BP	0.400163	4082|6385|6863|11170	MARCKS|SDC4|TAC1|FAM107A
GO:0022402	0.042586	0.976609	18	1422	cell cycle process	BP	0.400163	288|604|678|685|1026|1647|3303|3553|3576|3832|4609|5788|7298|10253|10403|10769|11170|23645	ANK3|BCL6|ZFP36L2|BTC|CDKN1A|GADD45A|HSPA1A|IL1B|CXCL8|KIF11|MYC|PTPRC|TYMS|SPRY2|NDC80|PLK2|FAM107A|PPP1R15A
GO:0097647	0.042588	0.999236	1	6	amylin receptor signaling pathway	BP	0.400163	133	ADM
GO:0046634	0.0428207	0.992344	3	97	regulation of alpha-beta T cell activation	BP	0.402115	604|5788|7704	BCL6|PTPRC|ZBTB16
GO:0022900	0.0430001	0.989613	4	184	electron transport chain	BP	0.403565	316|2745|4200|653361	AOX1|GLRX|ME2|NCF1
GO:0002501	0.0431578	0.999215	1	6	peptide antigen assembly with MHC protein complex	BP	0.404808	3109	HLA-DMB
GO:0030501	0.0432446	0.995609	2	40	positive regulation of bone mineralization	BP	0.405387	4745|5764	NELL1|PTN
GO:2000404	0.0432936	0.995586	2	44	regulation of T cell migration	BP	0.40561	347|6364	APOD|CCL20
GO:1901216	0.04339	0.992202	3	97	positive regulation of neuron death	BP	0.406154	2309|3689|54541	FOXO3|ITGB2|DDIT4
GO:0031214	0.0434274	0.989492	4	163	biomineral tissue development	BP	0.406154	1278|4745|5744|5764	COL1A2|NELL1|PTHLH|PTN
GO:0110148	0.0434274	0.989492	4	163	biomineralization	BP	0.406154	1278|4745|5744|5764	COL1A2|NELL1|PTHLH|PTN
GO:1901565	0.043516	0.976455	17	1331	organonitrogen compound catabolic process	BP	0.406747	316|1036|3303|3553|3949|4128|4745|6385|6531|6653|7079|7128|7267|7915|9572|10769|23659	AOX1|CDO1|HSPA1A|IL1B|LDLR|MAOA|NELL1|SDC4|SLC6A3|SORL1|TIMP4|TNFAIP3|TTC3|ALDH5A1|NR1D1|PLK2|PLA2G15
GO:0042596	0.0435606	0.995555	2	41	fear response	BP	0.406928	4192|4862	MDK|NPAS2
GO:0051668	0.0437078	0.992125	3	95	localization within membrane	BP	0.408066	3689|5764|5788	ITGB2|PTN|PTPRC
GO:0051180	0.0438981	0.995502	2	41	vitamin transport	BP	0.409606	9962|10560	SLC23A2|SLC19A2
GO:0019438	0.0439671	0.970497	44	4248	aromatic compound biosynthetic process	BP	0.410011	113|467|604|678|687|920|1026|1052|1316|1524|1647|1831|2114|2309|2354|2355|3148|3303|3383|3475|3553|3569|3689|3992|4192|4609|4783|4862|5054|5292|6531|7083|7128|7298|7694|7704|8792|9572|9830|11030|23764|50937|150094|653361	ADCY7|ATF3|BCL6|ZFP36L2|KLF9|CD4|CDKN1A|CEBPD|KLF6|CX3CR1|GADD45A|TSC22D3|ETS2|FOXO3|FOSB|FOSL2|HMGB2|HSPA1A|ICAM1|IFRD1|IL1B|IL6|ITGB2|FADS1|MDK|MYC|NFIL3|NPAS2|SERPINE1|PIM1|SLC6A3|TK1|TNFAIP3|TYMS|ZNF135|ZBTB16|TNFRSF11A|NR1D1|TRIM14|RBPMS|MAFF|CDON|SIK1|NCF1
GO:0002707	0.0440358	0.995476	2	42	negative regulation of lymphocyte mediated immunity	BP	0.410415	604|5788	BCL6|PTPRC
GO:1904037	0.0443714	0.995423	2	42	positive regulation of epithelial cell apoptotic process	BP	0.413303	2309|3569	FOXO3|IL6
GO:0061024	0.0444054	0.978047	13	944	membrane organization	BP	0.413381	273|288|685|920|3303|3507|3537|3689|3949|5764|5788|5880|11151	AMPH|ANK3|BTC|CD4|HSPA1A|IGHM|IGLC1|ITGB2|LDLR|PTN|PTPRC|RAC2|CORO1A
GO:0002314	0.0446473	0.99916	1	6	germinal center B cell differentiation	BP	0.415393	3569	IL6
GO:0002176	0.0447559	0.999156	1	6	male germ cell proliferation	BP	0.415923	27306	HPGDS
GO:0036093	0.0447559	0.999156	1	6	germ cell proliferation	BP	0.415923	27306	HPGDS
GO:0048880	0.0447985	0.983482	7	394	sensory system development	BP	0.416078	2823|5764|6531|10218|10253|10371|50937	GPM6A|PTN|SLC6A3|ANGPTL7|SPRY2|SEMA3A|CDON
GO:2001268	0.0448648	0.999151	1	6	negative regulation of cysteine-type endopeptidase activity involved in apoptotic signaling pathway	BP	0.416454	4318	MMP9
GO:0071866	0.0449666	0.999148	1	6	negative regulation of apoptotic process in bone marrow cell	BP	0.416969	10769	PLK2
GO:0006458	0.044972	0.99533	2	41	'de novo' protein folding	BP	0.416969	3303|3310	HSPA1A|HSPA6
GO:0006820	0.0450494	0.979986	10	663	anion transport	BP	0.417446	123|2560|3553|3949|6781|8140|8714|8792|9962|10560	PLIN2|GABRB1|IL1B|LDLR|STC1|SLC7A5|ABCC3|TNFRSF11A|SLC23A2|SLC19A2
GO:0061470	0.0451764	0.99914	1	6	T follicular helper cell differentiation	BP	0.418382	3569	IL6
GO:0019827	0.0452639	0.988904	4	162	stem cell population maintenance	BP	0.418951	678|2309|4609|5764	ZFP36L2|FOXO3|MYC|PTN
GO:0006509	0.0453834	0.99526	2	42	membrane protein ectodomain proteolysis	BP	0.419816	3553|7079	IL1B|TIMP4
GO:0019886	0.045467	0.991674	3	99	antigen processing and presentation of exogenous peptide antigen via MHC class II	BP	0.420348	3109|3117|3832	HLA-DMB|HLA-DQA1|KIF11
GO:0031346	0.0455177	0.983159	7	394	positive regulation of cell projection organization	BP	0.420576	2823|4192|5764|5880|10154|11075|51760	GPM6A|MDK|PTN|RAC2|PLXNC1|STMN2|SYT17
GO:0015908	0.0456097	0.991634	3	101	fatty acid transport	BP	0.421183	123|3553|8792	PLIN2|IL1B|TNFRSF11A
GO:0072679	0.0456537	0.999121	1	6	thymocyte migration	BP	0.421348	6364	CCL20
GO:0034383	0.0457064	0.995208	2	42	low-density lipoprotein particle clearance	BP	0.421486	3949|3988	LDLR|LIPA
GO:2001188	0.0457333	0.999118	1	6	regulation of T cell activation via T cell receptor contact with antigen bound to MHC molecule on antigen presenting cell	BP	0.421486	3109	HLA-DMB
GO:0036018	0.0457472	0.999093	1	7	cellular response to erythropoietin	BP	0.421486	4501	MT1X
GO:0002369	0.0458696	0.995177	2	43	T cell cytokine production	BP	0.422217	3553|3569	IL1B|IL6
GO:0071638	0.0458789	0.999112	1	6	negative regulation of monocyte chemotactic protein-1 production	BP	0.422217	347	APOD
GO:0006308	0.0459125	0.995171	2	43	DNA catabolic process	BP	0.422284	3148|3569	HMGB2|IL6
GO:2000826	0.0459882	0.995166	2	41	regulation of heart morphogenesis	BP	0.42274	5292|10512	PIM1|SEMA3C
GO:0061572	0.0460215	0.988659	4	161	actin filament bundle organization	BP	0.422804	4082|6385|6863|11170	MARCKS|SDC4|TAC1|FAM107A
GO:0009202	0.0461659	0.999101	1	6	deoxyribonucleoside triphosphate biosynthetic process	BP	0.423863	7298	TYMS
GO:1904179	0.0461893	0.9991	1	6	positive regulation of adipose tissue development	BP	0.423863	6653	SORL1
GO:1903551	0.0463783	0.999093	1	6	regulation of extracellular exosome assembly	BP	0.425354	6385	SDC4
GO:0043648	0.0464115	0.991435	3	97	dicarboxylic acid metabolic process	BP	0.425417	4200|7915|10797	ME2|ALDH5A1|MTHFD2
GO:0002823	0.0465254	0.99507	2	43	negative regulation of adaptive immune response based on somatic recombination of immune receptors built from immunoglobulin superfamily domains	BP	0.426218	604|5788	BCL6|PTPRC
GO:1905521	0.0466579	0.995045	2	44	regulation of macrophage migration	BP	0.427189	1524|4192	CX3CR1|MDK
GO:1900825	0.0466873	0.99908	1	6	regulation of membrane depolarization during cardiac muscle cell action potential	BP	0.427215	288	ANK3
GO:0007093	0.046827	0.988393	4	166	mitotic cell cycle checkpoint	BP	0.428251	1026|1647|10403|10769	CDKN1A|GADD45A|NDC80|PLK2
GO:0098727	0.0470373	0.988326	4	164	maintenance of cell number	BP	0.429929	678|2309|4609|5764	ZFP36L2|FOXO3|MYC|PTN
GO:0098927	0.0473218	0.994943	2	42	vesicle-mediated transport between endosomal compartments	BP	0.431925	6653|11151	SORL1|CORO1A
GO:0060560	0.0473352	0.985865	5	236	developmental growth involved in morphogenesis	BP	0.431925	3475|10253|10371|10512|51760	IFRD1|SPRY2|SEMA3A|SEMA3C|SYT17
GO:1990823	0.0473629	0.991189	3	97	response to leukemia inhibitory factor	BP	0.431925	3383|5277|10253	ICAM1|PIGA|SPRY2
GO:1990830	0.0473629	0.991189	3	97	cellular response to leukemia inhibitory factor	BP	0.431925	3383|5277|10253	ICAM1|PIGA|SPRY2
GO:2000348	0.0474338	0.999051	1	6	regulation of CD40 signaling pathway	BP	0.432296	7128	TNFAIP3
GO:0010757	0.0474573	0.99905	1	6	negative regulation of plasminogen activation	BP	0.432296	5054	SERPINE1
GO:1902747	0.0475163	0.999047	1	6	negative regulation of lens fiber cell differentiation	BP	0.432515	10253	SPRY2
GO:0050810	0.0475351	0.991143	3	98	regulation of steroid biosynthetic process	BP	0.432515	133|3553|9572	ADM|IL1B|NR1D1
GO:1903613	0.0475846	0.999044	1	6	regulation of protein tyrosine phosphatase activity	BP	0.432721	5788	PTPRC
GO:1903121	0.0476232	0.999043	1	6	regulation of TRAIL-activated apoptotic signaling pathway	BP	0.432829	467	ATF3
GO:1903721	0.0477427	0.999038	1	6	positive regulation of I-kappaB phosphorylation	BP	0.433494	1524	CX3CR1
GO:0030516	0.0477647	0.991085	3	97	regulation of axon extension	BP	0.433494	3475|10371|10512	IFRD1|SEMA3A|SEMA3C
GO:0032692	0.0477772	0.994852	2	46	negative regulation of interleukin-1 production	BP	0.433494	1524|7128	CX3CR1|TNFAIP3
GO:0033209	0.0479574	0.988016	4	173	tumor necrosis factor-mediated signaling pathway	BP	0.434884	2309|3303|7128|8792	FOXO3|HSPA1A|TNFAIP3|TNFRSF11A
GO:0032309	0.048067	0.994804	2	46	icosanoid secretion	BP	0.435633	3553|8792	IL1B|TNFRSF11A
GO:0032792	0.0481262	0.999022	1	6	negative regulation of CREB transcription factor activity	BP	0.435924	150094	SIK1
GO:0032620	0.0481636	0.994795	2	44	interleukin-17 production	BP	0.436017	3569|8140	IL6|SLC7A5
GO:2000848	0.0482782	0.998988	1	7	positive regulation of corticosteroid hormone secretion	BP	0.43681	6863	TAC1
GO:0006105	0.0483069	0.999015	1	6	succinate metabolic process	BP	0.436824	7915	ALDH5A1
GO:0002639	0.0486462	0.99471	2	45	positive regulation of immunoglobulin production	BP	0.439645	3569|5788	IL6|PTPRC
GO:2000405	0.0487234	0.998998	1	6	negative regulation of T cell migration	BP	0.439679	347	APOD
GO:0009176	0.048734	0.998997	1	6	pyrimidine deoxyribonucleoside monophosphate metabolic process	BP	0.439679	7298	TYMS
GO:2000648	0.0487567	0.9947	2	43	positive regulation of stem cell proliferation	BP	0.439679	1524|5788	CX3CR1|PTPRC
GO:1903348	0.048795	0.998995	1	6	positive regulation of bicellular tight junction assembly	BP	0.439679	7122	CLDN5
GO:0070498	0.0488437	0.990793	3	103	interleukin-1-mediated signaling pathway	BP	0.439679	3553|3569|7850	IL1B|IL6|IL1R2
GO:0036017	0.0488718	0.998942	1	8	response to erythropoietin	BP	0.439679	4501	MT1X
GO:1903911	0.0489098	0.99899	1	6	positive regulation of receptor clustering	BP	0.439679	5764	PTN
GO:1903367	0.0489109	0.998961	1	7	positive regulation of fear response	BP	0.439679	4862	NPAS2
GO:2000987	0.0489109	0.998961	1	7	positive regulation of behavioral fear response	BP	0.439679	4862	NPAS2
GO:0044773	0.0489781	0.99076	3	101	mitotic DNA damage checkpoint	BP	0.439679	1026|1647|10769	CDKN1A|GADD45A|PLK2
GO:0042593	0.0489995	0.985225	5	245	glucose homeostasis	BP	0.439679	2309|3101|3383|3569|9572	FOXO3|HK3|ICAM1|IL6|NR1D1
GO:0045917	0.0491389	0.99898	1	6	positive regulation of complement activation	BP	0.439679	3553	IL1B
GO:0046880	0.0492132	0.998977	1	6	regulation of follicle-stimulating hormone secretion	BP	0.439679	3625	INHBB
GO:0046881	0.0492132	0.998977	1	6	positive regulation of follicle-stimulating hormone secretion	BP	0.439679	3625	INHBB
GO:0032722	0.049222	0.994613	2	45	positive regulation of chemokine production	BP	0.439679	3553|3569	IL1B|IL6
GO:0009124	0.0492479	0.994613	2	44	nucleoside monophosphate biosynthetic process	BP	0.439679	7083|7298	TK1|TYMS
GO:0070162	0.0492746	0.998975	1	6	adiponectin secretion	BP	0.439679	3553	IL1B
GO:0070163	0.0492746	0.998975	1	6	regulation of adiponectin secretion	BP	0.439679	3553	IL1B
GO:0070301	0.0492806	0.990682	3	100	cellular response to hydrogen peroxide	BP	0.439679	2309|3569|7128	FOXO3|IL6|TNFAIP3
GO:0070487	0.0493113	0.998973	1	6	monocyte aggregation	BP	0.439679	3553	IL1B
GO:0010771	0.0493448	0.990669	3	98	negative regulation of cell morphogenesis involved in differentiation	BP	0.439679	3475|10371|10512	IFRD1|SEMA3A|SEMA3C
GO:2000138	0.0493681	0.998971	1	6	positive regulation of cell proliferation involved in heart morphogenesis	BP	0.439679	5292	PIM1
GO:0032886	0.0493754	0.985084	5	240	regulation of microtubule-based process	BP	0.439679	3303|3832|10769|11075|11170	HSPA1A|KIF11|PLK2|STMN2|FAM107A
GO:0035931	0.0493871	0.99897	1	6	mineralocorticoid secretion	BP	0.439679	185	AGTR1
GO:0035932	0.0493871	0.99897	1	6	aldosterone secretion	BP	0.439679	185	AGTR1
GO:2000855	0.0493871	0.99897	1	6	regulation of mineralocorticoid secretion	BP	0.439679	185	AGTR1
GO:2000858	0.0493871	0.99897	1	6	regulation of aldosterone secretion	BP	0.439679	185	AGTR1
GO:0046113	0.0494625	0.998967	1	6	nucleobase catabolic process	BP	0.439785	316	AOX1
GO:0007185	0.0495401	0.998963	1	6	transmembrane receptor protein tyrosine phosphatase signaling pathway	BP	0.439785	5764	PTN
GO:0022605	0.0495714	0.998962	1	6	mammalian oogenesis stage	BP	0.439785	5806	PTX3
GO:0061181	0.0495912	0.998961	1	6	regulation of chondrocyte development	BP	0.439785	5744	PTHLH
GO:0042771	0.0496061	0.994548	2	45	intrinsic apoptotic signaling pathway in response to DNA damage by p53 class mediator	BP	0.439785	1026|54541	CDKN1A|DDIT4
GO:0019432	0.0496522	0.994548	2	43	triglyceride biosynthetic process	BP	0.439785	3949|150094	LDLR|SIK1
GO:0002495	0.049691	0.990569	3	103	antigen processing and presentation of peptide antigen via MHC class II	BP	0.439785	3109|3117|3832	HLA-DMB|HLA-DQA1|KIF11
GO:0051136	0.0497191	0.998956	1	6	regulation of NK T cell differentiation	BP	0.439785	7704	ZBTB16
GO:0033500	0.0497429	0.984939	5	246	carbohydrate homeostasis	BP	0.439785	2309|3101|3383|3569|9572	FOXO3|HK3|ICAM1|IL6|NR1D1
GO:0031339	0.049761	0.998954	1	6	negative regulation of vesicle fusion	BP	0.439785	11151	CORO1A
GO:0006633	0.0498379	0.987393	4	173	fatty acid biosynthetic process	BP	0.439785	3553|3992|4056|27306	IL1B|FADS1|LTC4S|HPGDS
GO:2001137	0.049838	0.998951	1	6	positive regulation of endocytic recycling	BP	0.439785	6653	SORL1
GO:1901552	0.0498615	0.99895	1	6	positive regulation of endothelial cell development	BP	0.439785	7122	CLDN5
GO:1903142	0.0498615	0.99895	1	6	positive regulation of establishment of endothelial barrier	BP	0.439785	7122	CLDN5
GO:0002322	0.0499334	0.998947	1	6	B cell proliferation involved in immune response	BP	0.439785	4064	CD180
GO:0060696	0.0499848	0.998915	1	7	regulation of phospholipid catabolic process	BP	0.439785	3949	LDLR

## Sheet: Table S3 CC
Table S3. The cellular component GO terms of 172 differentially expressed genes.
category	over_represented_pvalue	under_represented_pvalue	numDEInCat	numInCat	term	ontology	over_represented_FDR	gene_id	gene_name
GO:0005576	1.06667e-11	1	75	4665	extracellular region	CC	2.11948e-08	123|133|316|347|685|1009|1043|1278|1359|1446|1833|2214|2289|2745|2823|2921|3101|3148|3303|3310|3383|3426|3507|3537|3553|3569|3576|3625|3689|3908|3932|3949|4064|4082|4192|4312|4318|4332|4745|4811|5054|5744|5764|5788|5806|5880|6364|6385|6515|6653|6781|6863|7079|7128|7412|7850|7857|8140|9865|10218|10234|10371|10512|10797|10810|11151|11197|11341|22795|23659|23768|25878|50937|54504|57016	PLIN2|ADM|AOX1|APOD|BTC|CDH11|CD52|COL1A2|CPA3|CSN1S1|EPYC|FCGR3A|FKBP5|GLRX|GPM6A|CXCL3|HK3|HMGB2|HSPA1A|HSPA6|ICAM1|CFI|IGHM|IGLC1|IL1B|IL6|CXCL8|INHBB|ITGB2|LAMA2|LCK|LDLR|CD180|MARCKS|MDK|MMP1|MMP9|MNDA|NELL1|NID1|SERPINE1|PTHLH|PTN|PTPRC|PTX3|RAC2|CCL20|SDC4|SLC2A3|SORL1|STC1|TAC1|TIMP4|TNFAIP3|VCAM1|IL1R2|SCG2|SLC7A5|TRIL|ANGPTL7|LRRC17|SEMA3A|SEMA3C|MTHFD2|WASF3|CORO1A|WIF1|SCRG1|NID2|PLA2…
GO:0005615	5.40221e-11	1	63	3616	extracellular space	CC	5.36709e-08	133|316|347|685|1009|1278|1359|1446|2214|2289|2745|2823|2921|3148|3303|3310|3383|3426|3507|3537|3553|3569|3576|3625|3689|3932|3949|4064|4082|4318|4332|4811|5054|5744|5764|5788|5806|5880|6364|6385|6515|6653|6781|6863|7079|7128|7412|7857|8140|9865|10218|10234|10371|10512|10797|10810|11151|11341|22795|23659|23768|25878|54504	ADM|AOX1|APOD|BTC|CDH11|COL1A2|CPA3|CSN1S1|FCGR3A|FKBP5|GLRX|GPM6A|CXCL3|HMGB2|HSPA1A|HSPA6|ICAM1|CFI|IGHM|IGLC1|IL1B|IL6|CXCL8|INHBB|ITGB2|LCK|LDLR|CD180|MARCKS|MMP9|MNDA|NID1|SERPINE1|PTHLH|PTN|PTPRC|PTX3|RAC2|CCL20|SDC4|SLC2A3|SORL1|STC1|TAC1|TIMP4|TNFAIP3|VCAM1|SCG2|SLC7A5|TRIL|ANGPTL7|LRRC17|SEMA3A|SEMA3C|MTHFD2|WASF3|CORO1A|SCRG1|NID2|PLA2G15|FLRT2|MXRA5|CPVL
GO:0031012	7.09671e-09	1	21	568	extracellular matrix	CC	4.70039e-06	1278|1359|1833|3383|3908|4064|4192|4312|4318|4811|5054|5764|5806|7079|9865|10218|10234|22795|23768|25878|50937	COL1A2|CPA3|EPYC|ICAM1|LAMA2|CD180|MDK|MMP1|MMP9|NID1|SERPINE1|PTN|PTX3|TIMP4|TRIL|ANGPTL7|LRRC17|NID2|FLRT2|MXRA5|CDON
GO:0070062	4.73029e-06	0.999998	37	2167	extracellular exosome	CC	0.00234977	316|347|1009|1278|2214|2289|2745|2823|3303|3310|3383|3426|3507|3537|3689|3932|4082|4318|4332|4811|5054|5788|5880|6385|6515|6653|7128|7412|8140|10512|10810|11151|22795|23659|23768|25878|54504	AOX1|APOD|CDH11|COL1A2|FCGR3A|FKBP5|GLRX|GPM6A|HSPA1A|HSPA6|ICAM1|CFI|IGHM|IGLC1|ITGB2|LCK|MARCKS|MMP9|MNDA|NID1|SERPINE1|PTPRC|RAC2|SDC4|SLC2A3|SORL1|TNFAIP3|VCAM1|SLC7A5|SEMA3C|WASF3|CORO1A|NID2|PLA2G15|FLRT2|MXRA5|CPVL
GO:0009897	8.59032e-06	0.999998	14	417	external side of plasma membrane	CC	0.00238361	920|1524|2214|3383|3507|3537|3689|3949|5788|6402|7412|8140|8792|10384	CD4|CX3CR1|FCGR3A|ICAM1|IGHM|IGLC1|ITGB2|LDLR|PTPRC|SELL|VCAM1|SLC7A5|TNFRSF11A|BTN3A3
GO:0005886	9.0829e-06	0.999996	72	5698	plasma membrane	CC	0.00238361	113|123|125|126|185|273|288|685|687|920|1009|1043|1524|2114|2214|2532|2560|2596|2823|3109|3117|3303|3310|3383|3507|3537|3569|3689|3908|3932|3949|4064|4082|4811|5054|5292|5764|5788|5880|6236|6385|6402|6515|6531|6653|6781|6863|7122|7412|7704|7850|8140|8714|8792|9732|9899|9962|10154|10253|10371|10384|10512|10560|11151|11170|22795|23768|26031|29760|50937|51760|653361	ADCY7|PLIN2|ADH1B|ADH1C|AGTR1|AMPH|ANK3|BTC|KLF9|CD4|CDH11|CD52|CX3CR1|ETS2|FCGR3A|ACKR1|GABRB1|GAP43|GPM6A|HLA-DMB|HLA-DQA1|HSPA1A|HSPA6|ICAM1|IGHM|IGLC1|IL6|ITGB2|LAMA2|LCK|LDLR|CD180|MARCKS|NID1|SERPINE1|PIM1|PTN|PTPRC|RAC2|RRAD|SDC4|SELL|SLC2A3|SLC6A3|SORL1|STC1|TAC1|CLDN5|VCAM1|ZBTB16|IL1R2|SLC7A5|ABCC3|TNFRSF11A|DOCK4|SV2B|SLC23A2|PLXNC1|SPRY2|SEMA3A|BTN3A3|SEMA3C|SLC19A2|CORO1A|FAM107A|NID…
GO:0071944	9.31838e-06	0.999996	73	5813	cell periphery	CC	0.00238361	113|123|125|126|185|273|288|685|687|920|1009|1043|1524|2114|2214|2532|2560|2596|2823|3109|3117|3303|3310|3383|3507|3537|3569|3625|3689|3908|3932|3949|4064|4082|4811|5054|5292|5764|5788|5880|6236|6385|6402|6515|6531|6653|6781|6863|7122|7412|7704|7850|8140|8714|8792|9732|9899|9962|10154|10253|10371|10384|10512|10560|11151|11170|22795|23768|26031|29760|50937|51760|653361	ADCY7|PLIN2|ADH1B|ADH1C|AGTR1|AMPH|ANK3|BTC|KLF9|CD4|CDH11|CD52|CX3CR1|ETS2|FCGR3A|ACKR1|GABRB1|GAP43|GPM6A|HLA-DMB|HLA-DQA1|HSPA1A|HSPA6|ICAM1|IGHM|IGLC1|IL6|INHBB|ITGB2|LAMA2|LCK|LDLR|CD180|MARCKS|NID1|SERPINE1|PIM1|PTN|PTPRC|RAC2|RRAD|SDC4|SELL|SLC2A3|SLC6A3|SORL1|STC1|TAC1|CLDN5|VCAM1|ZBTB16|IL1R2|SLC7A5|ABCC3|TNFRSF11A|DOCK4|SV2B|SLC23A2|PLXNC1|SPRY2|SEMA3A|BTN3A3|SEMA3C|SLC19A2|CORO1A|FAM10…
GO:0005737	9.59681e-06	0.999996	120	11620	cytoplasm	CC	0.00238361	123|125|126|133|273|288|316|347|604|678|685|687|920|1009|1026|1036|1278|1316|1359|1466|1524|1647|1831|1844|1847|1850|2114|2289|2309|2532|2560|2593|2596|2745|3101|3109|3117|3148|3303|3310|3475|3553|3569|3625|3689|3832|3932|3949|3988|3992|4056|4082|4128|4192|4200|4318|4332|4501|4616|4745|4862|5054|5292|5744|5764|5788|5806|5880|6192|6385|6402|6515|6531|6653|6781|7079|7083|7122|7128|7267|7298|7412|77…	PLIN2|ADH1B|ADH1C|ADM|AMPH|ANK3|AOX1|APOD|BCL6|ZFP36L2|BTC|KLF9|CD4|CDH11|CDKN1A|CDO1|COL1A2|KLF6|CPA3|CSRP2|CX3CR1|GADD45A|TSC22D3|DUSP2|DUSP5|DUSP8|ETS2|FKBP5|FOXO3|ACKR1|GABRB1|GAMT|GAP43|GLRX|HK3|HLA-DMB|HLA-DQA1|HMGB2|HSPA1A|HSPA6|IFRD1|IL1B|IL6|INHBB|ITGB2|KIF11|LCK|LDLR|LIPA|FADS1|LTC4S|MARCKS|MAOA|MDK|ME2|MMP9|MNDA|MT1X|GADD45B|NELL1|NPAS2|SERPINE1|PIM1|PTHLH|PTN|PTPRC|PTX3|RAC2|RPS4Y1|SD…
GO:0110165	1.38288e-05	1	163	19352	cellular anatomical entity	CC	0.0030531	113|123|125|126|133|185|273|288|316|347|467|604|678|685|687|920|1009|1026|1036|1043|1052|1278|1316|1359|1446|1466|1524|1647|1831|1833|1844|1847|1850|2114|2214|2289|2309|2354|2355|2532|2560|2593|2596|2745|2823|2921|3101|3109|3117|3148|3303|3310|3383|3426|3475|3507|3537|3553|3569|3576|3625|3689|3832|3908|3932|3949|3988|3992|4056|4064|4082|4128|4192|4200|4312|4318|4332|4501|4609|4616|4745|4783|4811|…	ADCY7|PLIN2|ADH1B|ADH1C|ADM|AGTR1|AMPH|ANK3|AOX1|APOD|ATF3|BCL6|ZFP36L2|BTC|KLF9|CD4|CDH11|CDKN1A|CDO1|CD52|CEBPD|COL1A2|KLF6|CPA3|CSN1S1|CSRP2|CX3CR1|GADD45A|TSC22D3|EPYC|DUSP2|DUSP5|DUSP8|ETS2|FCGR3A|FKBP5|FOXO3|FOSB|FOSL2|ACKR1|GABRB1|GAMT|GAP43|GLRX|GPM6A|CXCL3|HK3|HLA-DMB|HLA-DQA1|HMGB2|HSPA1A|HSPA6|ICAM1|CFI|IFRD1|IGHM|IGLC1|IL1B|IL6|CXCL8|INHBB|ITGB2|KIF11|LAMA2|LCK|LDLR|LIPA|FADS1|LTC4S|C…
GO:1903561	1.78286e-05	0.999993	37	2289	extracellular vesicle	CC	0.00326838	316|347|1009|1278|2214|2289|2745|2823|3303|3310|3383|3426|3507|3537|3689|3932|4082|4318|4332|4811|5054|5788|5880|6385|6515|6653|7128|7412|8140|10512|10810|11151|22795|23659|23768|25878|54504	AOX1|APOD|CDH11|COL1A2|FCGR3A|FKBP5|GLRX|GPM6A|HSPA1A|HSPA6|ICAM1|CFI|IGHM|IGLC1|ITGB2|LCK|MARCKS|MMP9|MNDA|NID1|SERPINE1|PTPRC|RAC2|SDC4|SLC2A3|SORL1|TNFAIP3|VCAM1|SLC7A5|SEMA3C|WASF3|CORO1A|NID2|PLA2G15|FLRT2|MXRA5|CPVL
GO:0043230	1.80937e-05	0.999993	37	2291	extracellular organelle	CC	0.00326838	316|347|1009|1278|2214|2289|2745|2823|3303|3310|3383|3426|3507|3537|3689|3932|4082|4318|4332|4811|5054|5788|5880|6385|6515|6653|7128|7412|8140|10512|10810|11151|22795|23659|23768|25878|54504	AOX1|APOD|CDH11|COL1A2|FCGR3A|FKBP5|GLRX|GPM6A|HSPA1A|HSPA6|ICAM1|CFI|IGHM|IGLC1|ITGB2|LCK|MARCKS|MMP9|MNDA|NID1|SERPINE1|PTPRC|RAC2|SDC4|SLC2A3|SORL1|TNFAIP3|VCAM1|SLC7A5|SEMA3C|WASF3|CORO1A|NID2|PLA2G15|FLRT2|MXRA5|CPVL
GO:0031982	2.53838e-05	0.999988	55	4073	vesicle	CC	0.00420314	273|316|347|685|920|1009|1278|1359|2214|2289|2532|2745|2823|3101|3109|3117|3303|3310|3383|3426|3507|3537|3553|3689|3932|3949|4082|4318|4332|4811|5054|5788|5806|5880|6385|6402|6515|6653|7128|7412|7857|8140|9899|10512|10810|11015|11075|11151|22795|23659|23768|25878|51760|54504|653361	AMPH|AOX1|APOD|BTC|CD4|CDH11|COL1A2|CPA3|FCGR3A|FKBP5|ACKR1|GLRX|GPM6A|HK3|HLA-DMB|HLA-DQA1|HSPA1A|HSPA6|ICAM1|CFI|IGHM|IGLC1|IL1B|ITGB2|LCK|LDLR|MARCKS|MMP9|MNDA|NID1|SERPINE1|PTPRC|PTX3|RAC2|SDC4|SELL|SLC2A3|SORL1|TNFAIP3|VCAM1|SCG2|SLC7A5|SV2B|SEMA3C|WASF3|KDELR3|STMN2|CORO1A|NID2|PLA2G15|FLRT2|MXRA5|SYT17|CPVL|NCF1
GO:0062023	4.31411e-05	0.99999	13	427	collagen-containing extracellular matrix	CC	0.00659395	1278|1359|3383|3908|4192|4318|4811|5054|5764|10218|22795|25878|50937	COL1A2|CPA3|ICAM1|LAMA2|MDK|MMP9|NID1|SERPINE1|PTN|ANGPTL7|NID2|MXRA5|CDON
GO:0098552	5.23547e-05	0.999986	16	625	side of membrane	CC	0.00721698	920|1524|2214|3117|3383|3507|3537|3689|3932|3949|5788|6402|7412|8140|8792|10384	CD4|CX3CR1|FCGR3A|HLA-DQA1|ICAM1|IGHM|IGLC1|ITGB2|LCK|LDLR|PTPRC|SELL|VCAM1|SLC7A5|TNFRSF11A|BTN3A3
GO:0009986	5.44815e-05	0.999983	20	912	cell surface	CC	0.00721698	288|920|1524|2214|3383|3507|3537|3689|3949|5764|5788|6385|6402|6531|6653|7412|8140|8792|10384|11197	ANK3|CD4|CX3CR1|FCGR3A|ICAM1|IGHM|IGLC1|ITGB2|LDLR|PTN|PTPRC|SDC4|SELL|SLC6A3|SORL1|VCAM1|SLC7A5|TNFRSF11A|BTN3A3|WIF1
GO:0005575	7.78381e-05	1	163	19559	cellular_component	CC	0.00966651	113|123|125|126|133|185|273|288|316|347|467|604|678|685|687|920|1009|1026|1036|1043|1052|1278|1316|1359|1446|1466|1524|1647|1831|1833|1844|1847|1850|2114|2214|2289|2309|2354|2355|2532|2560|2593|2596|2745|2823|2921|3101|3109|3117|3148|3303|3310|3383|3426|3475|3507|3537|3553|3569|3576|3625|3689|3832|3908|3932|3949|3988|3992|4056|4064|4082|4128|4192|4200|4312|4318|4332|4501|4609|4616|4745|4783|4811|…	ADCY7|PLIN2|ADH1B|ADH1C|ADM|AGTR1|AMPH|ANK3|AOX1|APOD|ATF3|BCL6|ZFP36L2|BTC|KLF9|CD4|CDH11|CDKN1A|CDO1|CD52|CEBPD|COL1A2|KLF6|CPA3|CSN1S1|CSRP2|CX3CR1|GADD45A|TSC22D3|EPYC|DUSP2|DUSP5|DUSP8|ETS2|FCGR3A|FKBP5|FOXO3|FOSB|FOSL2|ACKR1|GABRB1|GAMT|GAP43|GLRX|GPM6A|CXCL3|HK3|HLA-DMB|HLA-DQA1|HMGB2|HSPA1A|HSPA6|ICAM1|CFI|IFRD1|IGHM|IGLC1|IL1B|IL6|CXCL8|INHBB|ITGB2|KIF11|LAMA2|LCK|LDLR|LIPA|FADS1|LTC4S|C…
GO:0043227	0.000531298	0.99972	125	13330	membrane-bounded organelle	CC	0.0620994	123|125|126|273|288|316|347|467|604|678|685|687|920|1009|1026|1052|1278|1316|1359|1466|1647|1831|1844|1847|1850|2114|2214|2289|2309|2354|2355|2532|2560|2593|2745|2823|3101|3109|3117|3148|3303|3310|3383|3426|3475|3507|3537|3553|3569|3689|3832|3932|3949|3988|3992|4056|4082|4128|4200|4318|4332|4501|4609|4616|4745|4783|4811|4862|5054|5277|5292|5744|5764|5788|5806|5880|6192|6385|6402|6515|6653|6781|71…	PLIN2|ADH1B|ADH1C|AMPH|ANK3|AOX1|APOD|ATF3|BCL6|ZFP36L2|BTC|KLF9|CD4|CDH11|CDKN1A|CEBPD|COL1A2|KLF6|CPA3|CSRP2|GADD45A|TSC22D3|DUSP2|DUSP5|DUSP8|ETS2|FCGR3A|FKBP5|FOXO3|FOSB|FOSL2|ACKR1|GABRB1|GAMT|GLRX|GPM6A|HK3|HLA-DMB|HLA-DQA1|HMGB2|HSPA1A|HSPA6|ICAM1|CFI|IFRD1|IGHM|IGLC1|IL1B|IL6|ITGB2|KIF11|LCK|LDLR|LIPA|FADS1|LTC4S|MARCKS|MAOA|ME2|MMP9|MNDA|MT1X|MYC|GADD45B|NELL1|NFIL3|NID1|NPAS2|SERPINE1|P…
GO:0031226	0.000882082	0.999606	27	1731	intrinsic component of plasma membrane	CC	0.0973721	113|185|920|1043|1524|2214|2560|2823|3117|3383|3569|3689|3949|5788|6385|6402|6515|6531|6653|7412|9962|10154|10371|10512|23768|50937|653361	ADCY7|AGTR1|CD4|CD52|CX3CR1|FCGR3A|GABRB1|GPM6A|HLA-DQA1|ICAM1|IL6|ITGB2|LDLR|PTPRC|SDC4|SELL|SLC2A3|SLC6A3|SORL1|VCAM1|SLC23A2|PLXNC1|SEMA3A|SEMA3C|FLRT2|CDON|NCF1
GO:0005887	0.000993354	0.99956	26	1651	integral component of plasma membrane	CC	0.103884	113|185|920|1524|2214|2560|2823|3117|3383|3569|3689|3949|5788|6385|6402|6515|6531|6653|7412|9962|10154|10371|10512|23768|50937|653361	ADCY7|AGTR1|CD4|CX3CR1|FCGR3A|GABRB1|GPM6A|HLA-DQA1|ICAM1|IL6|ITGB2|LDLR|PTPRC|SDC4|SELL|SLC2A3|SLC6A3|SORL1|VCAM1|SLC23A2|PLXNC1|SEMA3A|SEMA3C|FLRT2|CDON|NCF1
GO:0036477	0.00188877	0.999296	16	859	somatodendritic compartment	CC	0.185679	288|347|1524|2560|2596|2823|3908|3949|6515|6531|6863|9572|10371|10769|11075|653361	ANK3|APOD|CX3CR1|GABRB1|GAP43|GPM6A|LAMA2|LDLR|SLC2A3|SLC6A3|TAC1|NR1D1|SEMA3A|PLK2|STMN2|NCF1
GO:0005925	0.00202499	0.999438	10	415	focal adhesion	CC	0.185679	1466|3303|3383|3689|4082|5788|5880|6385|11170|23768	CSRP2|HSPA1A|ICAM1|ITGB2|MARCKS|PTPRC|RAC2|SDC4|FAM107A|FLRT2
[truncated: 77 more rows]

## Sheet: Table S3 MF
Table S3. The molecular function GO terms of 172 differentially expressed genes.
category	over_represented_pvalue	under_represented_pvalue	numDEInCat	numInCat	term	ontology	over_represented_FDR	gene_id	gene_name
[truncated: 199 more rows]
